# Supplementary material for: Bacterial contribution to genesis of the novel germ line determinant oskar
Source: eLife. 2020 Feb 24;9:e45539. doi: 10.7554/eLife.45539 (PMC7250577; doi:10.7554/eLife.45539)
Supplement: Source data 1. — Subfolder "Alignments": All sequences identified and analyzed in this study, in FASTA format and with corresponding Alignments. Subfolder BLAST search results: Results of BLASTP searches with full length Oskar, OSK or LOTUS domains as queries. Subfolder "Data": Necessary files for running the different IPython notebooks: a. Subfolder "HMM": HMM models used for iterative searching for sequences similar to full-length Oskar, LOTUS and OSK domains; b. Subfolder "Taxonomy": Conversion table for UniProt ID to taxon information (uniprot_ID_taxa.tsv); c. Subfolder "Trees": Contains the tree files obtained from i. RaxML phylogenetic analyses of the OSK and LOTUS domains aligned with MUSCLE, T-Coffee or PRANK; ii. MrBayes phylogenetic analyses of the OSK and LOTUS domains aligned with MUSCLE; iii. SOWHAT analyses. [file elife-45539-data1.zip]

Archive with 92 entries (77 files):
- Oskar HGT Supplementary Information Files/
- Oskar HGT Supplementary Information Files/BLAST search results/
- Oskar HGT Supplementary Information Files/BLAST search results/OSKAR_BLASTP.txt
- __MACOSX/
- __MACOSX/Oskar HGT Supplementary Information Files/
- __MACOSX/Oskar HGT Supplementary Information Files/BLAST search results/
- __MACOSX/Oskar HGT Supplementary Information Files/BLAST search results/._OSKAR_BLASTP.txt
- Oskar HGT Supplementary Information Files/BLAST search results/OSK_BLASTP.txt
- __MACOSX/Oskar HGT Supplementary Information Files/BLAST search results/._OSK_BLASTP.txt
- Oskar HGT Supplementary Information Files/BLAST search results/LOTUS_BLASTP.txt
- __MACOSX/Oskar HGT Supplementary Information Files/BLAST search results/._LOTUS_BLASTP.txt
- __MACOSX/Oskar HGT Supplementary Information Files/._BLAST search results
- Oskar HGT Supplementary Information Files/Alignments/
- Oskar HGT Supplementary Information Files/Alignments/OSKAR_MUSCLE_INITIAL.fasta
- __MACOSX/Oskar HGT Supplementary Information Files/Alignments/
- __MACOSX/Oskar HGT Supplementary Information Files/Alignments/._OSKAR_MUSCLE_INITIAL.fasta
- Oskar HGT Supplementary Information Files/Alignments/LOTUS_MUSCLE_FINAL.fasta
- __MACOSX/Oskar HGT Supplementary Information Files/Alignments/._LOTUS_MUSCLE_FINAL.fasta
- Oskar HGT Supplementary Information Files/Alignments/LOTUS_prank_aligned.fasta
- __MACOSX/Oskar HGT Supplementary Information Files/Alignments/._LOTUS_prank_aligned.fasta
- Oskar HGT Supplementary Information Files/Alignments/LOTUS_MUSCLE_INITIAL.fasta
- __MACOSX/Oskar HGT Supplementary Information Files/Alignments/._LOTUS_MUSCLE_INITIAL.fasta
- Oskar HGT Supplementary Information Files/Alignments/OSK_MUSCLE_INITIAL.fasta
- __MACOSX/Oskar HGT Supplementary Information Files/Alignments/._OSK_MUSCLE_INITIAL.fasta
- Oskar HGT Supplementary Information Files/Alignments/OSKAR_MUSCLE_FINAL.fasta
- __MACOSX/Oskar HGT Supplementary Information Files/Alignments/._OSKAR_MUSCLE_FINAL.fasta
- Oskar HGT Supplementary Information Files/Alignments/LOTUS_tcoffee_aligned.fasta
- __MACOSX/Oskar HGT Supplementary Information Files/Alignments/._LOTUS_tcoffee_aligned.fasta
- Oskar HGT Supplementary Information Files/Alignments/OSK_MUSCLE_FINAL.fasta
- __MACOSX/Oskar HGT Supplementary Information Files/Alignments/._OSK_MUSCLE_FINAL.fasta
- Oskar HGT Supplementary Information Files/Alignments/OSK_MUSCLE_TREE.fasta
- __MACOSX/Oskar HGT Supplementary Information Files/Alignments/._OSK_MUSCLE_TREE.fasta
- Oskar HGT Supplementary Information Files/Alignments/OSK_tcoffee_aligned.fasta
- __MACOSX/Oskar HGT Supplementary Information Files/Alignments/._OSK_tcoffee_aligned.fasta
- Oskar HGT Supplementary Information Files/Alignments/OSK_prank_aligned.fasta
- __MACOSX/Oskar HGT Supplementary Information Files/Alignments/._OSK_prank_aligned.fasta
- Oskar HGT Supplementary Information Files/Alignments/LOTUS_MUSCLE_TREE.fasta
- __MACOSX/Oskar HGT Supplementary Information Files/Alignments/._LOTUS_MUSCLE_TREE.fasta
- __MACOSX/Oskar HGT Supplementary Information Files/._Alignments
- Oskar HGT Supplementary Information Files/Data/
- Oskar HGT Supplementary Information Files/Data/Trees/
- Oskar HGT Supplementary Information Files/Data/Trees/SOWHAT_eukmono_test.tre
- __MACOSX/Oskar HGT Supplementary Information Files/Data/
- __MACOSX/Oskar HGT Supplementary Information Files/Data/Trees/
- __MACOSX/Oskar HGT Supplementary Information Files/Data/Trees/._SOWHAT_eukmono_test.tre
- Oskar HGT Supplementary Information Files/Data/Trees/OSK.tcoffee.raxml.bipartitions
- __MACOSX/Oskar HGT Supplementary Information Files/Data/Trees/._OSK.tcoffee.raxml.bipartitions
- Oskar HGT Supplementary Information Files/Data/Trees/contrained_lotus_mono_tree.tre
- __MACOSX/Oskar HGT Supplementary Information Files/Data/Trees/._contrained_lotus_mono_tree.tre
- Oskar HGT Supplementary Information Files/Data/Trees/constrained_eukmono_tree.tre
- __MACOSX/Oskar HGT Supplementary Information Files/Data/Trees/._constrained_eukmono_tree.tre
- Oskar HGT Supplementary Information Files/Data/Trees/OSK.raxml.bipartitions
- __MACOSX/Oskar HGT Supplementary Information Files/Data/Trees/._OSK.raxml.bipartitions
- Oskar HGT Supplementary Information Files/Data/Trees/LOTUS.bayes.nexus.con.tre
- __MACOSX/Oskar HGT Supplementary Information Files/Data/Trees/._LOTUS.bayes.nexus.con.tre
- Oskar HGT Supplementary Information Files/Data/Trees/constrained_kingdom_tree.tre
- __MACOSX/Oskar HGT Supplementary Information Files/Data/Trees/._constrained_kingdom_tree.tre
- Oskar HGT Supplementary Information Files/Data/Trees/OSK.bayes.nexus.con.tre
- __MACOSX/Oskar HGT Supplementary Information Files/Data/Trees/._OSK.bayes.nexus.con.tre
- Oskar HGT Supplementary Information Files/Data/Trees/LOTUS.prank.raxml.bipartitions
- __MACOSX/Oskar HGT Supplementary Information Files/Data/Trees/._LOTUS.prank.raxml.bipartitions
- Oskar HGT Supplementary Information Files/Data/Trees/SOWHAT_LOTUS_test.tre
- __MACOSX/Oskar HGT Supplementary Information Files/Data/Trees/._SOWHAT_LOTUS_test.tre
- Oskar HGT Supplementary Information Files/Data/Trees/LOTUS.bayes.nexus.con.tre.xml
- __MACOSX/Oskar HGT Supplementary Information Files/Data/Trees/._LOTUS.bayes.nexus.con.tre.xml
- Oskar HGT Supplementary Information Files/Data/Trees/OSK.bayes.nexus.con.tre.xml
- __MACOSX/Oskar HGT Supplementary Information Files/Data/Trees/._OSK.bayes.nexus.con.tre.xml
- Oskar HGT Supplementary Information Files/Data/Trees/SOWHAT_kingdom_test.tre
- __MACOSX/Oskar HGT Supplementary Information Files/Data/Trees/._SOWHAT_kingdom_test.tre
- Oskar HGT Supplementary Information Files/Data/Trees/OSK.prank.raxml.bipartitions
- __MACOSX/Oskar HGT Supplementary Information Files/Data/Trees/._OSK.prank.raxml.bipartitions
- Oskar HGT Supplementary Information Files/Data/Trees/LOTUS.raxml.bipartitions
- __MACOSX/Oskar HGT Supplementary Information Files/Data/Trees/._LOTUS.raxml.bipartitions
- Oskar HGT Supplementary Information Files/Data/Trees/LOTUS.tcoffee.raxml.bipartitions
- __MACOSX/Oskar HGT Supplementary Information Files/Data/Trees/._LOTUS.tcoffee.raxml.bipartitions
- __MACOSX/Oskar HGT Supplementary Information Files/Data/._Trees
- Oskar HGT Supplementary Information Files/Data/Taxonomy/
- Oskar HGT Supplementary Information Files/Data/Taxonomy/uniprot_ID_taxa.tsv
- __MACOSX/Oskar HGT Supplementary Information Files/Data/Taxonomy/
- __MACOSX/Oskar HGT Supplementary Information Files/Data/Taxonomy/._uniprot_ID_taxa.tsv
- __MACOSX/Oskar HGT Supplementary Information Files/Data/._Taxonomy
- Oskar HGT Supplementary Information Files/Data/HMM/
- Oskar HGT Supplementary Information Files/Data/HMM/LOTUS.hmm
- __MACOSX/Oskar HGT Supplementary Information Files/Data/HMM/
- __MACOSX/Oskar HGT Supplementary Information Files/Data/HMM/._LOTUS.hmm
- Oskar HGT Supplementary Information Files/Data/HMM/OSKAR.hmm
- __MACOSX/Oskar HGT Supplementary Information Files/Data/HMM/._OSKAR.hmm
- Oskar HGT Supplementary Information Files/Data/HMM/OSK.hmm
- __MACOSX/Oskar HGT Supplementary Information Files/Data/HMM/._OSK.hmm
- __MACOSX/Oskar HGT Supplementary Information Files/Data/._HMM
- __MACOSX/Oskar HGT Supplementary Information Files/._Data
- __MACOSX/._Oskar HGT Supplementary Information Files
