# Supplementary material for: Bacterial contribution to genesis of the novel germ line determinant oskar
Source: eLife. 2020 Feb 24;9:e45539. doi: 10.7554/eLife.45539 (PMC7250577; doi:10.7554/eLife.45539)
Supplement: Source data 1. — Subfolder "Alignments": All sequences identified and analyzed in this study, in FASTA format and with corresponding Alignments. Subfolder BLAST search results: Results of BLASTP searches with full length Oskar, OSK or LOTUS domains as queries. Subfolder "Data": Necessary files for running the different IPython notebooks: a. Subfolder "HMM": HMM models used for iterative searching for sequences similar to full-length Oskar, LOTUS and OSK domains; b. Subfolder "Taxonomy": Conversion table for UniProt ID to taxon information (uniprot_ID_taxa.tsv); c. Subfolder "Trees": Contains the tree files obtained from i. RaxML phylogenetic analyses of the OSK and LOTUS domains aligned with MUSCLE, T-Coffee or PRANK; ii. MrBayes phylogenetic analyses of the OSK and LOTUS domains aligned with MUSCLE; iii. SOWHAT analyses. [file elife-45539-data1.zip › Oskar HGT Supplementary Information Files/BLAST search results/LOTUS_BLASTP.txt]

BLASTP 2.8.0+
Reference: Stephen F. Altschul, Thomas L. Madden, Alejandro
A. Schaffer, Jinghui Zhang, Zheng Zhang, Webb Miller, and
David J. Lipman (1997), "Gapped BLAST and PSI-BLAST: a new
generation of protein database search programs", Nucleic
Acids Res. 25:3389-3402.


Reference for compositional score matrix adjustment: Stephen
F. Altschul, John C. Wootton, E. Michael Gertz, Richa
Agarwala, Aleksandr Morgulis, Alejandro A. Schaffer, and
Yi-Kuo Yu (2005) "Protein database searches using
compositionally adjusted substitution matrices", FEBS J.
272:5101-5109.


RID: UJP2CGR8014


Database: All non-redundant GenBank CDS
translations+PDB+SwissProt+PIR+PRF excluding environmental samples
from WGS projects
           170,547,179 sequences; 62,282,543,095 total letters
Query= Dmel LOTUS domain

Length=109


                                                                   Score     E
Sequences producing significant alignments:                       (Bits)  Value

NP_996186.1  oskar, isoform C [Drosophila melanogaster]            224     2e-69
NP_731295.1  oskar, isoform A [Drosophila melanogaster]            225     1e-68
ADV15458.1  RE24380p [Drosophila melanogaster]                     225     1e-68
5A48_A  Chain A, Crystal Structure Of The Lotus Domain (aa 139...  209     1e-68
5NT7_A  Chain A, Structure Of The Lotus Domain Of Oskar In Com...  209     2e-68
XP_002104196.1  uncharacterized protein Dsimw501_GD18580, isof...  212     1e-63
XP_016035546.1  uncharacterized protein Dsimw501_GD18580, isof...  212     1e-63
XP_002031969.1  GM23770 [Drosophila sechellia]                     212     1e-63
XP_016941563.1  PREDICTED: LOW QUALITY PROTEIN: maternal effec...  209     1e-62
XP_001980894.1  uncharacterized protein Dere_GG13545 [Drosophi...  207     9e-62
XP_017071885.1  PREDICTED: maternal effect protein oskar isofo...  200     9e-62
5CD8_A  Chain A, Crystal Structure Of The Ntd Of Drosophila Os...  189     1e-60
XP_016961451.1  PREDICTED: maternal effect protein oskar [Dros...  204     1e-60
XP_017123986.1  PREDICTED: maternal effect protein oskar [Dros...  203     4e-60
XP_002096875.1  uncharacterized protein Dyak_GE25914 [Drosophi...  202     1e-59
XP_016978919.1  PREDICTED: maternal effect protein oskar [Dros...  200     4e-59
XP_017014240.1  PREDICTED: maternal effect protein oskar [Dros...  199     8e-59
XP_017071884.1  PREDICTED: maternal effect protein oskar isofo...  198     3e-58
XP_017058667.1  PREDICTED: maternal effect protein oskar [Dros...  196     1e-57
5A49_A  Chain A, Crystal Structure Of The Lotus Domain (aa 139...  173     3e-54
XP_001953297.1  uncharacterized protein Dana_GF17692 [Drosophi...  184     7e-53
XP_017031605.1  PREDICTED: maternal effect protein oskar [Dros...  183     2e-52
XP_017104763.1  PREDICTED: maternal effect protein oskar [Dros...  181     6e-52
XP_020818561.1  LOW QUALITY PROTEIN: maternal effect protein o...  178     1e-50
XP_022213619.1  maternal effect protein oskar [Drosophila obsc...  169     1e-47
5CD7_A  Chain A, Crystal Structure Of The Ntd L199m Of Drosoph...  154     6e-47
XP_015037951.1  uncharacterized protein Dpse_GA10627, isoform ...  162     2e-46
SPP84428.1  blast:Maternal effect protein oskar [Drosophila gu...  164     3e-45
XP_017140398.1  PREDICTED: maternal effect protein oskar isofo...  162     7e-45
XP_001359508.2  uncharacterized protein Dpse_GA10627, isoform ...  161     2e-44
XP_002017385.1  GL21554 [Drosophila persimilis]                    161     2e-44
XP_023034501.1  maternal effect protein oskar isoform X1 [Dros...  152     7e-43
XP_002053269.1  oskar [Drosophila virilis]                         155     3e-42
Q24741.1  RecName: Full=Maternal effect protein oskar              155     3e-42
XP_023173869.1  maternal effect protein oskar [Drosophila hydei]   155     3e-42
XP_017856611.1  PREDICTED: maternal effect protein oskar [Dros...  154     1e-41
XP_017968973.1  PREDICTED: maternal effect protein oskar [Dros...  154     1e-41
XP_002000116.2  uncharacterized protein Dmoj_GI10055 [Drosophi...  153     2e-41
ABH12273.1  oskar [Drosophila immigrans]                           151     6e-41
ABH12272.1  oskar [Drosophila immigrans]                           151     6e-41
XP_002070281.2  maternal effect protein oskar isoform X2 [Dros...  151     7e-41
XP_001994345.1  GH23955 [Drosophila grimshawi]                     149     9e-40
XP_017845653.1  PREDICTED: maternal effect protein oskar isofo...  141     3e-37
XP_023301197.1  maternal effect protein oskar [Lucilia cuprina]    121     1e-29
XP_005175649.2  PREDICTED: maternal effect protein oskar [Musc...  116     6e-28
XP_017140399.1  PREDICTED: maternal effect protein oskar isofo...  114     4e-27
XP_015037950.1  uncharacterized protein Dpse_GA10627, isoform ...  112     1e-26
XP_013106491.1  PREDICTED: maternal effect protein oskar [Stom...  109     1e-25
XP_011211937.1  PREDICTED: maternal effect protein oskar [Bact...  107     6e-25
XP_018797243.1  PREDICTED: maternal effect protein oskar [Bact...  107     6e-25
XP_014097078.1  PREDICTED: maternal effect protein oskar isofo...  106     9e-25
XP_014097088.1  PREDICTED: maternal effect protein oskar isofo...  106     2e-24
XP_014097063.1  PREDICTED: maternal effect protein oskar isofo...  106     2e-24
XP_004529164.1  maternal effect protein oskar isoform X3 [Cera...  106     2e-24
XP_004529163.1  maternal effect protein oskar isoform X2 [Cera...  106     2e-24
XP_004529162.1  maternal effect protein oskar isoform X1 [Cera...  106     2e-24
XP_011188082.1  PREDICTED: maternal effect protein oskar [Zeug...  103     2e-23
XP_014097070.1  PREDICTED: maternal effect protein oskar isofo...  85.9    3e-17
XP_017477309.1  PREDICTED: uncharacterized protein LOC10836722...  69.3    2e-11
XP_021379223.1  tudor domain-containing protein 7A-like [Mizuh...  50.1    1e-04
XP_012155613.1  maternal effect protein oskar-like [Ceratitis ...  47.0    2e-04
XP_022780181.1  tudor domain-containing protein 5-like [Stylop...  46.6    0.002
PFX34807.1  Tudor domain-containing protein 5 [Stylophora pist...  46.6    0.002
XP_020612375.1  tudor domain-containing protein 5-like isoform...  45.8    0.003
XP_020612376.1  tudor domain-containing protein 5-like isoform...  45.8    0.004
XP_026214693.1  tudor domain-containing protein 7 isoform X3 [...  41.2    0.17 
XP_026214691.1  tudor domain-containing protein 7 isoform X1 [...  41.2    0.18 
XP_017281104.1  tudor domain-containing protein 7A [Kryptolebi...  41.2    0.18 
XP_026214692.1  tudor domain-containing protein 7 isoform X2 [...  41.2    0.18 
XP_022064953.1  tudor domain-containing protein 7A-like [Acant...  40.4    0.33 
NP_001011355.2  tudor domain-containing protein 7 [Xenopus tro...  39.3    0.81 
Q5M7P8.1  RecName: Full=Tudor domain-containing protein 7          39.3    0.87 
XP_021260325.1  tudor domain-containing protein 5 isoform X5 [...  37.7    2.2  
XP_021260323.1  tudor domain-containing protein 5 isoform X3 [...  37.7    2.2  
XP_023676749.1  tudor domain-containing protein 7 isoform X2 [...  37.7    2.4  
XP_021260324.1  tudor domain-containing protein 5 isoform X4 [...  37.7    2.5  
XP_023676748.1  tudor domain-containing protein 7 isoform X1 [...  37.7    2.6  
XP_021260322.1  tudor domain-containing protein 5 isoform X2 [...  37.4    3.2  
XP_021260320.1  tudor domain-containing protein 5 isoform X1 [...  37.4    3.2  
XP_009648337.1  hypothetical protein VDAG_01156 [Verticillium ...  37.4    3.4  
XP_019950949.1  PREDICTED: tudor domain-containing protein 7B-...  37.4    3.5  
XP_015200610.1  PREDICTED: tudor domain-containing protein 7 [...  37.4    3.9  
XP_015040056.1  uncharacterized protein Dpse_GA32843 [Drosophi...  36.6    5.9  
NP_001084569.2  tudor domain-containing protein 7 [Xenopus lae...  36.6    6.3  
Q6NU04.1  RecName: Full=Tudor domain-containing protein 7          36.6    6.4  
XP_018099131.1  PREDICTED: tudor domain-containing protein 7 i...  36.6    6.5  
OCU00712.1  hypothetical protein XELAEV_18006491mg [Xenopus la...  36.6    6.8  
XP_010889974.1  PREDICTED: tudor domain-containing protein 7A ...  36.6    7.1  
XP_015823543.1  PREDICTED: tudor domain-containing protein 7 [...  36.6    7.4  
PZR56440.1  50S ribosomal protein L29 [candidate division WPS-...  34.7    7.5  
WP_061470046.1  class I SAM-dependent methyltransferase [Legio...  36.2    7.8  

ALIGNMENTS
>NP_996186.1 oskar, isoform C [Drosophila melanogaster]
 AAL13789.1 LD24944p [Drosophila melanogaster]
 AAS65129.1 oskar, isoform C [Drosophila melanogaster]
 AOQ05055.1 osk-RC, partial [synthetic construct]
 AOQ10112.1 osk-RC [synthetic construct]
Length=468

 Score = 224 bits (570),  Expect = 2e-69, Method: Compositional matrix adjust.
 Identities = 109/109 (100%), Positives = 109/109 (100%), Gaps = 0/109 (0%)

Query  1    MTIIESNYISVREEYPDIDSEVRAILLSHAQNGITISSIKSEYRKLTGNPFPLHDNVTDF  60
            MTIIESNYISVREEYPDIDSEVRAILLSHAQNGITISSIKSEYRKLTGNPFPLHDNVTDF
Sbjct  1    MTIIESNYISVREEYPDIDSEVRAILLSHAQNGITISSIKSEYRKLTGNPFPLHDNVTDF  60

Query  61   LLTIPNVTAECSESGKRIFNLKASLKNGHLLDMVLNQKERTSDYSSGAP  109
            LLTIPNVTAECSESGKRIFNLKASLKNGHLLDMVLNQKERTSDYSSGAP
Sbjct  61   LLTIPNVTAECSESGKRIFNLKASLKNGHLLDMVLNQKERTSDYSSGAP  109


>NP_731295.1 oskar, isoform A [Drosophila melanogaster]
 P25158.1 RecName: Full=Maternal effect protein oskar
 AAA28738.1 oskar [Drosophila melanogaster]
 AAA28739.1 maternal effect protein [Drosophila melanogaster]
 AAF54306.1 oskar, isoform A [Drosophila melanogaster]
Length=606

 Score = 225 bits (574),  Expect = 1e-68, Method: Compositional matrix adjust.
 Identities = 109/109 (100%), Positives = 109/109 (100%), Gaps = 0/109 (0%)

Query  1    MTIIESNYISVREEYPDIDSEVRAILLSHAQNGITISSIKSEYRKLTGNPFPLHDNVTDF  60
            MTIIESNYISVREEYPDIDSEVRAILLSHAQNGITISSIKSEYRKLTGNPFPLHDNVTDF
Sbjct  139  MTIIESNYISVREEYPDIDSEVRAILLSHAQNGITISSIKSEYRKLTGNPFPLHDNVTDF  198

Query  61   LLTIPNVTAECSESGKRIFNLKASLKNGHLLDMVLNQKERTSDYSSGAP  109
            LLTIPNVTAECSESGKRIFNLKASLKNGHLLDMVLNQKERTSDYSSGAP
Sbjct  199  LLTIPNVTAECSESGKRIFNLKASLKNGHLLDMVLNQKERTSDYSSGAP  247


>ADV15458.1 RE24380p, partial [Drosophila melanogaster]
Length=615

 Score = 225 bits (574),  Expect = 1e-68, Method: Compositional matrix adjust.
 Identities = 109/109 (100%), Positives = 109/109 (100%), Gaps = 0/109 (0%)

Query  1    MTIIESNYISVREEYPDIDSEVRAILLSHAQNGITISSIKSEYRKLTGNPFPLHDNVTDF  60
            MTIIESNYISVREEYPDIDSEVRAILLSHAQNGITISSIKSEYRKLTGNPFPLHDNVTDF
Sbjct  144  MTIIESNYISVREEYPDIDSEVRAILLSHAQNGITISSIKSEYRKLTGNPFPLHDNVTDF  203

Query  61   LLTIPNVTAECSESGKRIFNLKASLKNGHLLDMVLNQKERTSDYSSGAP  109
            LLTIPNVTAECSESGKRIFNLKASLKNGHLLDMVLNQKERTSDYSSGAP
Sbjct  204  LLTIPNVTAECSESGKRIFNLKASLKNGHLLDMVLNQKERTSDYSSGAP  252


>5A48_A Chain A, Crystal Structure Of The Lotus Domain (aa 139-240) Of 
Drosophila Oskar In P65
 5A48_B Chain B, Crystal Structure Of The Lotus Domain (aa 139-240) Of 
Drosophila Oskar In P65
Length=104

 Score = 209 bits (533),  Expect = 1e-68, Method: Compositional matrix adjust.
 Identities = 102/102 (100%), Positives = 102/102 (100%), Gaps = 0/102 (0%)

Query  1    MTIIESNYISVREEYPDIDSEVRAILLSHAQNGITISSIKSEYRKLTGNPFPLHDNVTDF  60
            MTIIESNYISVREEYPDIDSEVRAILLSHAQNGITISSIKSEYRKLTGNPFPLHDNVTDF
Sbjct  3    MTIIESNYISVREEYPDIDSEVRAILLSHAQNGITISSIKSEYRKLTGNPFPLHDNVTDF  62

Query  61   LLTIPNVTAECSESGKRIFNLKASLKNGHLLDMVLNQKERTS  102
            LLTIPNVTAECSESGKRIFNLKASLKNGHLLDMVLNQKERTS
Sbjct  63   LLTIPNVTAECSESGKRIFNLKASLKNGHLLDMVLNQKERTS  104


>5NT7_A Chain A, Structure Of The Lotus Domain Of Oskar In Complex With 
The C-terminal Reca-like Domain Of Vasa
 5NT7_C Chain C, Structure Of The Lotus Domain Of Oskar In Complex With 
The C-terminal Reca-like Domain Of Vasa
Length=107

 Score = 209 bits (533),  Expect = 2e-68, Method: Compositional matrix adjust.
 Identities = 102/102 (100%), Positives = 102/102 (100%), Gaps = 0/102 (0%)

Query  1    MTIIESNYISVREEYPDIDSEVRAILLSHAQNGITISSIKSEYRKLTGNPFPLHDNVTDF  60
            MTIIESNYISVREEYPDIDSEVRAILLSHAQNGITISSIKSEYRKLTGNPFPLHDNVTDF
Sbjct  6    MTIIESNYISVREEYPDIDSEVRAILLSHAQNGITISSIKSEYRKLTGNPFPLHDNVTDF  65

Query  61   LLTIPNVTAECSESGKRIFNLKASLKNGHLLDMVLNQKERTS  102
            LLTIPNVTAECSESGKRIFNLKASLKNGHLLDMVLNQKERTS
Sbjct  66   LLTIPNVTAECSESGKRIFNLKASLKNGHLLDMVLNQKERTS  107


>XP_002104196.1 uncharacterized protein Dsimw501_GD18580, isoform A [Drosophila 
simulans]
 EDX13699.1 GD18580 [Drosophila simulans]
 KMZ04793.1 uncharacterized protein Dsimw501_GD18580, isoform A [Drosophila 
simulans]
Length=611

 Score = 212 bits (540),  Expect = 1e-63, Method: Compositional matrix adjust.
 Identities = 103/113 (91%), Positives = 109/113 (96%), Gaps = 4/113 (4%)

Query  1    MTIIESNYISVREEYPDIDSEVRAILLSHAQNGITISSIKSEYRKLTGNPFPLHDNVTDF  60
            MTIIESNYISVRE+YPDID+EVRAILLSHAQNGITIS+IKSEYRKLTGNPFPLHDNVTDF
Sbjct  140  MTIIESNYISVREDYPDIDAEVRAILLSHAQNGITISNIKSEYRKLTGNPFPLHDNVTDF  199

Query  61   LLTIPNVTAECSESGKRIFNLKASLKNGHLLDMVLNQKER----TSDYSSGAP  109
            LLTIPNVTAECSE+GKRIFNLKA+LKNGHLLDMVLNQK+R    TSDYSSGAP
Sbjct  200  LLTIPNVTAECSETGKRIFNLKANLKNGHLLDMVLNQKQRTTNSTSDYSSGAP  252


>XP_016035546.1 uncharacterized protein Dsimw501_GD18580, isoform B [Drosophila 
simulans]
 KMZ04794.1 uncharacterized protein Dsimw501_GD18580, isoform B [Drosophila 
simulans]
Length=614

 Score = 212 bits (540),  Expect = 1e-63, Method: Compositional matrix adjust.
 Identities = 103/113 (91%), Positives = 109/113 (96%), Gaps = 4/113 (4%)

Query  1    MTIIESNYISVREEYPDIDSEVRAILLSHAQNGITISSIKSEYRKLTGNPFPLHDNVTDF  60
            MTIIESNYISVRE+YPDID+EVRAILLSHAQNGITIS+IKSEYRKLTGNPFPLHDNVTDF
Sbjct  140  MTIIESNYISVREDYPDIDAEVRAILLSHAQNGITISNIKSEYRKLTGNPFPLHDNVTDF  199

Query  61   LLTIPNVTAECSESGKRIFNLKASLKNGHLLDMVLNQKER----TSDYSSGAP  109
            LLTIPNVTAECSE+GKRIFNLKA+LKNGHLLDMVLNQK+R    TSDYSSGAP
Sbjct  200  LLTIPNVTAECSETGKRIFNLKANLKNGHLLDMVLNQKQRTTNSTSDYSSGAP  252


>XP_002031969.1 GM23770 [Drosophila sechellia]
 EDW42955.1 GM23770 [Drosophila sechellia]
Length=610

 Score = 212 bits (540),  Expect = 1e-63, Method: Compositional matrix adjust.
 Identities = 103/113 (91%), Positives = 109/113 (96%), Gaps = 4/113 (4%)

Query  1    MTIIESNYISVREEYPDIDSEVRAILLSHAQNGITISSIKSEYRKLTGNPFPLHDNVTDF  60
            MTIIESNYISVRE+YPDID+EVRAILLSHAQNGITIS+IKSEYRKLTGNPFPLHDNVTDF
Sbjct  139  MTIIESNYISVREDYPDIDAEVRAILLSHAQNGITISNIKSEYRKLTGNPFPLHDNVTDF  198

Query  61   LLTIPNVTAECSESGKRIFNLKASLKNGHLLDMVLNQKER----TSDYSSGAP  109
            LLTIPNVTAECSE+GKRIFNLKA+LKNGHLLDMVLNQK+R    TSDYSSGAP
Sbjct  199  LLTIPNVTAECSETGKRIFNLKANLKNGHLLDMVLNQKQRTTNSTSDYSSGAP  251


>XP_016941563.1 PREDICTED: LOW QUALITY PROTEIN: maternal effect protein oskar-like, 
partial [Drosophila suzukii]
Length=616

 Score = 209 bits (533),  Expect = 1e-62, Method: Compositional matrix adjust.
 Identities = 99/109 (91%), Positives = 106/109 (97%), Gaps = 0/109 (0%)

Query  1    MTIIESNYISVREEYPDIDSEVRAILLSHAQNGITISSIKSEYRKLTGNPFPLHDNVTDF  60
            MTIIESNYI+VREE+PDID E+RAILLSHAQNGITIS+IKSEYRK TGNPFPLHDN+TDF
Sbjct  148  MTIIESNYITVREEHPDIDKEIRAILLSHAQNGITISNIKSEYRKQTGNPFPLHDNITDF  207

Query  61   LLTIPNVTAECSESGKRIFNLKASLKNGHLLDMVLNQKERTSDYSSGAP  109
            LLTIPNVTAECSESGKRIFNLKASLKN HLL+MVLNQK+RTSDYSSGAP
Sbjct  208  LLTIPNVTAECSESGKRIFNLKASLKNRHLLEMVLNQKQRTSDYSSGAP  256


>XP_001980894.1 uncharacterized protein Dere_GG13545 [Drosophila erecta]
 EDV49852.1 uncharacterized protein Dere_GG13545 [Drosophila erecta]
Length=625

 Score = 207 bits (528),  Expect = 9e-62, Method: Compositional matrix adjust.
 Identities = 101/111 (91%), Positives = 107/111 (96%), Gaps = 2/111 (2%)

Query  1    MTIIESNYISVREEYPDIDSEVRAILLSHAQNGITISSIKSEYRKLTGNPFPLHDNVTDF  60
            MTIIESNYI+VRE+YPDID EVRAILLSHAQNGITIS+IKSEYRKLTGNPFPLHDNVTDF
Sbjct  153  MTIIESNYIAVREDYPDIDVEVRAILLSHAQNGITISNIKSEYRKLTGNPFPLHDNVTDF  212

Query  61   LLTIPNVTAECSESGKRIFNLKASLKNGHLLDMVLNQKERT--SDYSSGAP  109
            LLTIPNVTAECSESGKRIFNLKA+LKN HLL+MVLNQK+RT  SDYSSGAP
Sbjct  213  LLTIPNVTAECSESGKRIFNLKANLKNHHLLEMVLNQKQRTGSSDYSSGAP  263


>XP_017071885.1 PREDICTED: maternal effect protein oskar isoform X2 [Drosophila 
eugracilis]
Length=342

 Score = 200 bits (509),  Expect = 9e-62, Method: Compositional matrix adjust.
 Identities = 96/109 (88%), Positives = 102/109 (94%), Gaps = 0/109 (0%)

Query  1    MTIIESNYISVREEYPDIDSEVRAILLSHAQNGITISSIKSEYRKLTGNPFPLHDNVTDF  60
            MTIIE NYI VREE PDID+EVRAILL+HAQNGITISSIKSEYRKLTGNPFPLHDNVTDF
Sbjct  153  MTIIEGNYIDVREENPDIDAEVRAILLTHAQNGITISSIKSEYRKLTGNPFPLHDNVTDF  212

Query  61   LLTIPNVTAECSESGKRIFNLKASLKNGHLLDMVLNQKERTSDYSSGAP  109
            LLTIPNVTAECSE+GKRIFNLKA+LKN HLLDMVLNQK++ SD SS AP
Sbjct  213  LLTIPNVTAECSETGKRIFNLKANLKNRHLLDMVLNQKQKPSDNSSEAP  261


>5CD8_A Chain A, Crystal Structure Of The Ntd Of Drosophila Oskar Protein
 5CD8_B Chain B, Crystal Structure Of The Ntd Of Drosophila Oskar Protein
 5CD8_C Chain C, Crystal Structure Of The Ntd Of Drosophila Oskar Protein
 5CD8_D Chain D, Crystal Structure Of The Ntd Of Drosophila Oskar Protein
 5CD8_E Chain E, Crystal Structure Of The Ntd Of Drosophila Oskar Protein
 5CD8_F Chain F, Crystal Structure Of The Ntd Of Drosophila Oskar Protein
Length=93

 Score = 189 bits (480),  Expect = 1e-60, Method: Compositional matrix adjust.
 Identities = 91/91 (100%), Positives = 91/91 (100%), Gaps = 0/91 (0%)

Query  12   REEYPDIDSEVRAILLSHAQNGITISSIKSEYRKLTGNPFPLHDNVTDFLLTIPNVTAEC  71
            REEYPDIDSEVRAILLSHAQNGITISSIKSEYRKLTGNPFPLHDNVTDFLLTIPNVTAEC
Sbjct  3    REEYPDIDSEVRAILLSHAQNGITISSIKSEYRKLTGNPFPLHDNVTDFLLTIPNVTAEC  62

Query  72   SESGKRIFNLKASLKNGHLLDMVLNQKERTS  102
            SESGKRIFNLKASLKNGHLLDMVLNQKERTS
Sbjct  63   SESGKRIFNLKASLKNGHLLDMVLNQKERTS  93


>XP_016961451.1 PREDICTED: maternal effect protein oskar [Drosophila biarmipes]
Length=619

 Score = 204 bits (519),  Expect = 1e-60, Method: Compositional matrix adjust.
 Identities = 97/109 (89%), Positives = 104/109 (95%), Gaps = 0/109 (0%)

Query  1    MTIIESNYISVREEYPDIDSEVRAILLSHAQNGITISSIKSEYRKLTGNPFPLHDNVTDF  60
            MTIIESNYI+VREE+PDID E+RAILLSHAQNGITISSIKSEYRK TGNPFPLHDN+TDF
Sbjct  145  MTIIESNYIAVREEHPDIDKEIRAILLSHAQNGITISSIKSEYRKQTGNPFPLHDNITDF  204

Query  61   LLTIPNVTAECSESGKRIFNLKASLKNGHLLDMVLNQKERTSDYSSGAP  109
            LLTIPNVTAECSESGKRIFNLK SLKN HLL+MVLNQK+R+SD SSGAP
Sbjct  205  LLTIPNVTAECSESGKRIFNLKPSLKNRHLLEMVLNQKQRSSDCSSGAP  253


>XP_017123986.1 PREDICTED: maternal effect protein oskar [Drosophila elegans]
Length=623

 Score = 203 bits (516),  Expect = 4e-60, Method: Compositional matrix adjust.
 Identities = 97/109 (89%), Positives = 104/109 (95%), Gaps = 0/109 (0%)

Query  1    MTIIESNYISVREEYPDIDSEVRAILLSHAQNGITISSIKSEYRKLTGNPFPLHDNVTDF  60
            MTIIESNYI+VREE+PDID+EVRAILLSHAQNGITIS+IKSEYRK TG  FPLHDNVTDF
Sbjct  155  MTIIESNYIAVREEFPDIDTEVRAILLSHAQNGITISNIKSEYRKQTGCQFPLHDNVTDF  214

Query  61   LLTIPNVTAECSESGKRIFNLKASLKNGHLLDMVLNQKERTSDYSSGAP  109
            LLTIPNVTAECSESGKRIFNLK ++KN HLLDMVLNQK+RTSDYSSGAP
Sbjct  215  LLTIPNVTAECSESGKRIFNLKPNVKNRHLLDMVLNQKQRTSDYSSGAP  263


>XP_002096875.1 uncharacterized protein Dyak_GE25914 [Drosophila yakuba]
 EDW96587.1 uncharacterized protein Dyak_GE25914 [Drosophila yakuba]
Length=625

 Score = 202 bits (513),  Expect = 1e-59, Method: Compositional matrix adjust.
 Identities = 100/114 (88%), Positives = 105/114 (92%), Gaps = 6/114 (5%)

Query  1    MTIIESNYISVREEYPDIDSEVRAILLSHAQNGITISSIKSEYRKLTGNPFPLHDNVTDF  60
            MTIIESNYI VRE+YPDID+EVRAILLSHAQNGITIS+IKSEYRKLTGN FPLHDNVTDF
Sbjct  151  MTIIESNYIGVREDYPDIDTEVRAILLSHAQNGITISNIKSEYRKLTGNTFPLHDNVTDF  210

Query  61   LLTIPNVTAECSESGKRIFNLKASLKNGHLLDMVLNQKER------TSDYSSGA  108
            LLTIPNVTAECSESGKRIFNLKA+LKN HLLDMVLNQK+R      TSDYSSGA
Sbjct  211  LLTIPNVTAECSESGKRIFNLKANLKNRHLLDMVLNQKQRTGTANGTSDYSSGA  264


>XP_016978919.1 PREDICTED: maternal effect protein oskar [Drosophila rhopaloa]
Length=617

 Score = 200 bits (509),  Expect = 4e-59, Method: Compositional matrix adjust.
 Identities = 97/109 (89%), Positives = 102/109 (94%), Gaps = 0/109 (0%)

Query  1    MTIIESNYISVREEYPDIDSEVRAILLSHAQNGITISSIKSEYRKLTGNPFPLHDNVTDF  60
            MTIIESNYI+VREEYPDID+EVRAILLSHAQNGITIS+IKSEYRK TG  FPLHDNVTDF
Sbjct  151  MTIIESNYIAVREEYPDIDTEVRAILLSHAQNGITISNIKSEYRKQTGIQFPLHDNVTDF  210

Query  61   LLTIPNVTAECSESGKRIFNLKASLKNGHLLDMVLNQKERTSDYSSGAP  109
            LLTIPNVTAECSESGKRIFNLK + KN HLLDMVLNQK+RTSDYSSG P
Sbjct  211  LLTIPNVTAECSESGKRIFNLKPNAKNRHLLDMVLNQKQRTSDYSSGTP  259


>XP_017014240.1 PREDICTED: maternal effect protein oskar [Drosophila takahashii]
Length=619

 Score = 199 bits (507),  Expect = 8e-59, Method: Compositional matrix adjust.
 Identities = 94/109 (86%), Positives = 104/109 (95%), Gaps = 0/109 (0%)

Query  1    MTIIESNYISVREEYPDIDSEVRAILLSHAQNGITISSIKSEYRKLTGNPFPLHDNVTDF  60
            MTIIESNYI+VREE+PDID+EVRAILL+HAQNGITIS+IKSEYRK TGN FPLHDN+TDF
Sbjct  145  MTIIESNYITVREEFPDIDAEVRAILLTHAQNGITISNIKSEYRKQTGNAFPLHDNITDF  204

Query  61   LLTIPNVTAECSESGKRIFNLKASLKNGHLLDMVLNQKERTSDYSSGAP  109
            LLTIP+VTAECSESGKRIFNLK +LKN HLL+MVLNQK+R SDYSSGAP
Sbjct  205  LLTIPHVTAECSESGKRIFNLKPNLKNRHLLEMVLNQKQRASDYSSGAP  253


>XP_017071884.1 PREDICTED: maternal effect protein oskar isoform X1 [Drosophila 
eugracilis]
Length=623

 Score = 198 bits (504),  Expect = 3e-58, Method: Compositional matrix adjust.
 Identities = 96/109 (88%), Positives = 102/109 (94%), Gaps = 0/109 (0%)

Query  1    MTIIESNYISVREEYPDIDSEVRAILLSHAQNGITISSIKSEYRKLTGNPFPLHDNVTDF  60
            MTIIE NYI VREE PDID+EVRAILL+HAQNGITISSIKSEYRKLTGNPFPLHDNVTDF
Sbjct  153  MTIIEGNYIDVREENPDIDAEVRAILLTHAQNGITISSIKSEYRKLTGNPFPLHDNVTDF  212

Query  61   LLTIPNVTAECSESGKRIFNLKASLKNGHLLDMVLNQKERTSDYSSGAP  109
            LLTIPNVTAECSE+GKRIFNLKA+LKN HLLDMVLNQK++ SD SS AP
Sbjct  213  LLTIPNVTAECSETGKRIFNLKANLKNRHLLDMVLNQKQKPSDNSSEAP  261


>XP_017058667.1 PREDICTED: maternal effect protein oskar [Drosophila ficusphila]
Length=611

 Score = 196 bits (499),  Expect = 1e-57, Method: Compositional matrix adjust.
 Identities = 94/109 (86%), Positives = 102/109 (94%), Gaps = 0/109 (0%)

Query  1    MTIIESNYISVREEYPDIDSEVRAILLSHAQNGITISSIKSEYRKLTGNPFPLHDNVTDF  60
            MTIIESNYI+VREEYPDID+EVRAILLSHAQNGITIS+IKSEYR  TGNPFP+ +NVTDF
Sbjct  145  MTIIESNYIAVREEYPDIDAEVRAILLSHAQNGITISNIKSEYRTQTGNPFPVQENVTDF  204

Query  61   LLTIPNVTAECSESGKRIFNLKASLKNGHLLDMVLNQKERTSDYSSGAP  109
            LLTIPNVTAECSESGKRIFNLK + KN HLLD+VLNQK+RTSD SSGAP
Sbjct  205  LLTIPNVTAECSESGKRIFNLKPNTKNRHLLDLVLNQKQRTSDTSSGAP  253


>5A49_A Chain A, Crystal Structure Of The Lotus Domain (aa 139-222) Of 
Drosophila Oskar In C222
 5A49_B Chain B, Crystal Structure Of The Lotus Domain (aa 139-222) Of 
Drosophila Oskar In C222
 5A49_C Chain C, Crystal Structure Of The Lotus Domain (aa 139-222) Of 
Drosophila Oskar In C222
 5A49_D Chain D, Crystal Structure Of The Lotus Domain (aa 139-222) Of 
Drosophila Oskar In C222
 5A49_E Chain E, Crystal Structure Of The Lotus Domain (aa 139-222) Of 
Drosophila Oskar In C222
 5A49_F Chain F, Crystal Structure Of The Lotus Domain (aa 139-222) Of 
Drosophila Oskar In C222
 5A49_G Chain G, Crystal Structure Of The Lotus Domain (aa 139-222) Of 
Drosophila Oskar In C222
 5A49_H Chain H, Crystal Structure Of The Lotus Domain (aa 139-222) Of 
Drosophila Oskar In C222
 5A49_I Chain I, Crystal Structure Of The Lotus Domain (aa 139-222) Of 
Drosophila Oskar In C222
 5A49_J Chain J, Crystal Structure Of The Lotus Domain (aa 139-222) Of 
Drosophila Oskar In C222
Length=89

 Score = 173 bits (438),  Expect = 3e-54, Method: Compositional matrix adjust.
 Identities = 84/84 (100%), Positives = 84/84 (100%), Gaps = 0/84 (0%)

Query  1   MTIIESNYISVREEYPDIDSEVRAILLSHAQNGITISSIKSEYRKLTGNPFPLHDNVTDF  60
           MTIIESNYISVREEYPDIDSEVRAILLSHAQNGITISSIKSEYRKLTGNPFPLHDNVTDF
Sbjct  6   MTIIESNYISVREEYPDIDSEVRAILLSHAQNGITISSIKSEYRKLTGNPFPLHDNVTDF  65

Query  61  LLTIPNVTAECSESGKRIFNLKAS  84
           LLTIPNVTAECSESGKRIFNLKAS
Sbjct  66  LLTIPNVTAECSESGKRIFNLKAS  89


>XP_001953297.1 uncharacterized protein Dana_GF17692 [Drosophila ananassae]
 EDV41880.1 uncharacterized protein Dana_GF17692 [Drosophila ananassae]
Length=602

 Score = 184 bits (466),  Expect = 7e-53, Method: Compositional matrix adjust.
 Identities = 90/109 (83%), Positives = 98/109 (90%), Gaps = 1/109 (1%)

Query  1    MTIIESNYISVREEYPDIDSEVRAILLSHAQNGITISSIKSEYRKLTGNPFPLHDNVTDF  60
            MTIIESNYI+VREE PDID+EVRAILLSHAQNGITISSIKSEYRK TGN FPLHDNVTDF
Sbjct  133  MTIIESNYIAVREENPDIDAEVRAILLSHAQNGITISSIKSEYRKQTGNTFPLHDNVTDF  192

Query  61   LLTIPNVTAECSESGKRIFNLKASLKNGHLLDMVLNQKERTSDYSSGAP  109
            LLTIP VTAECSE+GKRIFN+K +  N HL DMVLNQK+R +D+SSG P
Sbjct  193  LLTIPYVTAECSETGKRIFNMKPNKDNRHLYDMVLNQKQR-NDFSSGPP  240


>XP_017031605.1 PREDICTED: maternal effect protein oskar [Drosophila kikkawai]
Length=637

 Score = 183 bits (465),  Expect = 2e-52, Method: Compositional matrix adjust.
 Identities = 90/109 (83%), Positives = 97/109 (89%), Gaps = 1/109 (1%)

Query  1    MTIIESNYISVREEYPDIDSEVRAILLSHAQNGITISSIKSEYRKLTGNPFPLHDNVTDF  60
            MTIIE NY  VR+EYPDID+EVRAILLSHAQNGITISSIK EYRK TGN FPLHDNVTDF
Sbjct  162  MTIIEGNYREVRDEYPDIDAEVRAILLSHAQNGITISSIKDEYRKQTGNTFPLHDNVTDF  221

Query  61   LLTIPNVTAECSESGKRIFNLKASLKNGHLLDMVLNQKERTSDYSSGAP  109
            LLTIP VTAECS +GKRIFNLK + +N HLL+MVLNQK+R SDYSSGAP
Sbjct  222  LLTIPYVTAECSHTGKRIFNLKPNKENSHLLEMVLNQKQR-SDYSSGAP  269


>XP_017104763.1 PREDICTED: maternal effect protein oskar [Drosophila bipectinata]
Length=616

 Score = 181 bits (460),  Expect = 6e-52, Method: Compositional matrix adjust.
 Identities = 90/109 (83%), Positives = 97/109 (89%), Gaps = 1/109 (1%)

Query  1    MTIIESNYISVREEYPDIDSEVRAILLSHAQNGITISSIKSEYRKLTGNPFPLHDNVTDF  60
            MTIIESNYI+VREE PDID+EVRAILLSHAQNGITISSIKSEYRK TGN FPLHDNVTDF
Sbjct  139  MTIIESNYIAVREENPDIDAEVRAILLSHAQNGITISSIKSEYRKQTGNTFPLHDNVTDF  198

Query  61   LLTIPNVTAECSESGKRIFNLKASLKNGHLLDMVLNQKERTSDYSSGAP  109
            LLTIP VTAECSE+GKRIFN+K +  N HL DMVLNQK+R +D SSG P
Sbjct  199  LLTIPYVTAECSETGKRIFNMKPNKDNRHLYDMVLNQKQR-NDCSSGPP  246


>XP_020818561.1 LOW QUALITY PROTEIN: maternal effect protein oskar [Drosophila 
serrata]
Length=628

 Score = 178 bits (452),  Expect = 1e-50, Method: Compositional matrix adjust.
 Identities = 87/109 (80%), Positives = 97/109 (89%), Gaps = 1/109 (1%)

Query  1    MTIIESNYISVREEYPDIDSEVRAILLSHAQNGITISSIKSEYRKLTGNPFPLHDNVTDF  60
            MTIIESNY  VR+EYPDID+E+RAILLSHAQNGITISSIK EYRK TGN FPL +N+TDF
Sbjct  149  MTIIESNYRDVRDEYPDIDAEIRAILLSHAQNGITISSIKDEYRKQTGNRFPLEENITDF  208

Query  61   LLTIPNVTAECSESGKRIFNLKASLKNGHLLDMVLNQKERTSDYSSGAP  109
            LLTIP VTAECS +GKRIFNLK + +N HLLDMVLNQK+R +DYSSGAP
Sbjct  209  LLTIPYVTAECSHNGKRIFNLKPNKENSHLLDMVLNQKQR-NDYSSGAP  256


>XP_022213619.1 maternal effect protein oskar [Drosophila obscura]
Length=566

 Score = 169 bits (429),  Expect = 1e-47, Method: Compositional matrix adjust.
 Identities = 84/113 (74%), Positives = 92/113 (81%), Gaps = 4/113 (4%)

Query  1    MTIIESNYISVREEYPDIDSEVRAILLSHAQNGITISSIKSEYRKLTGNPFPLHDNVTDF  60
            MTIIESNYI VREEYPDIDSE+R ILL+ AQ+GITISSIK EYRKLTGNPFPLH+NVTDF
Sbjct  149  MTIIESNYIEVREEYPDIDSEIRGILLAKAQSGITISSIKHEYRKLTGNPFPLHENVTDF  208

Query  61   LLTIPNVTAECSESGKRIFNLKASLKNGHLLDMVLNQKER----TSDYSSGAP  109
            LLTIP VTAECS SGKRIFN+K   +  HL DMV+NQK      TSD+   AP
Sbjct  209  LLTIPYVTAECSVSGKRIFNMKPRPETRHLYDMVINQKRSNDLVTSDHPVAAP  261


>5CD7_A Chain A, Crystal Structure Of The Ntd L199m Of Drosophila Oskar 
Protein
 5CD7_B Chain B, Crystal Structure Of The Ntd L199m Of Drosophila Oskar 
Protein
 5CD7_C Chain C, Crystal Structure Of The Ntd L199m Of Drosophila Oskar 
Protein
 5CD7_D Chain D, Crystal Structure Of The Ntd L199m Of Drosophila Oskar 
Protein
 5CD7_E Chain E, Crystal Structure Of The Ntd L199m Of Drosophila Oskar 
Protein
 5CD7_F Chain F, Crystal Structure Of The Ntd L199m Of Drosophila Oskar 
Protein
Length=77

 Score = 154 bits (389),  Expect = 6e-47, Method: Compositional matrix adjust.
 Identities = 74/75 (99%), Positives = 74/75 (99%), Gaps = 0/75 (0%)

Query  12  REEYPDIDSEVRAILLSHAQNGITISSIKSEYRKLTGNPFPLHDNVTDFLLTIPNVTAEC  71
           REEYPDIDSEVRAILLSHAQNGITISSIKSEYRKLTGNPFPLHDNVTDF LTIPNVTAEC
Sbjct  3   REEYPDIDSEVRAILLSHAQNGITISSIKSEYRKLTGNPFPLHDNVTDFXLTIPNVTAEC  62

Query  72  SESGKRIFNLKASLK  86
           SESGKRIFNLKASLK
Sbjct  63  SESGKRIFNLKASLK  77


>XP_015037951.1 uncharacterized protein Dpse_GA10627, isoform C [Drosophila pseudoobscura 
pseudoobscura]
Length=351

 Score = 162 bits (409),  Expect = 2e-46, Method: Compositional matrix adjust.
 Identities = 77/113 (68%), Positives = 95/113 (84%), Gaps = 4/113 (4%)

Query  1    MTIIESNYISVREEYPDIDSEVRAILLSHAQNGITISSIKSEYRKLTGNPFPLHDNVTDF  60
            MTII+SNYI VREEYP+IDSE+R+ILL++AQ+GITIS+IK+EYRKLTGNPFPLH+N+TDF
Sbjct  153  MTIIDSNYIEVREEYPEIDSEIRSILLANAQSGITISTIKNEYRKLTGNPFPLHENITDF  212

Query  61   LLTIPNVTAECSESGKRIFNLKASLKNGHLLDMVLNQKER----TSDYSSGAP  109
            LLTIP+VTAEC  SGKRIFN+K   +  HL DMV++QK      T+D+   AP
Sbjct  213  LLTIPHVTAECCVSGKRIFNMKPRPETRHLYDMVVHQKRTNDLGTNDHPVAAP  265


>SPP84428.1 blast:Maternal effect protein oskar [Drosophila guanche]
Length=624

 Score = 164 bits (414),  Expect = 3e-45, Method: Compositional matrix adjust.
 Identities = 79/106 (75%), Positives = 95/106 (90%), Gaps = 1/106 (1%)

Query  1    MTIIESNYISVREEYPDIDSEVRAILLSHAQNGITISSIKSEYRKLTGNPFPLHDNVTDF  60
            MTIIESNYI VREEYP+IDSE+R+ILL++AQ+GITISSIK+EYRKLTGNPFPLH+NVTDF
Sbjct  152  MTIIESNYIGVREEYPEIDSEIRSILLANAQSGITISSIKNEYRKLTGNPFPLHENVTDF  211

Query  61   LLTIPNVTAECSESGKRIFNLKASLKNGHLLDMVLNQKERTSDYSS  106
            LLTIP+VTAECS +GKRIFN+K   +  HL +MV+NQK R++D  S
Sbjct  212  LLTIPHVTAECSVTGKRIFNMKPRPETRHLYEMVVNQK-RSNDLVS  256


>XP_017140398.1 PREDICTED: maternal effect protein oskar isoform X1 [Drosophila 
miranda]
Length=629

 Score = 162 bits (411),  Expect = 7e-45, Method: Compositional matrix adjust.
 Identities = 78/113 (69%), Positives = 95/113 (84%), Gaps = 4/113 (4%)

Query  1    MTIIESNYISVREEYPDIDSEVRAILLSHAQNGITISSIKSEYRKLTGNPFPLHDNVTDF  60
            MTII+SNYI VREEYP+IDSE+R+ILL++AQ+GITIS+IK+EYRKLTGNPFPLH+N+TDF
Sbjct  153  MTIIDSNYIEVREEYPEIDSEIRSILLANAQSGITISTIKNEYRKLTGNPFPLHENITDF  212

Query  61   LLTIPNVTAECSESGKRIFNLKASLKNGHLLDMVLNQKER----TSDYSSGAP  109
            LLTIP+VTAEC  SGKRIFN+K   +  HL DMVL+QK      T+D+   AP
Sbjct  213  LLTIPHVTAECCVSGKRIFNMKPRPETRHLYDMVLHQKRSNDLGTNDHPVAAP  265


>XP_001359508.2 uncharacterized protein Dpse_GA10627, isoform A [Drosophila pseudoobscura 
pseudoobscura]
Length=619

 Score = 161 bits (408),  Expect = 2e-44, Method: Compositional matrix adjust.
 Identities = 77/113 (68%), Positives = 95/113 (84%), Gaps = 4/113 (4%)

Query  1    MTIIESNYISVREEYPDIDSEVRAILLSHAQNGITISSIKSEYRKLTGNPFPLHDNVTDF  60
            MTII+SNYI VREEYP+IDSE+R+ILL++AQ+GITIS+IK+EYRKLTGNPFPLH+N+TDF
Sbjct  153  MTIIDSNYIEVREEYPEIDSEIRSILLANAQSGITISTIKNEYRKLTGNPFPLHENITDF  212

Query  61   LLTIPNVTAECSESGKRIFNLKASLKNGHLLDMVLNQKER----TSDYSSGAP  109
            LLTIP+VTAEC  SGKRIFN+K   +  HL DMV++QK      T+D+   AP
Sbjct  213  LLTIPHVTAECCVSGKRIFNMKPRPETRHLYDMVVHQKRTNDLGTNDHPVAAP  265


>XP_002017385.1 GL21554 [Drosophila persimilis]
 EDW34485.1 GL21554 [Drosophila persimilis]
Length=619

 Score = 161 bits (407),  Expect = 2e-44, Method: Compositional matrix adjust.
 Identities = 77/113 (68%), Positives = 95/113 (84%), Gaps = 4/113 (4%)

Query  1    MTIIESNYISVREEYPDIDSEVRAILLSHAQNGITISSIKSEYRKLTGNPFPLHDNVTDF  60
            MTII+SNYI VREEYP+IDSE+R+ILL++AQ+GITIS+IK+EYRKLTGNPFPLH+N+TDF
Sbjct  153  MTIIDSNYIEVREEYPEIDSEIRSILLANAQSGITISTIKNEYRKLTGNPFPLHENITDF  212

Query  61   LLTIPNVTAECSESGKRIFNLKASLKNGHLLDMVLNQKER----TSDYSSGAP  109
            LLTIP+VTAEC  SGKRIFN+K   +  HL DMV++QK      T+D+   AP
Sbjct  213  LLTIPHVTAECCVSGKRIFNMKPRPETRHLYDMVVHQKRTNDLGTNDHPVAAP  265


>XP_023034501.1 maternal effect protein oskar isoform X1 [Drosophila willistoni]
Length=358

 Score = 152 bits (385),  Expect = 7e-43, Method: Compositional matrix adjust.
 Identities = 70/104 (67%), Positives = 89/104 (86%), Gaps = 1/104 (1%)

Query  1    MTIIESNYISVREEYPDIDSEVRAILLSHAQNGITISSIKSEYRKLTGNPFPLHDNVTDF  60
            MTI+ES ++SVR+E PDIDSE+R ILL+HAQNGITIS+IK EYR LTGN FP+H+N+TDF
Sbjct  129  MTILESLHLSVRDENPDIDSEIRGILLAHAQNGITISNIKREYRSLTGNHFPVHENITDF  188

Query  61   LLTIPNVTAECSESGKRIFNLKASLKNGHLLDMVLNQKERTSDY  104
            LLTIPNVTAEC E+G RIFN+K   +  HL +M++NQ++R +DY
Sbjct  189  LLTIPNVTAECRETGTRIFNIKPKKETRHLHEMIINQRQR-NDY  231


>XP_002053269.1 oskar [Drosophila virilis]
 EDW66789.1 oskar [Drosophila virilis]
Length=595

 Score = 155 bits (392),  Expect = 3e-42, Method: Compositional matrix adjust.
 Identities = 70/102 (69%), Positives = 88/102 (86%), Gaps = 0/102 (0%)

Query  1    MTIIESNYISVREEYPDIDSEVRAILLSHAQNGITISSIKSEYRKLTGNPFPLHDNVTDF  60
            MTI+++ YI VR+EYPDID+E+R+ILL++AQNGITISSIK EYR+LTG  FPLHDN+TDF
Sbjct  163  MTIMDNTYIGVRDEYPDIDTEIRSILLANAQNGITISSIKKEYRQLTGTAFPLHDNITDF  222

Query  61   LLTIPNVTAECSESGKRIFNLKASLKNGHLLDMVLNQKERTS  102
            LLTIP+VTAEC ESGKRIFN+K +    HL +M+L Q++R S
Sbjct  223  LLTIPHVTAECCESGKRIFNIKPTEHTRHLHEMILQQRQRDS  264


>Q24741.1 RecName: Full=Maternal effect protein oskar
 AAA28426.1 oskar [Drosophila virilis]
Length=594

 Score = 155 bits (391),  Expect = 3e-42, Method: Compositional matrix adjust.
 Identities = 70/102 (69%), Positives = 88/102 (86%), Gaps = 0/102 (0%)

Query  1    MTIIESNYISVREEYPDIDSEVRAILLSHAQNGITISSIKSEYRKLTGNPFPLHDNVTDF  60
            MTI+++ YI VR+EYPDID+E+R+ILL++AQNGITISSIK EYR+LTG  FPLHDN+TDF
Sbjct  161  MTIMDNTYIGVRDEYPDIDTEIRSILLANAQNGITISSIKKEYRQLTGTAFPLHDNITDF  220

Query  61   LLTIPNVTAECSESGKRIFNLKASLKNGHLLDMVLNQKERTS  102
            LLTIP+VTAEC ESGKRIFN+K +    HL +M+L Q++R S
Sbjct  221  LLTIPHVTAECCESGKRIFNIKPTEHTRHLHEMILQQRQRDS  262


>XP_023173869.1 maternal effect protein oskar [Drosophila hydei]
Length=612

 Score = 155 bits (392),  Expect = 3e-42, Method: Compositional matrix adjust.
 Identities = 69/102 (68%), Positives = 90/102 (88%), Gaps = 0/102 (0%)

Query  1    MTIIESNYISVREEYPDIDSEVRAILLSHAQNGITISSIKSEYRKLTGNPFPLHDNVTDF  60
            MTI+++ Y+ VR+EYPDID+E+RAILL++AQNGITISSIK+EYR+LTG  FP+HDN+TDF
Sbjct  137  MTIMDNTYLGVRDEYPDIDAEIRAILLANAQNGITISSIKNEYRQLTGTAFPVHDNITDF  196

Query  61   LLTIPNVTAECSESGKRIFNLKASLKNGHLLDMVLNQKERTS  102
            LLTIP+VTAEC ESGKRIFN+K + +  HL +M+L Q++R S
Sbjct  197  LLTIPHVTAECCESGKRIFNIKPTEETRHLHEMILQQRQRES  238


>XP_017856611.1 PREDICTED: maternal effect protein oskar [Drosophila arizonae]
Length=600

 Score = 154 bits (388),  Expect = 1e-41, Method: Compositional matrix adjust.
 Identities = 69/102 (68%), Positives = 90/102 (88%), Gaps = 0/102 (0%)

Query  1    MTIIESNYISVREEYPDIDSEVRAILLSHAQNGITISSIKSEYRKLTGNPFPLHDNVTDF  60
            MTI++S YI VR+E+P+ID+E+RAILL++AQNGITISSIK+EYR+LTG  FP+HDN+TDF
Sbjct  135  MTIMDSTYIGVRDEHPEIDAEIRAILLANAQNGITISSIKNEYRQLTGTAFPVHDNITDF  194

Query  61   LLTIPNVTAECSESGKRIFNLKASLKNGHLLDMVLNQKERTS  102
            LLTIP+VTAEC ESGKRIFN+K + +  HL +M+L Q++R S
Sbjct  195  LLTIPHVTAECCESGKRIFNIKPTEETRHLHEMILQQRQRES  236


>XP_017968973.1 PREDICTED: maternal effect protein oskar [Drosophila navojoa]
Length=615

 Score = 154 bits (388),  Expect = 1e-41, Method: Compositional matrix adjust.
 Identities = 69/102 (68%), Positives = 89/102 (87%), Gaps = 0/102 (0%)

Query  1    MTIIESNYISVREEYPDIDSEVRAILLSHAQNGITISSIKSEYRKLTGNPFPLHDNVTDF  60
            MTI+++ YI VR+EYPDID+E+RAILL++AQNGITISSIK+EYR+LTG  FP+HDN+TDF
Sbjct  154  MTIMDNTYIGVRDEYPDIDAEIRAILLANAQNGITISSIKNEYRELTGTAFPVHDNITDF  213

Query  61   LLTIPNVTAECSESGKRIFNLKASLKNGHLLDMVLNQKERTS  102
            LLTIP+VTAEC ESG RIFN+K + +  HL +M+L Q++R S
Sbjct  214  LLTIPHVTAECCESGTRIFNIKPTEETRHLHEMILQQRQRES  255


>XP_002000116.2 uncharacterized protein Dmoj_GI10055 [Drosophila mojavensis]
 EDW15577.2 uncharacterized protein Dmoj_GI10055 [Drosophila mojavensis]
Length=628

 Score = 153 bits (386),  Expect = 2e-41, Method: Composition-based stats.
 Identities = 70/102 (69%), Positives = 91/102 (89%), Gaps = 0/102 (0%)

Query  1    MTIIESNYISVREEYPDIDSEVRAILLSHAQNGITISSIKSEYRKLTGNPFPLHDNVTDF  60
            MTI++S+YI VR+E+P+ID+E+RAILL++AQNGITISSIK+EYR+LTG  FP+HDN+TDF
Sbjct  163  MTIMDSSYIGVRDEHPEIDAEIRAILLANAQNGITISSIKNEYRQLTGTAFPVHDNITDF  222

Query  61   LLTIPNVTAECSESGKRIFNLKASLKNGHLLDMVLNQKERTS  102
            LLTIP+VTAEC ESGKRIFN+K + +  HL DM+L Q++R S
Sbjct  223  LLTIPHVTAECCESGKRIFNIKPTEETRHLHDMILQQRQRES  264


>ABH12273.1 oskar [Drosophila immigrans]
Length=552

 Score = 151 bits (381),  Expect = 6e-41, Method: Compositional matrix adjust.
 Identities = 70/100 (70%), Positives = 85/100 (85%), Gaps = 0/100 (0%)

Query  1    MTIIESNYISVREEYPDIDSEVRAILLSHAQNGITISSIKSEYRKLTGNPFPLHDNVTDF  60
            MTI++ +YI VR+EYPDID+E+RAILL++AQ GITISSIKSEYR +TGN FPL +N+TDF
Sbjct  103  MTIMDDSYIGVRDEYPDIDAEIRAILLANAQKGITISSIKSEYRNMTGNAFPLRENITDF  162

Query  61   LLTIPNVTAECSESGKRIFNLKASLKNGHLLDMVLNQKER  100
            LLTIP VTAEC  SGKRIFN+K +    HL DMVLNQ++R
Sbjct  163  LLTIPYVTAECCMSGKRIFNIKPTEDTRHLHDMVLNQRQR  202


>ABH12272.1 oskar [Drosophila immigrans]
Length=552

 Score = 151 bits (381),  Expect = 6e-41, Method: Compositional matrix adjust.
 Identities = 70/100 (70%), Positives = 85/100 (85%), Gaps = 0/100 (0%)

Query  1    MTIIESNYISVREEYPDIDSEVRAILLSHAQNGITISSIKSEYRKLTGNPFPLHDNVTDF  60
            MTI++ +YI VR+EYPDID+E+RAILL++AQ GITISSIKSEYR +TGN FPL +N+TDF
Sbjct  103  MTIMDDSYIGVRDEYPDIDAEIRAILLANAQKGITISSIKSEYRNMTGNAFPLRENITDF  162

Query  61   LLTIPNVTAECSESGKRIFNLKASLKNGHLLDMVLNQKER  100
            LLTIP VTAEC  SGKRIFN+K +    HL DMVLNQ++R
Sbjct  163  LLTIPYVTAECCMSGKRIFNIKPTEDTRHLHDMVLNQRQR  202


>XP_002070281.2 maternal effect protein oskar isoform X2 [Drosophila willistoni]
 EDW81267.2 uncharacterized protein Dwil_GK11116 [Drosophila willistoni]
Length=581

 Score = 151 bits (382),  Expect = 7e-41, Method: Compositional matrix adjust.
 Identities = 70/104 (67%), Positives = 89/104 (86%), Gaps = 1/104 (1%)

Query  1    MTIIESNYISVREEYPDIDSEVRAILLSHAQNGITISSIKSEYRKLTGNPFPLHDNVTDF  60
            MTI+ES ++SVR+E PDIDSE+R ILL+HAQNGITIS+IK EYR LTGN FP+H+N+TDF
Sbjct  129  MTILESLHLSVRDENPDIDSEIRGILLAHAQNGITISNIKREYRSLTGNHFPVHENITDF  188

Query  61   LLTIPNVTAECSESGKRIFNLKASLKNGHLLDMVLNQKERTSDY  104
            LLTIPNVTAEC E+G RIFN+K   +  HL +M++NQ++R +DY
Sbjct  189  LLTIPNVTAECRETGTRIFNIKPKKETRHLHEMIINQRQR-NDY  231


>XP_001994345.1 GH23955 [Drosophila grimshawi]
 EDV95081.1 GH23955 [Drosophila grimshawi]
Length=600

 Score = 149 bits (375),  Expect = 9e-40, Method: Compositional matrix adjust.
 Identities = 66/99 (67%), Positives = 83/99 (84%), Gaps = 0/99 (0%)

Query  1    MTIIESNYISVREEYPDIDSEVRAILLSHAQNGITISSIKSEYRKLTGNPFPLHDNVTDF  60
            MTI+E+ Y+ VR+EYPDID+E+RAILL++AQNGITISSIK EYR+ TG  FPLHDN+TDF
Sbjct  121  MTIMENTYLGVRDEYPDIDNEIRAILLANAQNGITISSIKKEYRQFTGTAFPLHDNITDF  180

Query  61   LLTIPNVTAECSESGKRIFNLKASLKNGHLLDMVLNQKE  99
            LLTIP VTAEC  SGKR+FN+K +    HL +M+L Q++
Sbjct  181  LLTIPQVTAECCASGKRLFNIKPTDGTRHLHEMILQQRQ  219


>XP_017845653.1 PREDICTED: maternal effect protein oskar isoform X1 [Drosophila 
busckii]
 ALC45857.1 osk [Drosophila busckii]
Length=554

 Score = 141 bits (355),  Expect = 3e-37, Method: Compositional matrix adjust.
 Identities = 60/101 (59%), Positives = 82/101 (81%), Gaps = 0/101 (0%)

Query  1    MTIIESNYISVREEYPDIDSEVRAILLSHAQNGITISSIKSEYRKLTGNPFPLHDNVTDF  60
            MTI+++ Y+ +R++YPDID E+R ILL+HAQNG TIS IKS+YR + G  FP+HDN+TDF
Sbjct  128  MTILDTTYMRIRDDYPDIDVEIRGILLAHAQNGATISRIKSDYRNIMGLDFPVHDNITDF  187

Query  61   LLTIPNVTAECSESGKRIFNLKASLKNGHLLDMVLNQKERT  101
            LLTIP VTAEC E+GKR+FN+K   +  HL +M++ Q++RT
Sbjct  188  LLTIPGVTAECCETGKRLFNVKPKEETRHLQEMIIQQRQRT  228


>XP_023301197.1 maternal effect protein oskar [Lucilia cuprina]
 KNC33204.1 hypothetical protein FF38_12727 [Lucilia cuprina]
Length=713

 Score = 121 bits (304),  Expect = 1e-29, Method: Compositional matrix adjust.
 Identities = 54/98 (55%), Positives = 76/98 (78%), Gaps = 0/98 (0%)

Query  1    MTIIESNYISVREEYPDIDSEVRAILLSHAQNGITISSIKSEYRKLTGNPFPLHDNVTDF  60
            MTI +  ++ +REEYPD++SE+R+IL + AQ+G +IS I+ +YRKLTG PFP++++VT+F
Sbjct  205  MTITDLTFLEIREEYPDLNSEIRSILTARAQDGASISEIRDDYRKLTGLPFPIYEDVTEF  264

Query  61   LLTIPNVTAECSESGKRIFNLKASLKNGHLLDMVLNQK  98
            LLTIP V A CSE G RIFN+    K  H+ DMV++QK
Sbjct  265  LLTIPYVMAYCSEKGTRIFNIMPMEKTKHIHDMVMHQK  302


>XP_005175649.2 PREDICTED: maternal effect protein oskar [Musca domestica]
Length=832

 Score = 116 bits (291),  Expect = 6e-28, Method: Compositional matrix adjust.
 Identities = 51/98 (52%), Positives = 76/98 (78%), Gaps = 0/98 (0%)

Query  1    MTIIESNYISVREEYPDIDSEVRAILLSHAQNGITISSIKSEYRKLTGNPFPLHDNVTDF  60
            M + E  ++ +R+EYPD+DSE+R+IL + AQ+G TIS I+ +YRKLTG  FP++++VT+F
Sbjct  279  MVVSELTFLEIRDEYPDLDSEIRSILTARAQDGATISDIRDDYRKLTGLTFPIYESVTEF  338

Query  61   LLTIPNVTAECSESGKRIFNLKASLKNGHLLDMVLNQK  98
            LLTIP V+A C+E+G RIFN++   K  H+ +MV+ QK
Sbjct  339  LLTIPYVSAYCNENGTRIFNIRPMEKTKHIHNMVMEQK  376


>XP_017140399.1 PREDICTED: maternal effect protein oskar isoform X2 [Drosophila 
miranda]
Length=611

 Score = 114 bits (284),  Expect = 4e-27, Method: Compositional matrix adjust.
 Identities = 62/113 (55%), Positives = 77/113 (68%), Gaps = 22/113 (19%)

Query  1    MTIIESNYISVREEYPDIDSEVRAILLSHAQNGITISSIKSEYRKLTGNPFPLHDNVTDF  60
            MTII+SNYI VREEYP+IDSE+R+ILL++AQ+GITIS+IK                  +F
Sbjct  153  MTIIDSNYIEVREEYPEIDSEIRSILLANAQSGITISTIK------------------NF  194

Query  61   LLTIPNVTAECSESGKRIFNLKASLKNGHLLDMVLNQKER----TSDYSSGAP  109
            LLTIP+VTAEC  SGKRIFN+K   +  HL DMVL+QK      T+D+   AP
Sbjct  195  LLTIPHVTAECCVSGKRIFNMKPRPETRHLYDMVLHQKRSNDLGTNDHPVAAP  247


>XP_015037950.1 uncharacterized protein Dpse_GA10627, isoform B [Drosophila pseudoobscura 
pseudoobscura]
Length=601

 Score = 112 bits (280),  Expect = 1e-26, Method: Compositional matrix adjust.
 Identities = 61/113 (54%), Positives = 77/113 (68%), Gaps = 22/113 (19%)

Query  1    MTIIESNYISVREEYPDIDSEVRAILLSHAQNGITISSIKSEYRKLTGNPFPLHDNVTDF  60
            MTII+SNYI VREEYP+IDSE+R+ILL++AQ+GITIS+IK                  +F
Sbjct  153  MTIIDSNYIEVREEYPEIDSEIRSILLANAQSGITISTIK------------------NF  194

Query  61   LLTIPNVTAECSESGKRIFNLKASLKNGHLLDMVLNQKER----TSDYSSGAP  109
            LLTIP+VTAEC  SGKRIFN+K   +  HL DMV++QK      T+D+   AP
Sbjct  195  LLTIPHVTAECCVSGKRIFNMKPRPETRHLYDMVVHQKRTNDLGTNDHPVAAP  247


>XP_013106491.1 PREDICTED: maternal effect protein oskar [Stomoxys calcitrans]
Length=743

 Score = 109 bits (273),  Expect = 1e-25, Method: Compositional matrix adjust.
 Identities = 49/98 (50%), Positives = 74/98 (76%), Gaps = 0/98 (0%)

Query  1    MTIIESNYISVREEYPDIDSEVRAILLSHAQNGITISSIKSEYRKLTGNPFPLHDNVTDF  60
            MTI +  ++ +R+E+PD++SE+R+ILL+ AQ G TIS I+ +YRKLTG  FP+++ +TDF
Sbjct  229  MTIPDLAFLQIRDEFPDLNSEIRSILLARAQEGATISQIRDDYRKLTGLTFPVYEWITDF  288

Query  61   LLTIPNVTAECSESGKRIFNLKASLKNGHLLDMVLNQK  98
            LL+IP V+A C+E G  IF +K + K  H+ D+V+ QK
Sbjct  289  LLSIPYVSAYCNEQGTLIFGVKPTEKTKHIHDLVMEQK  326


>XP_011211937.1 PREDICTED: maternal effect protein oskar [Bactrocera dorsalis]
 XP_011211954.1 PREDICTED: maternal effect protein oskar [Bactrocera dorsalis]
Length=510

 Score = 107 bits (267),  Expect = 6e-25, Method: Compositional matrix adjust.
 Identities = 48/94 (51%), Positives = 71/94 (76%), Gaps = 0/94 (0%)

Query  1   MTIIESNYISVREEYPDIDSEVRAILLSHAQNGITISSIKSEYRKLTGNPFPLHDNVTDF  60
           MTI+   ++ +R  +PD+D+EVR+ILL+ +Q+G TIS IK +YRK TG  FP+  N+T+F
Sbjct  1   MTIMHEAFLELRSAFPDLDAEVRSILLTRSQDGATISDIKDDYRKNTGIVFPIFQNITEF  60

Query  61  LLTIPNVTAECSESGKRIFNLKASLKNGHLLDMV  94
           LL+IP VTA C+E+GK IFN++ S +  H+ D+V
Sbjct  61  LLSIPFVTAFCNENGKLIFNVQPSARTKHIYDLV  94


>XP_018797243.1 PREDICTED: maternal effect protein oskar [Bactrocera latifrons]
Length=510

 Score = 107 bits (267),  Expect = 6e-25, Method: Compositional matrix adjust.
 Identities = 48/94 (51%), Positives = 71/94 (76%), Gaps = 0/94 (0%)

Query  1   MTIIESNYISVREEYPDIDSEVRAILLSHAQNGITISSIKSEYRKLTGNPFPLHDNVTDF  60
           MTI+   ++ +R  +PD+D+EVR+ILL+ +Q+G TIS IK +YRK TG  FP+  N+T+F
Sbjct  1   MTIMHEAFLELRSAFPDLDAEVRSILLTRSQDGATISDIKDDYRKNTGIVFPIFQNITEF  60

Query  61  LLTIPNVTAECSESGKRIFNLKASLKNGHLLDMV  94
           LL+IP VTA C+E+GK IFN++ S +  H+ D+V
Sbjct  61  LLSIPFVTAFCNENGKLIFNVQPSARTKHIYDLV  94


>XP_014097078.1 PREDICTED: maternal effect protein oskar isoform X3 [Bactrocera 
oleae]
Length=459

 Score = 106 bits (265),  Expect = 9e-25, Method: Compositional matrix adjust.
 Identities = 47/94 (50%), Positives = 70/94 (74%), Gaps = 0/94 (0%)

Query  1   MTIIESNYISVREEYPDIDSEVRAILLSHAQNGITISSIKSEYRKLTGNPFPLHDNVTDF  60
           MT++   ++ +R  +PD+D+EVR+ILL+ +Q G TIS +K +YRK TG  FP+  N+T+F
Sbjct  1   MTVMHEAFLELRSAFPDLDAEVRSILLARSQEGATISDLKDDYRKNTGIVFPIFQNITEF  60

Query  61  LLTIPNVTAECSESGKRIFNLKASLKNGHLLDMV  94
           LL+IP VTA C+E+GK IFN++ S K  H+ D+V
Sbjct  61  LLSIPFVTAFCNENGKLIFNVQPSAKTKHIYDLV  94


>XP_014097088.1 PREDICTED: maternal effect protein oskar isoform X5 [Bactrocera 
oleae]
Length=510

 Score = 106 bits (264),  Expect = 2e-24, Method: Compositional matrix adjust.
 Identities = 47/94 (50%), Positives = 70/94 (74%), Gaps = 0/94 (0%)

Query  1   MTIIESNYISVREEYPDIDSEVRAILLSHAQNGITISSIKSEYRKLTGNPFPLHDNVTDF  60
           MT++   ++ +R  +PD+D+EVR+ILL+ +Q G TIS +K +YRK TG  FP+  N+T+F
Sbjct  1   MTVMHEAFLELRSAFPDLDAEVRSILLARSQEGATISDLKDDYRKNTGIVFPIFQNITEF  60

Query  61  LLTIPNVTAECSESGKRIFNLKASLKNGHLLDMV  94
           LL+IP VTA C+E+GK IFN++ S K  H+ D+V
Sbjct  61  LLSIPFVTAFCNENGKLIFNVQPSAKTKHIYDLV  94


>XP_014097063.1 PREDICTED: maternal effect protein oskar isoform X1 [Bactrocera 
oleae]
Length=507

 Score = 106 bits (264),  Expect = 2e-24, Method: Compositional matrix adjust.
 Identities = 47/94 (50%), Positives = 70/94 (74%), Gaps = 0/94 (0%)

Query  1   MTIIESNYISVREEYPDIDSEVRAILLSHAQNGITISSIKSEYRKLTGNPFPLHDNVTDF  60
           MT++   ++ +R  +PD+D+EVR+ILL+ +Q G TIS +K +YRK TG  FP+  N+T+F
Sbjct  1   MTVMHEAFLELRSAFPDLDAEVRSILLARSQEGATISDLKDDYRKNTGIVFPIFQNITEF  60

Query  61  LLTIPNVTAECSESGKRIFNLKASLKNGHLLDMV  94
           LL+IP VTA C+E+GK IFN++ S K  H+ D+V
Sbjct  61  LLSIPFVTAFCNENGKLIFNVQPSAKTKHIYDLV  94


>XP_004529164.1 maternal effect protein oskar isoform X3 [Ceratitis capitata]
Length=517

 Score = 106 bits (264),  Expect = 2e-24, Method: Compositional matrix adjust.
 Identities = 47/94 (50%), Positives = 69/94 (73%), Gaps = 0/94 (0%)

Query  1    MTIIESNYISVREEYPDIDSEVRAILLSHAQNGITISSIKSEYRKLTGNPFPLHDNVTDF  60
            MTI+   ++ +R EYPD+D  +R+IL++ +Q G TIS IK +YRK TGN FP+  ++T+F
Sbjct  25   MTIMSEAFLELRNEYPDLDVVIRSILMARSQEGATISDIKDDYRKNTGNVFPIFQSITEF  84

Query  61   LLTIPNVTAECSESGKRIFNLKASLKNGHLLDMV  94
            LL+IP VTA C+E GK IFN++ + +  H+ DMV
Sbjct  85   LLSIPLVTAFCNEDGKLIFNVRPTDRTKHIFDMV  118


>XP_004529163.1 maternal effect protein oskar isoform X2 [Ceratitis capitata]
Length=518

 Score = 106 bits (264),  Expect = 2e-24, Method: Compositional matrix adjust.
 Identities = 47/94 (50%), Positives = 69/94 (73%), Gaps = 0/94 (0%)

Query  1   MTIIESNYISVREEYPDIDSEVRAILLSHAQNGITISSIKSEYRKLTGNPFPLHDNVTDF  60
           MTI+   ++ +R EYPD+D  +R+IL++ +Q G TIS IK +YRK TGN FP+  ++T+F
Sbjct  1   MTIMSEAFLELRNEYPDLDVVIRSILMARSQEGATISDIKDDYRKNTGNVFPIFQSITEF  60

Query  61  LLTIPNVTAECSESGKRIFNLKASLKNGHLLDMV  94
           LL+IP VTA C+E GK IFN++ + +  H+ DMV
Sbjct  61  LLSIPLVTAFCNEDGKLIFNVRPTDRTKHIFDMV  94


>XP_004529162.1 maternal effect protein oskar isoform X1 [Ceratitis capitata]
Length=542

 Score = 106 bits (264),  Expect = 2e-24, Method: Compositional matrix adjust.
 Identities = 47/94 (50%), Positives = 69/94 (73%), Gaps = 0/94 (0%)

Query  1    MTIIESNYISVREEYPDIDSEVRAILLSHAQNGITISSIKSEYRKLTGNPFPLHDNVTDF  60
            MTI+   ++ +R EYPD+D  +R+IL++ +Q G TIS IK +YRK TGN FP+  ++T+F
Sbjct  25   MTIMSEAFLELRNEYPDLDVVIRSILMARSQEGATISDIKDDYRKNTGNVFPIFQSITEF  84

Query  61   LLTIPNVTAECSESGKRIFNLKASLKNGHLLDMV  94
            LL+IP VTA C+E GK IFN++ + +  H+ DMV
Sbjct  85   LLSIPLVTAFCNEDGKLIFNVRPTDRTKHIFDMV  118


>XP_011188082.1 PREDICTED: maternal effect protein oskar [Zeugodacus cucurbitae]
Length=507

 Score = 103 bits (257),  Expect = 2e-23, Method: Compositional matrix adjust.
 Identities = 45/94 (48%), Positives = 69/94 (73%), Gaps = 0/94 (0%)

Query  1   MTIIESNYISVREEYPDIDSEVRAILLSHAQNGITISSIKSEYRKLTGNPFPLHDNVTDF  60
           MTI+   ++ +R  +PD+D EVR+IL++ +Q G TI+ IK +YRK  G  FP++ N+T+F
Sbjct  1   MTIMHEAFLELRNAFPDLDVEVRSILMARSQEGATITDIKDDYRKNMGLVFPIYQNITEF  60

Query  61  LLTIPNVTAECSESGKRIFNLKASLKNGHLLDMV  94
           LL+IP VTA C+E+GK IFN++ S +  H+ D+V
Sbjct  61  LLSIPFVTAYCNENGKLIFNVRPSARTKHIYDLV  94


>XP_014097070.1 PREDICTED: maternal effect protein oskar isoform X2 [Bactrocera 
oleae]
Length=491

 Score = 85.9 bits (211),  Expect = 3e-17, Method: Compositional matrix adjust.
 Identities = 37/74 (50%), Positives = 56/74 (76%), Gaps = 0/74 (0%)

Query  1   MTIIESNYISVREEYPDIDSEVRAILLSHAQNGITISSIKSEYRKLTGNPFPLHDNVTDF  60
           MT++   ++ +R  +PD+D+EVR+ILL+ +Q G TIS +K +YRK TG  FP+  N+T+F
Sbjct  1   MTVMHEAFLELRSAFPDLDAEVRSILLARSQEGATISDLKDDYRKNTGIVFPIFQNITEF  60

Query  61  LLTIPNVTAECSES  74
           LL+IP VTA C+E+
Sbjct  61  LLSIPFVTAFCNEN  74


>XP_017477309.1 PREDICTED: uncharacterized protein LOC108367226, partial [Rhagoletis 
zephyria]
Length=597

 Score = 69.3 bits (168),  Expect = 2e-11, Method: Compositional matrix adjust.
 Identities = 30/57 (53%), Positives = 44/57 (77%), Gaps = 0/57 (0%)

Query  42  EYRKLTGNPFPLHDNVTDFLLTIPNVTAECSESGKRIFNLKASLKNGHLLDMVLNQK  98
           +YRK TG  FP++ N+T+FLL+IP VTA C+E+GK IFN++ S +  H+ D+V +QK
Sbjct  1   DYRKNTGLKFPIYQNITEFLLSIPYVTAFCNETGKLIFNVRPSARTKHIYDLVQHQK  57


>XP_021379223.1 tudor domain-containing protein 7A-like [Mizuhopecten yessoensis]
Length=778

 Score = 50.1 bits (118),  Expect = 1e-04, Method: Compositional matrix adjust.
 Identities = 26/86 (30%), Positives = 49/86 (57%), Gaps = 6/86 (7%)

Query  18  IDSEVRAILLSHAQNGITISSIKSEYRKLTGNPFPLH----DNVTDFLLTIPNVT-AECS  72
           + S +RA+L+S  + G+    ++ +YR++TG P P      +N+ DF+ +IP+V     +
Sbjct  7   VKSMLRAVLMS-CKEGVAAHILQRDYREMTGEPLPFRKLGFNNLDDFIYSIPDVVQVRKN  65

Query  73  ESGKRIFNLKASLKNGHLLDMVLNQK  98
             G   ++ KAS +  H+ +MV  Q+
Sbjct  66  NQGDITYHAKASQQTAHIQNMVSKQR  91


>XP_012155613.1 maternal effect protein oskar-like [Ceratitis capitata]
Length=92

 Score = 47.0 bits (110),  Expect = 2e-04, Method: Compositional matrix adjust.
 Identities = 25/81 (31%), Positives = 39/81 (48%), Gaps = 5/81 (6%)

Query  3   IIESNYISVREEYPDIDSEVRAILLSHA--QNGITISSIKSEYRKLTGNPFPLH---DNV  57
           I E  +  +R  YP++DSE++ IL  H      I++     +Y  +TG  FPL       
Sbjct  7   IAEQYFNRIRNRYPNLDSEIKDILAEHTTPATSISLGGFVLKYENVTGKKFPLRMCMMRA  66

Query  58  TDFLLTIPNVTAECSESGKRI  78
           T +L+TI N+      +G R 
Sbjct  67  TQYLMTIQNICVYSKSTGNRF  87


>XP_022780181.1 tudor domain-containing protein 5-like [Stylophora pistillata]
Length=697

 Score = 46.6 bits (109),  Expect = 0.002, Method: Compositional matrix adjust.
 Identities = 24/87 (28%), Positives = 44/87 (51%), Gaps = 5/87 (6%)

Query  17   DIDSEVRAILLSHAQNGITISSIKSEYRKLTGNPFPLHD----NVTDFLLTIPNVTAECS  72
            ++   VR +LLS  QNG+T++ I+ +Y+ + G PFP  +       D L  +P+V     
Sbjct  26   EVTKNVRGLLLS-VQNGLTVAEIQRDYKSMIGKPFPFRELGFNTPLDLLKDLPDVARPSW  84

Query  73   ESGKRIFNLKASLKNGHLLDMVLNQKE  99
            E+G+ +          H+  +V  Q++
Sbjct  85   ENGELVLQGIPDATTRHIARLVARQRK  111


>PFX34807.1 Tudor domain-containing protein 5 [Stylophora pistillata]
Length=728

 Score = 46.6 bits (109),  Expect = 0.002, Method: Compositional matrix adjust.
 Identities = 24/87 (28%), Positives = 44/87 (51%), Gaps = 5/87 (6%)

Query  17   DIDSEVRAILLSHAQNGITISSIKSEYRKLTGNPFPLHD----NVTDFLLTIPNVTAECS  72
            ++   VR +LLS  QNG+T++ I+ +Y+ + G PFP  +       D L  +P+V     
Sbjct  26   EVTKNVRGLLLS-VQNGLTVAEIQRDYKSMIGKPFPFRELGFNTPLDLLKDLPDVARPSW  84

Query  73   ESGKRIFNLKASLKNGHLLDMVLNQKE  99
            E+G+ +          H+  +V  Q++
Sbjct  85   ENGELVLQGIPDATTRHIARLVARQRK  111


>XP_020612375.1 tudor domain-containing protein 5-like isoform X1 [Orbicella 
faveolata]
Length=948

 Score = 45.8 bits (107),  Expect = 0.003, Method: Compositional matrix adjust.
 Identities = 25/90 (28%), Positives = 46/90 (51%), Gaps = 5/90 (6%)

Query  17   DIDSEVRAILLSHAQNGITISSIKSEYRKLTGNPFPLHD----NVTDFLLTIPNVTAECS  72
            ++   +RA+L+S A NG++++ ++ +Y  + G P P  +       D L  +PNVT    
Sbjct  28   EVTKNIRALLIS-APNGLSVAEMQRDYNNMIGKPLPFREMGYKTPIDLLKDLPNVTRPTW  86

Query  73   ESGKRIFNLKASLKNGHLLDMVLNQKERTS  102
            E+G  +    A     H+  +V  QK+ +S
Sbjct  87   ENGVLVLRGIADATTRHIASLVARQKKSSS  116


>XP_020612376.1 tudor domain-containing protein 5-like isoform X2 [Orbicella 
faveolata]
Length=947

 Score = 45.8 bits (107),  Expect = 0.004, Method: Compositional matrix adjust.
 Identities = 25/90 (28%), Positives = 46/90 (51%), Gaps = 5/90 (6%)

Query  17   DIDSEVRAILLSHAQNGITISSIKSEYRKLTGNPFPLHD----NVTDFLLTIPNVTAECS  72
            ++   +RA+L+S A NG++++ ++ +Y  + G P P  +       D L  +PNVT    
Sbjct  28   EVTKNIRALLIS-APNGLSVAEMQRDYNNMIGKPLPFREMGYKTPIDLLKDLPNVTRPTW  86

Query  73   ESGKRIFNLKASLKNGHLLDMVLNQKERTS  102
            E+G  +    A     H+  +V  QK+ +S
Sbjct  87   ENGVLVLRGIADATTRHIASLVARQKKSSS  116


>XP_026214693.1 tudor domain-containing protein 7 isoform X3 [Anabas testudineus]
Length=1205

 Score = 41.2 bits (95),  Expect = 0.17, Method: Compositional matrix adjust.
 Identities = 26/85 (31%), Positives = 45/85 (53%), Gaps = 5/85 (6%)

Query  18  IDSEVRAILLSHAQNGITISSIKSEYRKLTGNPFPLH----DNVTDFLLTIPNVTAECSE  73
           I   +R++L S ++ G++ISS++SEYR L G   PL       + D+L +IP+V    + 
Sbjct  7   IKKMLRSVLQS-SKTGVSISSLQSEYRSLCGESIPLKRLGFSKLEDYLQSIPSVVRLENR  65

Query  74  SGKRIFNLKASLKNGHLLDMVLNQK  98
            G+         +  H+ ++V  QK
Sbjct  66  MGELKCFAAVCEETAHIAELVAKQK  90


>XP_026214691.1 tudor domain-containing protein 7 isoform X1 [Anabas testudineus]
Length=1224

 Score = 41.2 bits (95),  Expect = 0.18, Method: Compositional matrix adjust.
 Identities = 26/85 (31%), Positives = 45/85 (53%), Gaps = 5/85 (6%)

Query  18  IDSEVRAILLSHAQNGITISSIKSEYRKLTGNPFPLH----DNVTDFLLTIPNVTAECSE  73
           I   +R++L S ++ G++ISS++SEYR L G   PL       + D+L +IP+V    + 
Sbjct  7   IKKMLRSVLQS-SKTGVSISSLQSEYRSLCGESIPLKRLGFSKLEDYLQSIPSVVRLENR  65

Query  74  SGKRIFNLKASLKNGHLLDMVLNQK  98
            G+         +  H+ ++V  QK
Sbjct  66  MGELKCFAAVCEETAHIAELVAKQK  90


>XP_017281104.1 tudor domain-containing protein 7A [Kryptolebias marmoratus]
Length=1219

 Score = 41.2 bits (95),  Expect = 0.18, Method: Compositional matrix adjust.
 Identities = 26/85 (31%), Positives = 45/85 (53%), Gaps = 5/85 (6%)

Query  18  IDSEVRAILLSHAQNGITISSIKSEYRKLTGNPFPLH----DNVTDFLLTIPNVTAECSE  73
           I   +R++L S ++ G+++SS++SEYR L G   PL      N+ D+L +IP+V      
Sbjct  7   IKKMLRSVLQS-SKTGVSMSSLQSEYRSLCGEIIPLKKLGFSNLEDYLRSIPSVVKLDYR  65

Query  74  SGKRIFNLKASLKNGHLLDMVLNQK  98
            G+         +  H+ ++V  QK
Sbjct  66  MGELRCFASVCKETAHIAELVAKQK  90


>XP_026214692.1 tudor domain-containing protein 7 isoform X2 [Anabas testudineus]
Length=1223

 Score = 41.2 bits (95),  Expect = 0.18, Method: Compositional matrix adjust.
 Identities = 26/85 (31%), Positives = 45/85 (53%), Gaps = 5/85 (6%)

Query  18  IDSEVRAILLSHAQNGITISSIKSEYRKLTGNPFPLH----DNVTDFLLTIPNVTAECSE  73
           I   +R++L S ++ G++ISS++SEYR L G   PL       + D+L +IP+V    + 
Sbjct  7   IKKMLRSVLQS-SKTGVSISSLQSEYRSLCGESIPLKRLGFSKLEDYLQSIPSVVRLENR  65

Query  74  SGKRIFNLKASLKNGHLLDMVLNQK  98
            G+         +  H+ ++V  QK
Sbjct  66  MGELKCFAAVCEETAHIAELVAKQK  90


>XP_022064953.1 tudor domain-containing protein 7A-like [Acanthochromis polyacanthus]
Length=1274

 Score = 40.4 bits (93),  Expect = 0.33, Method: Compositional matrix adjust.
 Identities = 25/85 (29%), Positives = 45/85 (53%), Gaps = 5/85 (6%)

Query  18   IDSEVRAILLSHAQNGITISSIKSEYRKLTGNPFPLH----DNVTDFLLTIPNVTAECSE  73
            I   +R++L S ++NG++I++++SEYR L G   PL       + D+L +IP+V      
Sbjct  63   IKKMLRSVLQS-SKNGVSINNLQSEYRSLCGEAIPLKKLGFSKLEDYLRSIPSVVRLEYR  121

Query  74   SGKRIFNLKASLKNGHLLDMVLNQK  98
             G+         +  H+ ++V  QK
Sbjct  122  MGELKCFATVCQETAHIAELVARQK  146


>NP_001011355.2 tudor domain-containing protein 7 [Xenopus tropicalis]
Length=1088

 Score = 39.3 bits (90),  Expect = 0.81, Method: Compositional matrix adjust.
 Identities = 27/92 (29%), Positives = 48/92 (52%), Gaps = 8/92 (9%)

Query  22   VRAILLSHAQNGITISSIKSEYRKLTGNPFPLHD----NVTDFLLTIPNVT-AECSESGK  76
            +RA+L ++ +NG+ +S +++EY+  TG P P  D     +  +L +IP+V   E S  G+
Sbjct  13   LRAVLQAN-KNGVPLSKLQAEYKSFTGEPIPFKDMGFHALDAYLKSIPSVVRIEVSRVGE  71

Query  77   RIFNLKASLKNGHLLDMVLNQKERTSDYSSGA  108
             I       +   +  +V +Q  R+S   SG 
Sbjct  72   VICYAVVCKETARIAALVAHQ--RSSKKKSGG  101


>Q5M7P8.1 RecName: Full=Tudor domain-containing protein 7
 AAH88519.1 hypothetical LOC496822 [Xenopus tropicalis]
Length=1077

 Score = 39.3 bits (90),  Expect = 0.87, Method: Compositional matrix adjust.
 Identities = 27/92 (29%), Positives = 48/92 (52%), Gaps = 8/92 (9%)

Query  22   VRAILLSHAQNGITISSIKSEYRKLTGNPFPLHD----NVTDFLLTIPNVT-AECSESGK  76
            +RA+L ++ +NG+ +S +++EY+  TG P P  D     +  +L +IP+V   E S  G+
Sbjct  2    LRAVLQAN-KNGVPLSKLQAEYKSFTGEPIPFKDMGFHALDAYLKSIPSVVRIEVSRVGE  60

Query  77   RIFNLKASLKNGHLLDMVLNQKERTSDYSSGA  108
             I       +   +  +V +Q  R+S   SG 
Sbjct  61   VICYAVVCKETARIAALVAHQ--RSSKKKSGG  90


>XP_021260325.1 tudor domain-containing protein 5 isoform X5 [Numida meleagris]
Length=608

 Score = 37.7 bits (86),  Expect = 2.2, Method: Composition-based stats.
 Identities = 23/70 (33%), Positives = 37/70 (53%), Gaps = 6/70 (9%)

Query  18  IDSEVRAILLSHAQNGITISSIKSEYRKLTGNPFPLHD----NVTDFLLTIPNVTAECSE  73
           +  EVR+ LL+ A+NG+T + ++ EY  +   P PL D    +  + + ++P V   C  
Sbjct  11  VKKEVRSQLLA-AKNGLTPAQLEQEYLAMVSRPLPLRDLGFCSTMELVASMPGVVQVCPN  69

Query  74  SGKRIFNLKA  83
              RI  LKA
Sbjct  70  GKGRIL-LKA  78


>XP_021260323.1 tudor domain-containing protein 5 isoform X3 [Numida meleagris]
Length=631

 Score = 37.7 bits (86),  Expect = 2.2, Method: Composition-based stats.
 Identities = 23/70 (33%), Positives = 37/70 (53%), Gaps = 6/70 (9%)

Query  18  IDSEVRAILLSHAQNGITISSIKSEYRKLTGNPFPLHD----NVTDFLLTIPNVTAECSE  73
           +  EVR+ LL+ A+NG+T + ++ EY  +   P PL D    +  + + ++P V   C  
Sbjct  11  VKKEVRSQLLA-AKNGLTPAQLEQEYLAMVSRPLPLRDLGFCSTMELVASMPGVVQVCPN  69

Query  74  SGKRIFNLKA  83
              RI  LKA
Sbjct  70  GKGRIL-LKA  78


>XP_023676749.1 tudor domain-containing protein 7 isoform X2 [Paramormyrops kingsleyae]
 XP_023676750.1 tudor domain-containing protein 7 isoform X2 [Paramormyrops kingsleyae]
 XP_023676751.1 tudor domain-containing protein 7 isoform X2 [Paramormyrops kingsleyae]
 XP_023676752.1 tudor domain-containing protein 7 isoform X2 [Paramormyrops kingsleyae]
Length=1085

 Score = 37.7 bits (86),  Expect = 2.4, Method: Composition-based stats.
 Identities = 24/82 (29%), Positives = 47/82 (57%), Gaps = 6/82 (7%)

Query  22  VRAILLSHAQNGITISSIKSEYRKLTGNPFPL----HDNVTDFLLTIPNVTA-ECSESGK  76
           +RA+L S+ +NG+++S ++SEY+ LTG   P     + ++  FL ++P+V   E S +G+
Sbjct  11  LRAVLQSN-KNGVSLSRLQSEYKSLTGEFIPYKQMGYPSLDSFLNSMPSVVKMERSRTGE  69

Query  77  RIFNLKASLKNGHLLDMVLNQK  98
            +       +  H+  +V  Q+
Sbjct  70  VVCFAAVCKETAHIAQLVARQR  91


>XP_021260324.1 tudor domain-containing protein 5 isoform X4 [Numida meleagris]
Length=626

 Score = 37.7 bits (86),  Expect = 2.5, Method: Composition-based stats.
 Identities = 23/70 (33%), Positives = 37/70 (53%), Gaps = 6/70 (9%)

Query  18  IDSEVRAILLSHAQNGITISSIKSEYRKLTGNPFPLHD----NVTDFLLTIPNVTAECSE  73
           +  EVR+ LL+ A+NG+T + ++ EY  +   P PL D    +  + + ++P V   C  
Sbjct  11  VKKEVRSQLLA-AKNGLTPAQLEQEYLAMVSRPLPLRDLGFCSTMELVASMPGVVQVCPN  69

Query  74  SGKRIFNLKA  83
              RI  LKA
Sbjct  70  GKGRIL-LKA  78


>XP_023676748.1 tudor domain-containing protein 7 isoform X1 [Paramormyrops kingsleyae]
Length=1097

 Score = 37.7 bits (86),  Expect = 2.6, Method: Composition-based stats.
 Identities = 24/82 (29%), Positives = 47/82 (57%), Gaps = 6/82 (7%)

Query  22   VRAILLSHAQNGITISSIKSEYRKLTGNPFPL----HDNVTDFLLTIPNVTA-ECSESGK  76
            +RA+L S+ +NG+++S ++SEY+ LTG   P     + ++  FL ++P+V   E S +G+
Sbjct  23   LRAVLQSN-KNGVSLSRLQSEYKSLTGEFIPYKQMGYPSLDSFLNSMPSVVKMERSRTGE  81

Query  77   RIFNLKASLKNGHLLDMVLNQK  98
             +       +  H+  +V  Q+
Sbjct  82   VVCFAAVCKETAHIAQLVARQR  103


>XP_021260322.1 tudor domain-containing protein 5 isoform X2 [Numida meleagris]
Length=741

 Score = 37.4 bits (85),  Expect = 3.2, Method: Composition-based stats.
 Identities = 23/70 (33%), Positives = 37/70 (53%), Gaps = 6/70 (9%)

Query  18  IDSEVRAILLSHAQNGITISSIKSEYRKLTGNPFPLHD----NVTDFLLTIPNVTAECSE  73
           +  EVR+ LL+ A+NG+T + ++ EY  +   P PL D    +  + + ++P V   C  
Sbjct  11  VKKEVRSQLLA-AKNGLTPAQLEQEYLAMVSRPLPLRDLGFCSTMELVASMPGVVQVCPN  69

Query  74  SGKRIFNLKA  83
              RI  LKA
Sbjct  70  GKGRIL-LKA  78


>XP_021260320.1 tudor domain-containing protein 5 isoform X1 [Numida meleagris]
 XP_021260321.1 tudor domain-containing protein 5 isoform X1 [Numida meleagris]
Length=742

 Score = 37.4 bits (85),  Expect = 3.2, Method: Composition-based stats.
 Identities = 23/70 (33%), Positives = 37/70 (53%), Gaps = 6/70 (9%)

Query  18  IDSEVRAILLSHAQNGITISSIKSEYRKLTGNPFPLHD----NVTDFLLTIPNVTAECSE  73
           +  EVR+ LL+ A+NG+T + ++ EY  +   P PL D    +  + + ++P V   C  
Sbjct  11  VKKEVRSQLLA-AKNGLTPAQLEQEYLAMVSRPLPLRDLGFCSTMELVASMPGVVQVCPN  69

Query  74  SGKRIFNLKA  83
              RI  LKA
Sbjct  70  GKGRIL-LKA  78


>XP_009648337.1 hypothetical protein VDAG_01156 [Verticillium dahliae VdLs.17]
 EGY17474.1 hypothetical protein VDAG_01156 [Verticillium dahliae VdLs.17]
Length=1270

 Score = 37.4 bits (85),  Expect = 3.4, Method: Composition-based stats.
 Identities = 19/56 (34%), Positives = 30/56 (54%), Gaps = 0/56 (0%)

Query  23   RAILLSHAQNGITISSIKSEYRKLTGNPFPLHDNVTDFLLTIPNVTAECSESGKRI  78
            RA   SH Q+    + I +E + L   P  +HDNV DF+  + + T + ++ G RI
Sbjct  50   RATPNSHGQSTYHFADIATELQVLRHAPIKVHDNVIDFMGVMYHYTGDETQDGNRI  105


>XP_019950949.1 PREDICTED: tudor domain-containing protein 7B-like isoform X1 
[Paralichthys olivaceus]
Length=1147

 Score = 37.4 bits (85),  Expect = 3.5, Method: Compositional matrix adjust.
 Identities = 29/97 (30%), Positives = 52/97 (54%), Gaps = 9/97 (9%)

Query  18   IDSEVRAILLSHAQNGITISSIKSEYRKLTGNPFP---LHDNVTDFLLTIPN--VTAECS  72
            +   +RAIL ++ +NG+++S ++SEY++LTG   P   L  N  D LL   +  V  E +
Sbjct  7    VKKMLRAILQAN-KNGVSLSRLQSEYKELTGEQIPHKQLGHNHLDTLLAGMSSVVRMERN  65

Query  73   ESGKRIFNLKASLKNGHLLDMVLNQKERTSDYSSGAP  109
             SG+ ++    + +  H+  +V  Q+   S   +G P
Sbjct  66   RSGEMVYFASGANETSHIAKVVARQR---SSKKTGRP  99


>XP_015200610.1 PREDICTED: tudor domain-containing protein 7 [Lepisosteus oculatus]
 XP_015200612.1 PREDICTED: tudor domain-containing protein 7 [Lepisosteus oculatus]
 XP_015200613.1 PREDICTED: tudor domain-containing protein 7 [Lepisosteus oculatus]
 XP_015200614.1 PREDICTED: tudor domain-containing protein 7 [Lepisosteus oculatus]
 XP_015200615.1 PREDICTED: tudor domain-containing protein 7 [Lepisosteus oculatus]
 XP_015200616.1 PREDICTED: tudor domain-containing protein 7 [Lepisosteus oculatus]
Length=1063

 Score = 37.4 bits (85),  Expect = 3.9, Method: Compositional matrix adjust.
 Identities = 25/82 (30%), Positives = 45/82 (55%), Gaps = 6/82 (7%)

Query  22  VRAILLSHAQNGITISSIKSEYRKLTGNPFPL----HDNVTDFLLTIPNVTA-ECSESGK  76
           +RA+L S  +NG+++S ++SEYR LTG   P     + ++  +L +IP+V   E S +G+
Sbjct  11  LRAVLQSK-KNGVSLSRLQSEYRSLTGEFIPHKQFGYPSLEMYLQSIPSVVKMERSRTGE  69

Query  77  RIFNLKASLKNGHLLDMVLNQK  98
                    +  H+  +V  Q+
Sbjct  70  ATCFAAVCNETAHIAQLVARQR  91


>XP_015040056.1 uncharacterized protein Dpse_GA32843 [Drosophila pseudoobscura 
pseudoobscura]
Length=257

 Score = 36.6 bits (83),  Expect = 5.9, Method: Compositional matrix adjust.
 Identities = 28/94 (30%), Positives = 46/94 (49%), Gaps = 6/94 (6%)

Query  9   ISVREE-YPDIDSEVRAILLSHAQNGITISSIKSEYRKLTGNPFPL----HDNVTDFLLT  63
           +S REE +  + SEVRA+++S  +  +T+  I  +Y ++ G P P     + +  D L  
Sbjct  1   MSSREEIFAVVTSEVRALIISGRKPPVTLDDILKDYCEVVGEPLPFRRLGYRSAQDLLEA  60

Query  64  IPNVTAECSESGKRIFNLKASLKNGHLLDMVLNQ  97
             N   +   S   I   K+S K+ H+  MV  Q
Sbjct  61  TENFNFQTYGSTVYI-TAKSSAKSDHIASMVRQQ  93


>NP_001084569.2 tudor domain-containing protein 7 [Xenopus laevis]
Length=1090

 Score = 36.6 bits (83),  Expect = 6.3, Method: Compositional matrix adjust.
 Identities = 22/82 (27%), Positives = 45/82 (55%), Gaps = 6/82 (7%)

Query  22  VRAILLSHAQNGITISSIKSEYRKLTGNPFPLHD----NVTDFLLTIPNVT-AECSESGK  76
           +RA+L ++ +NG+ +  +++EY+ +TG P P  D     +  +L +IP+V   E S  G+
Sbjct  13  LRAVLQAN-KNGVPLHKLQAEYKSVTGEPIPFKDMGFPALDAYLKSIPSVVRIEVSRVGE  71

Query  77  RIFNLKASLKNGHLLDMVLNQK  98
                 A  +   + ++V +Q+
Sbjct  72  VTCYAVACKETARIAELVAHQR  93


>Q6NU04.1 RecName: Full=Tudor domain-containing protein 7
 AAH68798.1 MGC81371 protein [Xenopus laevis]
Length=1079

 Score = 36.6 bits (83),  Expect = 6.4, Method: Compositional matrix adjust.
 Identities = 22/82 (27%), Positives = 45/82 (55%), Gaps = 6/82 (7%)

Query  22  VRAILLSHAQNGITISSIKSEYRKLTGNPFPLHD----NVTDFLLTIPNVT-AECSESGK  76
           +RA+L ++ +NG+ +  +++EY+ +TG P P  D     +  +L +IP+V   E S  G+
Sbjct  2   LRAVLQAN-KNGVPLHKLQAEYKSVTGEPIPFKDMGFPALDAYLKSIPSVVRIEVSRVGE  60

Query  77  RIFNLKASLKNGHLLDMVLNQK  98
                 A  +   + ++V +Q+
Sbjct  61  VTCYAVACKETARIAELVAHQR  82


>XP_018099131.1 PREDICTED: tudor domain-containing protein 7 isoform X1 [Xenopus 
laevis]
 XP_018099138.1 PREDICTED: tudor domain-containing protein 7 isoform X1 [Xenopus 
laevis]
Length=1114

 Score = 36.6 bits (83),  Expect = 6.5, Method: Compositional matrix adjust.
 Identities = 22/82 (27%), Positives = 44/82 (54%), Gaps = 6/82 (7%)

Query  22  VRAILLSHAQNGITISSIKSEYRKLTGNPFPLHD----NVTDFLLTIPNVTA-ECSESGK  76
           +RA+L ++ +NG+ +  +++EY+  TG P P  D     +  +L +IP+V   E S  G+
Sbjct  13  LRAVLQAN-KNGVPLHKLQAEYKSFTGEPIPFKDMGFPALDAYLKSIPSVVRIEVSRVGE  71

Query  77  RIFNLKASLKNGHLLDMVLNQK  98
                 A  +   + ++V +Q+
Sbjct  72  VTCYAVACKETARIAELVAHQR  93


>OCU00712.1 hypothetical protein XELAEV_18006491mg [Xenopus laevis]
Length=1089

 Score = 36.6 bits (83),  Expect = 6.8, Method: Compositional matrix adjust.
 Identities = 22/82 (27%), Positives = 44/82 (54%), Gaps = 6/82 (7%)

Query  22  VRAILLSHAQNGITISSIKSEYRKLTGNPFPLHD----NVTDFLLTIPNVT-AECSESGK  76
           +RA+L ++ +NG+ +  +++EY+  TG P P  D     +  +L +IP+V   E S  G+
Sbjct  13  LRAVLQAN-KNGVPLHKLQAEYKSFTGEPIPFKDMGFPALDAYLKSIPSVVRIEVSRVGE  71

Query  77  RIFNLKASLKNGHLLDMVLNQK  98
                 A  +   + ++V +Q+
Sbjct  72  VTCYAVACKETARIAELVAHQR  93


>XP_010889974.1 PREDICTED: tudor domain-containing protein 7A [Esox lucius]
 XP_010889975.1 PREDICTED: tudor domain-containing protein 7A [Esox lucius]
Length=1175

 Score = 36.6 bits (83),  Expect = 7.1, Method: Composition-based stats.
 Identities = 23/81 (28%), Positives = 44/81 (54%), Gaps = 5/81 (6%)

Query  22  VRAILLSHAQNGITISSIKSEYRKLTGNPFPL----HDNVTDFLLTIPNVTAECSESGKR  77
           +RA+L S+ +NG++IS ++ +YR LTG   P     + ++   L +IP+V    +  G+ 
Sbjct  10  LRAVLQSN-KNGVSISRLQGDYRSLTGEYIPYKQLGYPSLETLLHSIPSVVRMENRMGEV  68

Query  78  IFNLKASLKNGHLLDMVLNQK  98
           + +     +  H+  +V  QK
Sbjct  69  MCHAAVCQETAHIAQLVARQK  89


>XP_015823543.1 PREDICTED: tudor domain-containing protein 7 [Nothobranchius 
furzeri]
Length=1189

 Score = 36.6 bits (83),  Expect = 7.4, Method: Composition-based stats.
 Identities = 20/50 (40%), Positives = 33/50 (66%), Gaps = 5/50 (10%)

Query  22  VRAILLSHAQNGITISSIKSEYRKLTGNPFPLH----DNVTDFLLTIPNV  67
           +RA+L S ++ G++++S+ SEYR L G   PL      N+ D+L +IP+V
Sbjct  11  LRAVLQS-SKIGVSVASLHSEYRSLCGENIPLKKLGFSNLEDYLRSIPSV  59


>PZR56440.1 50S ribosomal protein L29 [candidate division WPS-2 bacterium]
Length=70

 Score = 34.7 bits (78),  Expect = 7.5, Method: Compositional matrix adjust.
 Identities = 13/32 (41%), Positives = 21/32 (66%), Gaps = 0/32 (0%)

Query  62  LTIPNVTAECSESGKRIFNLKASLKNGHLLDM  93
           LTIP +  +  E+ + +FNL+ +L+ GHL D 
Sbjct  12  LTIPELQKKARETKEELFNLRFALRTGHLTDF  43


>WP_061470046.1 class I SAM-dependent methyltransferase [Legionella pneumophila]
Length=223

 Score = 36.2 bits (82),  Expect = 7.8, Method: Compositional matrix adjust.
 Identities = 21/80 (26%), Positives = 40/80 (50%), Gaps = 8/80 (10%)

Query  8    YISVREEYPDIDSEVRAILLSHAQNGITISSIKSEYRKLTGNPFPL--HDNVTDFLLTIP  65
            +   RE +     +   + + HA+N  +   +K E+R+  GN +PL  HDN  D ++   
Sbjct  55   WFCAREGFDCYGVDTSTVAVEHAKNWFSRDGLKGEFRQ--GNFYPLEYHDNFFDLVIDRG  112

Query  66   NVT----AECSESGKRIFNL  81
            ++T    +EC  + K I+ +
Sbjct  113  SLTCVSKSECEIALKEIYRV  132


  Database: All non-redundant GenBank CDS translations+PDB+SwissProt+PIR+PRF
excluding environmental samples from WGS projects
    Posted date:  Sep 21, 2018  10:53 PM
  Number of letters in database: 62,282,543,095
  Number of sequences in database:  170,547,179

Lambda      K        H
   0.313    0.131    0.362 
Gapped
Lambda      K        H
   0.267   0.0410    0.140 
Matrix: BLOSUM62
Gap Penalties: Existence: 11, Extension: 1
Number of Sequences: 170547179
Number of Hits to DB: 10352886
Number of extensions: 4761
Number of successful extensions: 920
Number of sequences better than 100: 2
Number of HSP's better than 100 without gapping: 0
Number of HSP's gapped: 920
Number of HSP's successfully gapped: 2
Length of query: 109
Length of database: 62282543095
Length adjustment: 77
Effective length of query: 32
Effective length of database: 49150410312
Effective search space: 1572813129984
Effective search space used: 1572813129984
T: 21
A: 40
X1: 16 (7.2 bits)
X2: 38 (14.6 bits)
X3: 64 (24.7 bits)
S1: 42 (20.8 bits)
S2: 76 (33.9 bits)
ka-blk-alpha gapped: 1.9
ka-blk-alpha ungapped: 0.7916
ka-blk-alpha_v gapped: 42.6028
ka-blk-alpha_v ungapped: 4.96466
ka-blk-sigma gapped: 43.6362
