# Supplementary material for: Bacterial contribution to genesis of the novel germ line determinant oskar
Source: eLife. 2020 Feb 24;9:e45539. doi: 10.7554/eLife.45539 (PMC7250577; doi:10.7554/eLife.45539)
Supplement: Source data 1. — Subfolder "Alignments": All sequences identified and analyzed in this study, in FASTA format and with corresponding Alignments. Subfolder BLAST search results: Results of BLASTP searches with full length Oskar, OSK or LOTUS domains as queries. Subfolder "Data": Necessary files for running the different IPython notebooks: a. Subfolder "HMM": HMM models used for iterative searching for sequences similar to full-length Oskar, LOTUS and OSK domains; b. Subfolder "Taxonomy": Conversion table for UniProt ID to taxon information (uniprot_ID_taxa.tsv); c. Subfolder "Trees": Contains the tree files obtained from i. RaxML phylogenetic analyses of the OSK and LOTUS domains aligned with MUSCLE, T-Coffee or PRANK; ii. MrBayes phylogenetic analyses of the OSK and LOTUS domains aligned with MUSCLE; iii. SOWHAT analyses. [file elife-45539-data1.zip › Oskar HGT Supplementary Information Files/Alignments/OSKAR_MUSCLE_INITIAL.fasta]

>Leuctra_sp_Osk
--------------------------------------------------------------------------------
--------------------------------------------------------------------------------
----------------------------------------MAASMDSQQAGCISAIKAIIGAC-KGGLPFHRL-------
----------------------------ERDFRETIGTRIEYVQFGFPTLGAFVKSIPEI-RL-------NGDVLTVYDP
KMAHITDMVSKQKTVKKKIKPRYQTSRVSANRYSAGPRKPTYVPPRKSYGGDAPRFNQGFTASRLAPKPMYTAQKPFVPY
EPKPFVPSTPNPSVPSAPVSQRTRDGGMVLSYPPRTSSSRGRGGSSYTSTLRAMEQKKSLTPLEEQENVPCTQKNEENQS
SKNELSKRLTMGDSKFVYPDNEHAAHSPPPAAIVNKPVTSYTSN----------TEASTSQSNSHQIAPKISARPLNVKT
PPETSTSLSI---VKKSLTSQQERTLSVMDSNVPPLAHSVPDQAQSVQPSLRLTPSQRLQRIQSQNASKVLLPTPAQPRN
ENSQTRNVVGAREQLTVQFDNLHLDYQSYNNQDVMLEYDHEDDNNKYSGVNYGGYDEVAEGEISYRPDQPIGFDARYVLL
-------------------KPLYKSFQLIGDSYFLNMVMSMESNDINAVNYSRHTVRVDGKPFRCGLCISGLTLEDCFNQ
LLKS---TVFRERVVLMVGAVDVMQGKTFVTMKLILARVIEYLL---ENNVTSLVICTLPPILTANHKQ----RNILMEF
NEYINRM-----------ATGSKRIFCFNIFYKFLLKDCN-MDESLFEAEPTTLDVGKVVKV------------------
-------------------------------------------------------------------------HLWSRKG
CKMVLHELDKFLGDLTL------------------------------------------------
>Frankliniella_cephalica_Osk
--------------------------------------------------------------------------------
--------------------------------------------------------------------------------
---------------------------------------------MEGLQDDYTILKSFIAIT-RGGLRTDKL-------
----------------------------YREYRDETGSNINFVKYGFKSFLSMLEACPDI-KVYQTPDG---PMCEAYDE
KMSHVTSLVNRTKPAKKRSKKNNYFNRPRPSYCTTQRSFYSPQRDSKYKSGSMSMHHQGSVRSIHSPRSFQKTNYQTQYG
QRSLKPQQVNGIIRRNSPARSSSYQLPSKNQSTNYSQASSTQAVNQVQSLKNHDLKPNGVKVASSSSSDWGSEPSVGKKS
IQIASRIYSSKPKSTQINASSDSDWSSDSDSNIEPPRVVVPPVKANRQPQTVQVNTVSSSSRTRTRNSKKSPYFERNSCS
FGARDIRYLS---DTKKNQVDGANSMMTQTAPIQHQPLDASSH--------RQSSTSSSYHQMPTSSSHRQPLTGLSQHQ
PSSVPPQSSSRAELVLNSSKTKSVGQSALVQPNSTSFAQAEKKFVHTSDSDEEYEVSGSPTKRVSSTIVKNGLPTIVVKV
PNRYMGPSEIVEKNVLSTCQPMYGGFQFIGDFLITRVAEVCLDSNIQREG----------VISYCGLCRDNLTIAECEQS
ILRA----GTSGKVVLMIGMTDIMQGASIEDMKTDTLSLLERL------KYNTILLLTLPVPPSFIQIHNEKKLAVLELY
NKWLLSL---------------NLPRLIDVDRHLY-------------SEPPFFLSLPHSKV------------------
-------------------------------------------------------------------------ETFSEEG
AWIVMDEVMSALR----------------------------------------------------
>Thrips_palmi_Osk
--------------------------------------------------------------------------------
--------------------------------------------------------------------------------
-------------------------------------------------MDDDITIIKSLIAISKGGLLLKDI-------
----------------------------QREYRDMNGYSLNFRKYGFESIEQMLQSSKDI-VLRPSVRG---TLCQVHDE
KMSHVTSLVDRTKTRGAKKNRPGPKLKSYNHSRGFSPQPRYGVSRRGSVSELNRRPFQPANRMQYDNHRRAASPRTQAVS
RFPATSHKKQYSQNYHHHPQSSANHFERSKRNEPQPLQSNAIGSTVSIPLKTTDDTSSGWSSDSSEPPHT----------
------------------------------------------------------IKPSEPAVRKPSEPNLRSQTVVKAQA
VNKACQVIKGSSTTSDSDWSSLESESAASRTDVSKKITTHPRINYPSVPLQNDAAKLRPQLKTKSDSNSDWSDSSGHSKQ
QPSQSSSSSKPSSSAMPYAERPLMVGGVGRGRAYLQLSKVKPEMHRLQHPSTDVIVTGSPCNRETSRTVKDGLSTILVKV
RKPAIAIPKLKEVTTLYQ-LPNFASYQFIGDFLLHRVAEVTLGLKFPENR---------------GLCRCHFSIVDCIKE
IRKN----GSSRPIILMIGMTDILEGATFDEMKKLTTLLLQTM------SARSIVLLTLPVLPSFIQIGFESKLAVLEKY
NKWLLNL------------PLQRKFKAIIETEQYL------------YCDAPFYSRTARSEV------------------
-------------------------------------------------------------------------ETFSDAG
CWVVIDEITAAATK---------------------------------------------------
>Liposcelis_bostrychophila_Osk
--------------------------------------------------------------------------------
--------------------------------------------------------------------------------
-----------------------------------MDKMEEIKKPDLNREETEILIKSIVIAT-KRDVIVSSL-------
----------------------------NNEFKKQAGYHIRYESFGYTSLEKFLESIEGV-TLELNCYG--SNVVKVETI
NSRHIRELVRNQKSPVKRRKKRNKSAPGRT--------------------------------------------------
--------------------------------------------------------------------------------
------------------------------------------------------GTYEDSPPGNLEKAKCKSIYKSHTNL
SSESSEKFEE--------------------------------------------------------------REAGQKSK
TTTMNPDEDTRRYPFVVINQESDIENVEDLEENGVTEVKLKPKLCGLRSSAFDQNKRRKIEDTKCVRFEPDAEECEECT-
-------------------CPALAQYTLVGDDWFFNLAKDVLKSFVCKTP----------FGEMIGINKKKLTIFDATKY
LSLR---KYLPEKFVLLIGATDLLEGKLFEVIAYDMYGLIGQI----LKQNITLAVCTIPPIFSKKIHNKEI-YSNFLKF
NELIKCI----------PEDYNDSVEIIDLYALFTRGSDL-KMNFRLNEYFCPENDEGCIPK------------------
-------------------------------------------------------------------------M--NEKG
KKLLKTILVSYLS----------------------------------------------------
>Nemophora_degeerella_Osk1
--------------------------------------------------------------------------------
--------------------------------------------------------------------------------
-------------------------------------------MGADEKEEAMHSLRACISSR-KGGVPFHEL-------
----------------------------NREYKELVGEYIPFGKLGYENLLSFLRDVPGV-----SVDEKDCMVRSEPTA
TTVHLHELIKKQKDVKKFNSRYRPYKNTKPLLKSKTNTQQNQPKPKPLQKAPLQKQQNQQKRKPLQKAPLQKTSQSNN--
--------------------------------------------------------------------------------
------------------------------------------------------SSRGSYSQAKQSHLGQYPYEQTYLNA
IYENELRFQFDELVMRYHNNGLWNN------------------------YKSYCGQYQNPTYITQQFHSYQIQQYPYYTA
YNQQPIYNNQNRYGIYDYYDTYRSKYPTQYNNREQRKYQPYNKKSKDIHYISEMMKDNTFECQYANSNNKWTNESGE---
-------------------SVNIGEYQVIGDALILQLL----------------------GSKQSELCDHYMTIKEATYR
VTKY----GCSNKVLIALGTIDILNGAGYDELTWNMQLLIDTV----VSAGGYPVICTVPPMSGIRGNYYA--ISALVAF
NKWLRHG--------------LKPTHIINFNDSFY--AGG-RINFKLFLKPSTNFLQSIWPL------------------
-------------------------------------------------------------------------ALWTQEA
MGLVSKLLIQNLLATGTA-----------------------------------------------
>Nemophora_degeerella_Osk2
--------------------------------------------------------------------------------
--------------------------------------------------------------------------------
-------------------------------------------MADDAKLEVIQSLKACVMSR-KGGVPFHAL-------
----------------------------NADYKELLGEDVPFTKFGHESLISFLRSVPGI-LVDEREGN----VSAAATS
NTRHLQDLISKQKDNKSNKYKPYKK-------------------------------------------------------
--------------------------------------------------------------------------------
------------------------------------------------------PNPSLKNKNSRNYYHRRPLGEVVDYD
ERNEQFHQPNKQQPYSYPSYRTRRE-----------------------------------------------HCDGIRQH
PHRENYYEKKIQKRADRENDEPEQHKHHRYLGGRKVLFQNGNLTIVNKVQECESENEIRPSHRSFHSTN-----------
-------------------SSCFADYQVFGDVLMLDLL----------------------ACEPSMFCNKDMTIVEASLR
VMQF----GCDEKVVIALGTIDILKGVDVSDLIEDMRSLIRIV----VDTGAEVIVCTIPPMPSISGNLKA--ISTVVTF
NNWLKRT---------------QNAAVINLDKVF--KSGV-SIKFDLYKRSSVQIPGCMWPL------------------
-------------------------------------------------------------------------TLLNEKG
QNVVSRELLEQCLQCS-------------------------------------------------
>Gynaikothrips_ficorum_Osk
--------------------------------------------------------------------------------
--------------------------------------------------------------------------------
----------------------------------------------MDYDTTVDVIKSCIVSV-KGGLPINSL-------
----------------------------PADFKSNTGEALNPKRLGFDSLQSLLISIEEI-YL-------KGNLLIVKDE
KTDHLAKLISKQKGPAKANAFKKPFRSSYSSDLRSVHAKGMRK-------------------------------------
--------------------------------------------------------------------------------
------------------------------------------------------GPPKALREQARKIDAEIHRLVPTPPA
SNMAAKTAFTAKMNEKYAPSNSSNY-----------------------------------------------PRESNLSE
SNLSTSSGSLTLATGGCTEERTSSVSSAGRGRGRARSTVEFPGGLTEIASLQRDTSSPDIRSGVADTCSTSSLSGTSGDR
-------------------EPILLKCQMIGEGLLNKVASLILGFKNEAHE--------------SKLCCASLDIATCLKK
LKRT---SLVSDKVILTIGLTDIMKGKDLDTIKRAFLELLNHL----RLHTRQTLVLTVPVPICVQKMPKP--HKTLLSF
NEWLLSI-------------KMPQIHVIDLGPFTQNKNQE-TLDFLCEKSKLDS--------------------------
---------------------------------------------------------------------------WNEAA
CWVLVEALFFSGVEV--------------------------------------------------
>Platycentropus_radiatus_Osk
--------------------------------------------------------------------------------
--------------------------------------------------------------------------------
------------------------------------------------MDGMDPVALKACIMSRKGGVPLTEL-------
----------------------------NRDYKKLVGNDIDFSKTQFKTLHDFISSLPGV-TV-------KRSIVTCACA
ETQHIQNMINKQKSARSIPKTAPKRKS-----------------------------------------------------
--------------------------------------------------------------------------------
------------------------------------------------------NVVQNTVTKKPLISRSPKTIKHVGTR
SSLLEHLLQN---LSYYDYNYVYDK-------------------------------------------------------
--RHQLFNLVFAMCKLISDRRLSLAQCDHINGDSFWIAALKQQANNRPAEHFQPTRK-----------------------
-------------------NLVIFGHQVIGDENILFLAQEKFSIRLKEFS----------------TCMLGLNLQGAQYH
LVKQ----PCSSKVIISCGMMDISNGKPVDLIISEMQELILCA----LLRGAQPVVCNLPPSPFLWL------NHSIAIF
NCWLSTL---------------AAVQVVDLFSLFFYQDKTMTIKLHMFQRDPISFSGNPLTY------------------
--------------------------------------------------------------------------TWSREA
IQVVSQAIQQCCGDNLKKI----------------------------------------------
>Baetis_pumilus_Osk
--------------------------------------------------------------------------------
--------------------------------------------------------------------------------
----------------------------------------------MNYEEVTKMIRSCIVTE-KKGMPLRLL-------
----------------------------RRNFHELVGKHIPYAELGYPTLIELLKSIPGLRRAGFTQDGDTVVSFDASFS
GMSHIQDMVQKQQNKSKGAAAKFAVKTAPMQRRSYFTPRYPRQNAGPVYGQSSSFSYAACNSGAQQCFKQPSPPRPAPRP
SPPTDLHKSFGSAPQF----------------------------------------------------------------
------------------------------------------------------QAKQAPSEMSREVPRETKPIERPASQ
IGREFQVSNE---RFIHKENIEPQR---------------------------------------------------ETPN
FSAKPRSMITADALEQKLLAKPVVECITIEDEPDAAVFARPRTPAPIYEPREKPVEKIKPVFTKIQKVMKSEPETQQRTS
-------------------DPTFKNHKLIGDDFLLYYAYRNLRGQFTLGN-----------PISCGMCYSGMTIREALKL
VRVN--ADNFTNKVIIMLGHIDILEEKYDFS-------------------------------------------------
--------------------------------------------------------------------------------
--------------------------------------------------------------------------------
-----------------------------------------------------------------
>Anopheles_gambiae_Osk
--------------------------------------------------------------------------------
--------------------------------------------------------------------------------
------------------------------------MGLLAPTTSCDGEEELQVQLRSVIITRSKAGATVDEIIGTASAI
ERRRIVLHWLSRVLMCVCVIVLYFTTVHVDDYRELTGVHLLDRFYTHSALLNYLFGMEGV-WCSTDGAH-GLMLWFCRTA
RTKHVVDMIQAQRSPRGGPGGSNYRRYMPRATGAP---------------------------------------------
--------------------------------------------------------------------------------
------------------------------------------------------VNNFQYCYSTAGTQMGGPGTQMGGPG
TVESQDLFGD--------------------------------------------------------------------MM
PQPQPARPYRVRRAPRAERRHPYTRRSGGQQRSAGWRQSRSDELDFSMY-------------------------------
-------------------GPSYHRHQLVGDDFFLAIAKWELGFSFDPGH----------DIDMSGLCISGLTLSEAAKR
VEMA---PFIADHVLVNVGTVDLLHGRAMIDLIHDFNQLVARF----RERNVEPIMTTLTPIANSGGRTTM--AERLLKL
NEYICRT----------------CPRTIDLWKHFV-HADG-TVRFECFQPGPRKVSGSIMPH------------------
-------------------------------------------------------------------------VLWNKLG
RQHMLGVLGNEIAAQLTTSEEWRYY----------------------------------------
>Aedes_aegypti_Osk
--------------------------------------------------------------------------------
--------------------------------------------------------------------------------
----------------------------MVQSVCSDVHDGTTQSEAGSLEKIAPILKSIIVTRSKDGATVDEI-------
----------------------------IDDYYDFTGESLLTTWRSRDNIGNLLRQIDGI-WSTYSEPN-GPFLWYCSSD
NTRHIAEMIKKQKSPRFHNRRY----------------------------------------------------------
--------------------------------------------------------------------------------
------------------------------------------------------HQPAQPSFRTPHTSRTTTTKNNVTNA
PGPRDKFYPD---NMNFIPKRNAWN---------------------------------------------------RTPH
RSVASHPYLPPQRRQMQHHMQKPMMQQQYYSNSFYS--------------------------------------------
-------------------GPTFCGMQMIGDDFFLSLARWELGFQYDPGH----------NIQQSGLCISGQTIAEAADR
VMKA---PYINDRVIINLGVVDILHGNDFVDMQEDLYQLKKNL----ENRGARAILTTLSPLANSSHIPDI--SDKLHRF
NNLIRRY----------------QWEHIDLWRCFV-NERD-QTLYECFQPAPRQVTGSNKPH------------------
-------------------------------------------------------------------------VLWNKLG
RQRIIKFMKTQLASLI-------------------------------------------------
>Culex_quinquefasciatus_Osk
--------------------------------------------------------------------------------
--------------------------------------------------------------------------------
-----------------------MVNVEIDSAQDVSMQSEKLNPMQIDSEEINSILRAIIIARTKEGATLDEI-------
----------------------------IEDFKEKNDECLLTMFGDRETIVNYLRGLEGV-WTSFHEPH-GPLLWYCNTS
KTQHLSNMIKNQKSPRGNKKYPWRNQ------------------------------------------------------
--------------------------------------------------------------------------------
------------------------------------------------------PARMIYTSSSNVVTGSSSTMMAGTNG
SGQREKFFDD---NINFVPKRNAWN-------------------------------------------------------
-RVQLQQRTPAYHPYMPPQRRQVQPAMPKTQRGYYSSMQNI---------------------------------------
-------------------VPNFCGWQMIGDDFFLSLARWELGYSFDPGH----------TIQQSGLCISGLTIAEAVDR
VTKA---TVLNDRVILHIGVVDLLHGHEYVDMQMDLLRLMRVF----EERGVRVILTTLSPIANSSHMPGV--VNRYSQF
NSLIRNS----------------NWRYIDLYRCFV-NERH-NTLYECYQPGPRHVSGSNQPH------------------
-------------------------------------------------------------------------VLWNKLG
RQRIIKFLKTQLARFI-------------------------------------------------
>Bombylius_major_Osk
--------------------------------------------------------------------------------
--------------------------------------------------------------------------------
--------------------------------------MTIAVDLIENLSEIQTIIRSILIANAQNGATIQEV-------
----------------------------RDQYYDYTGEKFPS----IENVTELLLQIKGI-MCYVNENG-TRIFNLLTSE
KSQHILSMVKNQKPQKINHRNNFDTIIKYNKND-----------------------------------------------
--------------------------------------------------------------------------------
------------------------------------------------------NNNNNNNNDNGNDNNNQPKSIVPAQS
RVRLNSINET--------------------------------------------------------------------DN
SCSEINDCVPNNNTCFFKNNYRYFSTQKDKNSTDKLDNSWNSRQIGTTSSTASSVISTCDNNNQCHNQEFFNNFFKEKR-
-------------------VAHLYDYQLMGDDFYLSMAQMELGCKVTKAQ----------TGSRSGLCLSGLTIRRATKL
INAL---SYICPNIIINIGSVDILNGRDLIDIEYDFRNLKKSF----INRGIKPIFTTLAPLGNFGHKSE---RYIIERF
NKFIKRN---------------LDIHVIDLWPCMV-NQQS-QTLYECYQSTARYVTGSDQPH------------------
-------------------------------------------------------------------------VLWNKLG
RQ---------------------------------------------------------------
>Drosophila_willistoni_Osk
--------------------------------------------------------------------------------
--------------------------------------------------------------------------------
------------MELKCRFKKYSKVLQSGLCISGQTINAARQNVCHVELPEQTQIIVNIGSVDIMRGRPLVQI-------
----------------------------EHDFRQLIKEMHNRRFIPVITTLAPLANYRHD-QATCEKIN-----------
--------------------------------------------------------------------------------
--------------------------------------------------------------------------------
------------------------------------------------------RFNKFIRKECRHLKVIDIHSCLINDK
GIVLFDCYQK----------------------------------------------------------------------
-------------RRGDYSRTPTTTTISSNSQTDSIFTINSDY-------------------------------------
-------------------DAYLLDFPLLGDDFLLYLARMELKCRFKKYS----------KVLQSGLCISGQTINAARQN
VCHV--ELPEQTQIIVNIGSVDIMRGRPLVQIEHDFRQLIKEM----HNRRFIPVITTLAPLANYRHDQAT--CEKINRF
NKFIRKE------------C--RHLKVIDIHSCLI-NDKG-IVLFDCYQNGPRAVTGSKEPY------------------
-------------------------------------------------------------------------VFWNKIG
RQRVLQMIEANLEY---------------------------------------------------
>Drosophila_grimshawi_Osk
MATFRSEFNSVPNTYNHRLTALRKKLTTCFQQWRQQLKLHQHQQQ-----------------------------------
---------------------------------------QQKQRGFKQFYNEKSTYLRKFQKIFTARQNLAAAQPQRVLS
RHISQVEKEEQKQEQQLQVVTTLSSTLISKYSSSMTIMENTYLGVRDEYPDIDNEIRAILLANAQNGITISSI-------
----------------------------KKEYRQFTGTAFPL----HDNITDFLLTIPQV-TAECCASG-KRLFNIKPTD
GTRHLHEMILQQRQCDSGNNAVAS--------------------------------------------AQEPQPPRLWRS
QYKRRVPQNC----------------------------------------------------------------------
------------------------------------------------------NLNYNLNMSEKPPVVKMTQMQHLANA
ALAPSCVYQD---NWKHLNNQYQLP---------------------------QLAALSNHNNNTNNNNNSIRNNIYSNAL
NPAQLRAATLSQQQLQPHQQQQQQQLHHHPQQQQQLQQQQEQHQLEDYTHKRRHEFTPTPTTLSCPS-QHDSMFTINSDN
-------------------DAYLLDFPLLGDDFLLYLARMELKCRLKKYE----------KVLQSGLCISGQTISAARQR
LRHV--ELAEMTQIIVNIGSVDIMRGRPLVQIEHDFRQLIKEM----HNRRFVPVLTTLAPLANYRHDKHT--CDKVSRF
NKFIRSE------------G--RHLKVIDIHSCLV-NENG-IVRFDCFQNAPRSVTGSSEPH------------------
-------------------------------------------------------------------------VFWNKIG
RQRVLQMIEENVEYFYQS-----------------------------------------------
>Drosophila_mojavensis_Osk
MATFRSEFHSVPNTYNQRLTALKKKLTTCFQHWLLKLQQHQRQQN--------------------------------HQR
GTGQFYNIFVRADCSILDEKVTYLRKFKRIFTARQNLASARTAAAQLQPALGRRISQKQTQVAEEELQIVARLFSSTLIS
STLS----------------------------SDMTIMDSSYIGVRDEHPEIDAEIRAILLANAQNGITISSI-------
----------------------------KNEYRQLTGTAFPV----HDNITDFLLTIPHV-TAECCESG-KRIFNIKPTE
ETRHLHDMILQQRQRESRNNYNNNNNNTHYNNN--------------------------------NHMVYSQEPPRLWRS
QYKRRMPPN-----------------------------------------------------------------------
------------------------------------------------------FNVNLNSSEKPPAVKMAKLQPLATAA
ALAPNGVYHD---NWKHLNNQYQLP-----------------------------QPNALKNSNSSNIYSNTLNPAQLQAA
PPAEHKEQQQQQQQQQHQVVQQLKHLEEYTHKRRNDF-------------------TPTPTTLSCPS-QHDSMFTINSDY
-------------------DAYLLDFPLLGDDFLLYLARMELKCRFKKYE----------KVLQSGLCISGQTINAARQR
LRLV--ELPEMTQIIVNIGSVDIMRGRPLVQIEHDFRQLVKEM----HSRRFVPVLTTLAPLANYRHDKQT--CDKVLRL
NKFIRNE------------G--RHLKVIDIHSCLI-NENG-VVRFDCFQNGPRSVTGSSEPH------------------
-------------------------------------------------------------------------VFWNKIG
RQRVLQMIEANLEY---------------------------------------------------
>Drosophila_virilis_Osk
MATFRSEFNSVP--------NTYNQRLTALKKKLTTCFQQWRQQLLKLHQQQQQPKQQQQQQQHQSQHQHQQQQQKQKQR
GSEHFYNIFVRADCSILSEKVTYLRKFKRIFTARQNLASARTAATAASAKQPVLGRCIGQEEQQLQIVASLFSSTLISKH
SSSASITS------------------------SSMTIMDNTYIGVRDEYPDIDTEIRSILLANAQNGITISSI-------
----------------------------KKEYRQLTGTAFPL----HDNITDFLLTIPHV-TAECCESG-KRIFNIKPTE
HTRHLHEMILQQRQRDSVSNPIQA-----------------------------------------------QEPPRLWRA
QYKRRIPQ------------------------------------------------------------------------
------------------------------------------------------HFNFNLNTSEKPPAVKISKLQPLATA
AAMSNDVYQD---NWKHLNNQYQLP-------------------------------------------------------
------------QLNAAKNNIHSIASNPAQLQAALPAEHHPSKHVEEYAHKRRHEYTPTPTTLSCPSTQHDSMFTINSDY
-------------------DAYLLDFPLLGDDFFLYLARMELKCRFKKFE----------KVLQSGLCISGQTINAARQR
LRLV--ELPEMTQIIVNIGSEDIMRGRSLVQIEHDFRLLVKEM----HNRRFVPVLTTLAPLANCRHDKQT--CDKVSRF
NKFIRSE------------G--RHLKVIDIHSCLI-NENG-IVRFDCFQNGPRSVTGSSEPY------------------
-------------------------------------------------------------------------VFWNKIG
RQRVLHMIEENLEYY--------------------------------------------------
>Drosophila_ananassae_Osk
------------------------------MAAVTSELPREPTTTTNTKSDRLRAVKKRVTTCLQQWCQKLQQPASFRKS
SSSRFYRLFVKADYTAFGDKFKSVRQFHRIFKAGRKGKEPAESVDERQQLQFVARLFSSTLISTEEIYGNSSRKSQSFNS
--------------------------------NSMTIIESNYIAVREENPDIDAEVRAILLSHAQNGITISSI-------
----------------------------KSEYRKQTGNTFPL----HDNVTDFLLTIPYV-TAECSETG-KRIFNMKPNK
DNRHLYDMVLNQKQRNDFSSGPPS------------------------------------TVDYNSKPVGQRGPPRHWRY
QYKRRAQSPLENLNQMK---------------------------------------------------------------
------------------------------------------------------HLNTERQVQDKAINANSATLQKLAKA
AGESNWCYQD---NWNHLNNFYQQS--------------------------------------NVNGHQNQVPPNIYVDT
PDRQTQVTDPEQHCQNPHPSQNQNSQQDIYNNQNRELFEFKRPR------------DLTPTPTMTSATHNDSMRTISSDF
-------------------DAFLLDFPLMGDDFFLYLARMELNCRFKRYE----------RVLQSGLCVSGQTIIGARNR
FRKV--YLPEGTQIIVNIGSVDIMRGKPLVQIEHDFRLLIKEI----HSRRCIPILTNLAPLANYCHDKVL--CDKITKF
NRFVRNE------------A-RSHLKFIDINSCLI-NEKK-NVLFDCFQSAPRTVTGSKEPY------------------
-------------------------------------------------------------------------LFWNKIG
RQRVLQTIESCLEY---------------------------------------------------
>Drosophila_melanogaster_Osk_isoformA
MAAVTSEFPSKPISYTSTNTSAKTYYLKSVKKRVTTCFQQLRDKL--------------------------QSSGSFRKS
SSSCLNQIFVRSDFSACGERFRKIFKSARKTELPELWKVPLVAHELTSRQSSQQLQVVARLFSSTQISTKEITYNSNSNT
SE------------------------------NNMTIIESNYISVREEYPDIDSEVRAILLSHAQNGITISSI-------
----------------------------KSEYRKLTGNPFPL----HDNVTDFLLTIPNV-TAECSESG-KRIFNLKASL
KNGHLLDMVLNQKERTSDYSSGAP-----------------------------------------SLENIPRAPPRYWKN
PFKRRALSQLNTSPR-----------------------------------------------------------------
------------------------------------------------------TVPKITDEKTKDIATRPVSLHQMANE
AAESNWCYQD---NWKHLNNFYQQA-----------------------------SVNAPKMPVPINIYSPDAPEEPINLA
PPGHQPSCRTQSQKTEPTENRHLGIFVHPFNGMNIMKRRHEM--------------TPTPTILTSGT-YNDSLLTINSDY
-------------------DAYLLDFPLMGDDFMLYLARMELKCRFRRHE----------RVLQSGLCVSGLTINGARNR
LKRV--QLPEGTQIIVNIGSVDIMRGKPLVQIEHDFRLLIKEM----HNMRLVPILTNLAPLGNYCHDKVL--CDKIYRF
NKFIRSE------------C--CHLKVIDIHSCLI-NERG-VVRFDCFQASPRQVTGSKEPY------------------
-------------------------------------------------------------------------LFWNKIG
RQRVLQVIETSLEY---------------------------------------------------
>Drosophila_melanogaster_Osk_isoformC
--------------------------------------------------------------------------------
--------------------------------------------------------------------------------
----------------------------------MTIIESNYISVREEYPDIDSEVRAILLSHAQNGITISSI-------
----------------------------KSEYRKLTGNPFPL----HDNVTDFLLTIPNV-TAECSESG-KRIFNLKASL
KNGHLLDMVLNQKERTSDYSSGAP-----------------------------------------SLENIPRAPPRYWKN
PFKRRALSQLNTSPR-----------------------------------------------------------------
------------------------------------------------------TVPKITDEKTKDIATRPVSLHQMANE
AAESNWCYQD---NWKHLNNFYQQA-----------------------------SVNAPKMPVPINIYSPDAPEEPINLA
PPGHQPSCRTQSQKTEPTENRHLGIFVHPFNGMNIMKRRHEM--------------TPTPTILTSGT-YNDSLLTINSDY
-------------------DAYLLDFPLMGDDFMLYLARMELKCRFRRHE----------RVLQSGLCVSGLTINGARNR
LKRV--QLPEGTQIIVNIGSVDIMRGKPLVQIEHDFRLLIKEM----HNMRLVPILTNLAPLGNYCHDKVL--CDKIYRF
NKFIRSE------------C--CHLKVIDIHSCLI-NERG-VVRFDCFQASPRQVTGSKEPY------------------
-------------------------------------------------------------------------LFWNKIG
RQRVLQVIETSLEY---------------------------------------------------
>Drosophila_sechellia_Osk
MATVTSEFPSKPISYTSTNTSAKTYYLKSVKKRLTTCFQQLREKL-------------------------QPFGSFRK-S
SSNRLYKIFVKSDFSACGERFQKIFKSARKTESPELWKVPLVAHELTSRQSSQQLQIVARLFSSTQISTKEITYSSNNNT
SE------------------------------TNMTIIESNYISVREDYPDIDAEVRAILLSHAQNGITISNI-------
----------------------------KSEYRKLTGNPFPL----HDNVTDFLLTIPNV-TAECSETG-KRIFNLKANL
KNGHLLDMVLNQKQRTTNSTSDYS-------------------------------------SGAPSLENIPRAPPRYWKN
PFKRRALSQLNTSPR-----------------------------------------------------------------
------------------------------------------------------TVPKITNERTKEIATRPASLHQMANE
AAESNWCYQD---NWKHLNNFYQQA-----------------------------SVNAPQMPVPINIYSDAPEEPTHLAA
PGQQPSCCRTQSKKTEPTENRHLGIFVHPFNDMNVLKRRHEM--------------TPTPTILTSGT-YNDSLLTINSDY
-------------------DAYLLDFPLMGDDFMLYLARMELKCRFRRHE----------RVLQSGLCVSGLTINGARNR
LKRV--QLPEGTQIIVNIGSVDIMRGRPLVQIEHDFRLLIKEM----HNMRLVPILTNLAPLGNYCHDKVL--CDKIYRF
NKFIRSE------------C--CHLKVIDIHSCLV-NERG-VVRFDCFQTSPRQVTGSKEPY------------------
-------------------------------------------------------------------------LFWNKIG
RQRVLQIIETSLEY---------------------------------------------------
>Drosophila_simulans_Osk
MATVTSEFPSKPISYTSTNTSAKTYYLKSVKKRLTTCFQQLREKL-------------------------QPFGSFRKSS
SSSRLYKIFVKSDFSACGERFQKIFKSARKTESPELWKVPLVAHELTSRQSSQQLHIVARLFSSTQISTKEITYSSNSNT
SE------------------------------SNMTIIESNYISVREDYPDIDAEVRAILLSHAQNGITISNI-------
----------------------------KSEYRKLTGNPFPL----HDNVTDFLLTIPNV-TAECSETG-KRIFNLKANL
KNGHLLDMVLNQKQRTTNSTSDYS-------------------------------------SGAPSLENIPRAPPRYWKN
AFKRRALSQLNTSPR-----------------------------------------------------------------
------------------------------------------------------TVPKITDEQTKEIPTRPASLHQMANE
AAESNWCYQD---NWKHLNNFYQQA-----------------------------SVNAPQMPVPINIYSDAPEEPTHLAA
PGQQPSCCRTQSKKPEPTENRHLGIFVHPFNDMNVLKRRHEM--------------TPTPTILTSGT-YNDSLLTINSDY
-------------------DAYLLDFPLMGDDFMLYLARMELKCRFRRHE----------RVLQSGLCVSGLTINGARNR
LKRV--QLPEGTQIIVNIGSVDIMRGRPLVQIEHDFRLLIKEM----HNMRLVPILTNLAPLGNYCHDKVL--CDKIYRF
NKFIRSE------------C--CHLKVIDIHSCLV-NERG-VVRFDCFQTSPRQVTGSKEPY------------------
-------------------------------------------------------------------------LFWNKIG
RQRVLQIIETSLEY---------------------------------------------------
>Drosophila_erecta_Osk
MAAVTSEFPSKPISCTSTNTSAKSNYLKSVKKRVTTCFQQLREKL--------------------------QASGSFRKS
SPSRLYKIFVKADFAACGERFQRIFKSARKTQSPELWKVPLAAHDLTNGRQTSQQLRIVARLFSSTQISTKEITYSTSNN
NTSSYSFRSRKSESCR----------------SNMTIIESNYIAVREDYPDIDVEVRAILLSHAQNGITISNI-------
----------------------------KSEYRKLTGNPFPL----HDNVTDFLLTIPNV-TAECSESG-KRIFNLKANL
KNHHLLEMVLNQKQRTGSSDYSSG---------------------------------------APSVESMPRAPPRYWKN
PFKRRALSQLNNLN------------------------------------------------------------------
------------------------------------------------------TESKITDEQTQETSTRPASLHQMANE
AAESNWCYQD---NWKHLNNFYQQA-----------------------------SVNAPKMPVPINIYSDAPEERIQVDA
PGHQPSCRTQNQKTQHPTENRHLGIFVHPFSDMNVMKRRHEMTPTP----------TPTPTTLSSGT-YADSLLTINSDY
-------------------DAYLLDFPLMGDDFMLYLARMELKCRFRRHE----------RVLQSGLCASGLTINGARNR
LRRV--QLPEGTQIIVNIGSVDIMRGKPLVQIEHDFRLLIKEM----HSMRYVPILTNLAPLANYCHDKVL--CDKVHRF
NKFIRSE------------C--CHLKVIDIHSCLI-NERG-VVRFDCFQSSPRQVSGSKEPY------------------
-------------------------------------------------------------------------LFWNKIG
RQRVLQVIETSLEY---------------------------------------------------
>Drosophila_yakuba_Osk
MAAVTSEFPSKPISYTSTNTSAKTYYLKSVKKRVTTCFQQLREKL--------------------------QASGSFRKS
STSRLYKIFVKADFAACGERFQRIFKSARKTESPELWKVPLAHDLTTTSRQSSQQLRIVARLFSSTQISTREITYTNSNN
SSYSFRRRKSESHRSN------------------MTIIESNYIGVREDYPDIDTEVRAILLSHAQNGITISNI-------
----------------------------KSEYRKLTGNTFPL----HDNVTDFLLTIPNV-TAECSESG-KRIFNLKANL
KNRHLLDMVLNQKQRTGTANGTSD-----------------------------------YSSGAQSVENMPRAPPRYWKN
SFKRRALSQLNDNLNT----------------------------------------------------------------
------------------------------------------------------VPKLTDEQTKESATRQPASLHQMANE
AAESNWCYQD---NWKHLNNFYQQS-----------------------------SVNAPKMPVPVNIYSDAPEERIHLDA
PGHQPSCRTQNQKTQQTTENRHLGIFVHPFNDMNVMKRRHEM--------------TPTPTILTSGT-YSDSLLTINSDY
-------------------DAYLLDFPLMGDDFMLYLARMELKCRFRRHE----------RVLQSGLCVSGLTINGARNR
LKRV--QLPEGTQIIVNIGSVDIMRGKPLVQIEHDFRLLIKEM----HNMRLVPILTNLAPLANYCHDKVL--CDKIHRF
NKFIRSE------------C--CHLKVIDIHSCLI-NERG-VVRFDCFQSSPRQVSGSKEPY------------------
-------------------------------------------------------------------------LFWNKIG
RQRVLQVIETSLEY---------------------------------------------------
>Lipara_lucens_Osk
MASFRSNLNSVS---------STHGGLIALKNRINTCFKHWRRKLLQPEQYKQKPDYNNHESSYENWRKRDLYLFWQPQG
FKETQVPIKTSDNLRSLNKKLEKILPAKNLKPQRQAASNNKIE---------IVNELLLSSTLLETETKKNTKNTNSFIE
QESTAIGKIGQNRQNT----------------SDMTITEDTFVLIREEYPDLDAEVRGILISRAQTGATIGQI-------
----------------------------KEDYRKNTGMNFPV----YDNITDFLLCIPGV-MAFCSEHG-TRIFNIQPTD
KNKHIYNMVMNQKAPSERSASLANNNK-----------------------------------RYESRPRESGFHSFRSNA
APPVVIPQAPAPWHSNYYRST-----------------------------------------------------------
------------------------------------------------------EQSLTIPIEQQQQQYHQHIVDPNYAH
SEQSNGSYRD---NCEHLFNRIYNN------------------------NNEQNKENINWNNNDKFNINFNIPNIPPITT
TPIEDISNINRESLPLSDQQFRYQNENHLFKRPMGRAIRSIR--------------ASSPSGTHSNQ-TTDSLFSSDMEY
-------------------EAHLLDFPLLGDDFFLYLARMELKCKFKKFE----------KVLQSGLCVSGQTIKAATRR
LSRLPFNNFPNRRVIVNIGSVDIMQGKPLVQIEHDYRNLINMI----NRRGMQPILTTLAPLANYTHDSQI--KSKLERF
NEFIKRE------------G--QHLLVIDIWARFV-NERK-QTLFDCYQSEPRQVTGAKESY------------------
-------------------------------------------------------------------------VFWNKIG
RQRVLQLVESKLEY---------------------------------------------------
>Ceratitis_capitata_Osk_X2
--------------------------------------------------------------------------------
--------------------------------------------------------------------------------
----------------------------------MTIMSEAFLELRNEYPDLDVVIRSILMARSQEGATISDI-------
----------------------------KDDYRKNTGNVFPI----FQSITEFLLSIPLV-TAFCNEDG-KLIFNVRPTD
RTKHIFDMVQQQKPQQYQPQQHQPQQQQHQTHKQQDVQYNRQRGVEPRLNNISKGTTGYDQSWYHNNKQNDYQSNLKFID
KNNIDNNKEQLPININV---------------------------------------------------------------
------------------------------------------------------VQANPNIDKSKIQPISGNKIFGNYVA
EANNSNYYQD---NCNHLFNRLYNQ------------------------------------SKAVAQNFGNNIIGSSQSN
LNNGVSKYQPNQAKSIIYPTQTRSNQQQNYCNTNKLEKQFPTFNHPILKSSGPNTNRASSPSCTRSSRDNNSIYTSDSDY
-------------------EAHLLDFPLLGDDFFLFLARMELRCKFKKYG----------KVLQSGLCVSGQTICAAIRR
VHQL---DDQHRSIIVNIGSVDIMKGRSLVQIEHDFRELINVI----FKKGFTPILTTLAPLANYAHDKQV--KTKLERF
NHFIKNE------------G--KFLVVMDIWACLV-NEKG-QILFDCFQNEPRMVSGTSEPY------------------
-------------------------------------------------------------------------VFWNKIG
RQRVLQLIESQLEY---------------------------------------------------
>Ceratitis_capitata_Osk_X3
--------------------------------------------------------------------------------
--------------------------------------------------------------------------------
----------MITIAASTADCETYDSDSKYHPTIMTIMSEAFLELRNEYPDLDVVIRSILMARSQEGATISDI-------
----------------------------KDDYRKNTGNVFPI----FQSITEFLLSIPLV-TAFCNEDG-KLIFNVRPTD
RTKHIFDMVQQQKPQQYQPQQHQPQQQQHQTHKQQDVQYNRQRGVEPRLNNISK-------------------------D
KNNIDNNKEQLPININV---------------------------------------------------------------
------------------------------------------------------VQANPNIDKSKIQPISGNKIFGNYVA
EANNSNYYQD---NCNHLFNRLYNQ------------------------------------SKAVAQNFGNNIIGSSQSN
LNNGVSKYQPNQAKSIIYPTQTRSNQQQNYCNTNKLEKQFPTFNHPILKSSGPNTNRASSPSCTRSSRDNNSIYTSDSDY
-------------------EAHLLDFPLLGDDFFLFLARMELRCKFKKYG----------KVLQSGLCVSGQTICAAIRR
VHQL---DDQHRSIIVNIGSVDIMKGRSLVQIEHDFRELINVI----FKKGFTPILTTLAPLANYAHDKQV--KTKLERF
NHFIKNE------------G--KFLVVMDIWACLV-NEKG-QILFDCFQNEPRMVSGTSEPY------------------
-------------------------------------------------------------------------VFWNKIG
RQRVLQLIESQLEY---------------------------------------------------
>Ceratitis_capitata_Osk_X1
--------------------------------------------------------------------------------
--------------------------------------------------------------------------------
----------MITIAASTADCETYDSDSKYHPTIMTIMSEAFLELRNEYPDLDVVIRSILMARSQEGATISDI-------
----------------------------KDDYRKNTGNVFPI----FQSITEFLLSIPLV-TAFCNEDG-KLIFNVRPTD
RTKHIFDMVQQQKPQQYQPQQHQPQQQQHQTHKQQDVQYNRQRGVEPRLNNISKGTTGYDQSWYHNNKQNDYQSNLKFID
KNNIDNNKEQLPININV---------------------------------------------------------------
------------------------------------------------------VQANPNIDKSKIQPISGNKIFGNYVA
EANNSNYYQD---NCNHLFNRLYNQ------------------------------------SKAVAQNFGNNIIGSSQSN
LNNGVSKYQPNQAKSIIYPTQTRSNQQQNYCNTNKLEKQFPTFNHPILKSSGPNTNRASSPSCTRSSRDNNSIYTSDSDY
-------------------EAHLLDFPLLGDDFFLFLARMELRCKFKKYG----------KVLQSGLCVSGQTICAAIRR
VHQL---DDQHRSIIVNIGSVDIMKGRSLVQIEHDFRELINVI----FKKGFTPILTTLAPLANYAHDKQV--KTKLERF
NHFIKNE------------G--KFLVVMDIWACLV-NEKG-QILFDCFQNEPRMVSGTSEPY------------------
-------------------------------------------------------------------------VFWNKIG
RQRVLQLIESQLEY---------------------------------------------------
>Triarthria_setipennis_Osk1
-------------------------MSTTIKTNLNSGSKSCSLASLKNHINTCLLRWQQKPSTKSKEQNRDQLKSQEEKS
YCQFQKNSSTRFIKQTCKEYSLVERTAVYCKTFNTKLKKFITSRQRFNTTNPATSNKKEGPRQYGRRVEIVAKLLSSTLI
AKKTTERKDRFFEEKIKVIQSSTTDSTTNYYQDKMTIMDLTFLELREEYPDLDSEIRSILTTHAQEGATISQI-------
----------------------------REDYRKLTGLTFPI----YEDITEFLLSIPHV-AAYCTERG-TRIFNIRPMD
KTKHVYDMVMNQKPQLENLQRPTSNRNYYR-----------------------------------DRERNTNYQPLNWRQ
NTSRRLSQNNVLVDIDPP--------------------------------------------------------------
------------------------------------------------------NIENGEQQTKITPPTDSNISRDGSEG
FVEYNCYYQD---NCNYLLNRICNQ---------------------QLPEHVQPHHIAKPIRSKQNTRSHSNSGTIATLN
NFNGDIPSYKNNINHFNNIFQLQPHQRHQYQHNLNNLRTIGVQPSSLNHYKTAMPMSSRSSSPNTKSCYTNESVYTDSDY
-------------------EAHLLDFLLLGDDFFLYMARMELRCKFKKNE----------RILQSGLCVSGQTISASIRR
VRAM---SDQRRSIILNIGSVDIMQGRQLIKIEHDFRELVVAM----LKKGIKPILTTLAPLANYTHSREV--KHTLERF
NDFIKRE------------GQKRKLVVIDVWSCLV-NEKG-HVFFDCYQNEPRTVTGASESY------------------
-------------------------------------------------------------------------LFWNKIG
RQRVLQLIESKLEY---------------------------------------------------
>Triarthria_setipennis_Osk2
-------------------------MSTTIKTNLNSGSKSCSLASLKNHINTCLLRWQQKPSTKSKEQNRDQLKSQEEKS
YCQFQKNSSTRFIKQTCKEYSLVERTAVYCKTFNTKLKKFITSRQRFNTTNPATSNKKEGPRQYGRRVEIVAKLLSSTLI
AKKTTERKDRFFEEKIKVIQSSTTDSTTNYYQDKMTIMDLTFLELREEYPDLDSEIRSILTTHAQEGATISQI-------
----------------------------REDYRKLTGLTFPI----YEDITEFLLSIPHV-AAYCTERG-TRIFNIRPMD
KTKHVYDMVMNQKPQLENLQRPTSNRNYYR-----------------------------------DRERNTNYQPLNWRQ
NTSRRLLQNNVVIDIDPP--------------------------------------------------------------
------------------------------------------------------NIESGEQQTKITPPTDSNISRDGSEG
FVEYNCYYQD---NCNYLLNRICNQ---------------------QLPEHVQPHHIAKPIRSKQNTRSHSNSGTIATLN
NFNGDIPSYKNNINHFNNIFQLQPHQRHQYQHNLNNLRTIGVQPSSLNHYKTAMPMSSRSSSPNTKSCYTNESVYTDSDY
-------------------EAHLLDFLLLGDDFFLYMARMELRCKFKKNE----------RILQSGLCVSGQTISASIRR
VRAM---SDQRRSIILNIGSVDIMQGRQLIKIEHDFRELVVAM----LKKGIKPILTTLAPLANYTHSREV--KHTLERF
NDFIKRE------------GQKRKLVVIDVWSCLV-NEKG-HVFFDCYQNEPRTVTGASESY------------------
-------------------------------------------------------------------------LFWNKIG
RQRVLQLIESKLEY---------------------------------------------------
>Hydroptila_actia/argosa_Osk
--------------------------------------------------------------------------------
--------------------------------------------------------------------------------
------------------------------------------------MGEVIHALKSCITSS-KEGVKLCNL-------
----------------------------NDEYKQFMGCDIPYRKHGFSSLVEFVKSVPAI-KIVGDVLH-------CTSE
NSKHISDMIAKQKPTKKRKEITKNKTINRNKAN-----------------------------------------------
--------------------------------------------------------------------------------
------------------------------------------------------NKIKFSTPRTVTISCRTDVKNSSSNR
KLKDRKFSRNNQFYSQYQRYPIGNN-------------------------------------------------------
NIVLTNEYYSDNVCWNQAFNHIYSKLCHNYEHPQSIINQLYTLVYFLLQSCNRLFSSFDLKSMFPAGSPWQVAFHCKVLC
NSRYD--------------AFTLFGHQVIGDDCMAKLAYEELNYFGDTPT-----------------CSKHVTIKDLQNV
LQRF---GCTQRNVLICCGSNDIHSDHHIGKVISDMHELLLTL----VMAGCSVTLCTLPPSPNIEING------KINIF
NSWLVSL---------------EPFKIIDLYNLFL-TSTN-YLNWSMLE----RSYSNNGNQ------------------
-------------------------------------------------------------------------LYWSRKG
QNIVYQHINKKMTHGYN------------------------------------------------
>Gryllus_bimaculatus_Osk
--------------------------------------------------------------------------------
--------------------------------------------------------------------------------
----------------------------------------------MSWTEVESAIKSCVVSK-KGVMTLTDL-------
----------------------------EGEYYELVGQAIPFRTFGCDSLEVFLHKISGV---YLSQNGRGEIVITANSK
KTEHIANLVKKQKADPKALKKRTKVTYSTPKKRFWAARRNTSRHFQV---------------------------------
--------------------------------------------------------------------------------
------------------------------------------------------FNGNVSRARASPSKSRGPGANGYSKF
PADRHYAYNS---RVSCTTVRYIPA--------------------------------------------------GEELS
DDSYGCSPDRGQKQFTSDDHYRTVTFTGGTLRCTVSGTPLPDTDHVSVNINDVEDSHNYSSWDN----------------
-------------------GPVMLGYHLVGDDFLLQFAYECLHSDYEWDD---------SERLTCGMCISGQTIHDFHMQ
VQHE---GVIQPKIMLMLGAVDILQNRSLRYIIDDMTDLLDDL----LISGAKTVMLLTIPFLKNAGRS----NRKVLEF
NEFLKTL------------DDGVKVQVLDVHPLFCSYYQN-QTYDNCMNAKCYELSARDVLCYPNGV-------------
-------------------------------------------------------------------------VLWSHIG
RSYLYNFLLQQLTELENTH----------------------------------------------
>Boreus_hyemalis_Osk
--------------------------------------------------------------------------------
--------------------------------------------------------------------------------
-----------------------------------------------MDNDINSILRSCIISA-GGEIAIQGL-------
----------------------------EDDYKTLVGKEIPYKQYGCTSVAEFLLTIPGV-ELRTNEMDWDDIIVYASSA
KTAHIAQMVNRQKRRRRKTRGKDDNE------------------------------------------------------
--------------------------------------------------------------------------------
------------------------------------------------------KQYKSRSSSRVNTSSRHYATRLVSNS
RARSTQYFNL----------------------------------------------------------------------
----------FASDELRQKKATRVQYCNTFKRG-----------------------------------------------
-------------------SPSIHQHQLVGDDFLLHLANKNLGYYVDRSM----------GIHNSGMCVSGQTISRAYQN
MAGR---NIWPENVFVMLGSVDILLGRTADEMINDMRDFLFLM----DFHNVNVTLSTLLPLANISHRPDL--VAALNSY
NTWIRSL------TPSIPDPYCKYIDVVDLWGLFM-TEEY-HINFGFFEPDSRYVTGTTRSH------------------
-------------------------------------------------------------------------VLWNSLG
LGLVEQSIREVLIRRKNYTFK--------------------------------------------
>Cryptocercus_wrighti_Osk
--------------------------------------------------------------------------------
--------------------------------------------------------------------------------
----------------------------------------------MEFEETISMIKSCVVSR-KGGVPLFEL-------
----------------------------NGEYQELVGEPIPFEKLGFQSLGRFISSIPEI-NVLRNEAG--VMMLTLWDE
KVAHISALVNKQKDLPTKQKKRGLFKTSFQNKKREEYGKKRKVLEYSNDFVEKE--------------------------
--------------------------------------------------------------------------------
------------------------------------------------------NSYSRHSNASKKNNTTNTHSLNKTSH
VRNERKVLHPRRINDLHERKGHRSN--------------------------------------------HNRLFDRILDE
YSNDYRLPSPSNSCDKQCSRQATIVGDLLTVTVKNTHCASTEYSDNRKFVDENILFCDNDFDELVGDKADEVLLISEDDL
QPYV---------------EPTLFHHQMIGDDFFLHLAEKSLGAYTERRR---------NLLYSSGLCISGQRIQECRHR
ILDE---PILGNDVILLLGGDPS---------------------------------------------------------
--------------------------------------------------------------------------------
--------------------------------------------------------------------------------
-----------------------------------------------------------------
>Nasonia_vitripennis_Osk
--------------------------------------------------------------------------------
--------------------------------------------------------------------------------
--------------------------------MKFDYSPKRPVATEQEVNEVRLLVKSCILTR-KGGMPISDL-------
----------------------------RDEYKNLTDEEIPFYRLGYNSLFHFLRDFQDV-RSDRNEEG-AHVLVVKENQ
QNKHLMELIKKQKDPKTNSRQPSFRKRPRR--------------------------------------------------
--------------------------------------------------------------------------------
------------------------------------------------------NDSYRRSERQKILDDRRRKPVEEEKE
ETNNWRLVEP----------------------------------------------------------------------
--------------PVDENLERPTIYTYYYFEDDLAICT-----------------------------------------
-------------------EPIIGKTQLIGDDYXLQLCIKYMQYDLLRKT--------LKSPISCGTVQSGLTIRKACKR
LDKI---ESMSSKLVINLGTVDIYNRNTDEEMANDMMGLLKKLNTKYGYSSQQITLCTLPPMGNISMFGERDKYLNMHSY
NNWIRRF------------AAKNNYQLLDLYDCFT-DDNG-CIDYQYFQQDARMVSGTSHPH------------------
-------------------------------------------------------------------------VLFNYFG
RQQIMRLILNLK-----------------------------------------------------
>Panorpa_vulgaris_Osk
--------------------------------------------------------------------------------
--------------------------------------------------------------------------------
------------------------------------------------MDNINNLIKSCIVSS-KGGISLGDL-------
----------------------------EDEYCELVGSKIPYRENGYKSLVDYLRSISGI-IMKRNGRG-NFILNVRS-S
KSAHITAMVNKQKNSNRPNKVT----------------------------------------------------------
--------------------------------------------------------------------------------
------------------------------------------------------ENNVYKDNNGIASNKNYSFLQLLQNK
DVQSKRFYSN----------------------------------------------------------------------
----------DNKSKKQRNEKTSSKLD-----------------------------------------------------
-------------------PPHILGYQLIGDDFLLSLSYKNLGYFINRGR------------------------------
--------------------------------------------------------------------------------
------------------------------------------------QSNPKLI-------------------------
--------------------------------------------------------------------------------
-----------------------------------------------------------------
>Cotesia_vestalis_Osk
--------------------------------------------------------------------------------
--------------------------------------------------------------------------------
---------------------------------------MIPTKKNSELEEVKSLIKALIISN-KGGVPINKI-------
----------------------------DDEYHYQTGDFIPYLRLGYYSLHDMFRNFDGI-RTERNEVG-DVVYRVVDLG
RMAHIDDLVRKQKDPVIRPDRKRKDRF-----------------------------------------------------
--------------------------------------------------------------------------------
------------------------------------------------------TRINDNQPQPPKQAKNIQSTFCNFIS
EGEDSAYEST----------------------------------------------------------------------
--------------AYDDDNQSPIRIEDPPQDLLHVH-------------------------------------------
-------------------EPLMNGQQLIGDDFFLQLAIRNLRRPIWRKA--------PCTALHCGLCISGLTIRALTNK
IRLI---KSMSNKIIILIGAEDVYRGHSFDEIKWDFDDMINLLHSRFAFSRDAIKLCTIPPLANLGVYSNGNKLEALRCF
NNYLRYF------------ASSNNYGLVDFSTHMT-NPNL-DTEWDLFQLDARMVSGSNHPY------------------
-------------------------------------------------------------------------VLWNKRG
RCLAVNLLARPAEPSSN------------------------------------------------
>Chrysis_viridula_Osk
--------------------------------------------------------------------------------
--------------------------------------------------------------------------------
-----------------------------------------------MVEQTAALIKSIVVSK-PGGVSVEDL-------
----------------------------DDEFQKIVGEPIPYLRLGFHCMRDLLKEIDGL-HTTLNKHG-DRVLSATG-P
KIKHIESLIQRQKREFLKHKNKRYKRFTPY--------------------------------------------------
--------------------------------------------------------------------------------
------------------------------------------------------AQDYRSRTRSWRNTVRTTNKQRDVDK
RRGQDLFADR---NSRYGNSNCNNT-------------------------------------------------------
----------SSFEEEEENRRPVIIESDSIENPDVIY-------------------------------------------
-------------------EPIAYGRQLIGDDFFLQLAIRNLYQPIWRDT--------NSMALHCGLCKSGQTIKDCIRT
LTEV---NCISNRVVIMLGAVDVYNGAAPDEMIEDMRDLLNILHDRFNFSNSAITLCTIPPLANISISSHHQKTTTLLIF
NNWIRSLQRQHNDSWSSHSSFNNDYPVVDFFELFA-DENY-ATQYDWFQYNARMVSGCKHPY------------------
-------------------------------------------------------------------------VLWNKKG
RKHAMNALLMDTH----------------------------------------------------
>Camponotus_floridanus_Osk
--------------------------------------------------------------------------------
--------------------------------------------------------------------------------
------------------------------------------------MEETIALIKSCIISK-KGGVPIGDL-------
----------------------------NDEFQNLVGEPIPYRRLGFSSLRAFLRIIDGL-ETKRNEFG-EQILKIND-S
KIAHIDRLIRYQKVDYSKTKNKYYKQFAH---------------------------------------------------
--------------------------------------------------------------------------------
------------------------------------------------------RKNNSEYNDDRRQRNRATHNINRANK
RIEDLDYRRD---PYLSKTHGFHEN-------------------------------------------------------
----------NSFSYEEENHCPVVIELNETKEITSIH-------------------------------------------
-------------------EPTASGQQLLGDDFFLQLAIRNLHLPIWRYK--------DNLALHCGLCISGQTISDCTRS
LRNI---STISNRVVILLGSVDVYNGATCEEMIYDMTELLQVLRSKFHLSNSAITICTIPPLANLSIYAYKKQSLALFCF
NNWIRSL----ADDASRRDASFESYPIIDLFESFC-NETY-VTEYDWFQTSLMRLHDNSAESNHRIVNDNFNLKNHVKRL
KEDVQKKEQALCEAQERERRLKVQCESVSRDLKHEKEEIRKLKKQAQSKDIQHEHEIRRIMRNSEKLQEQLQKSLGTFVS
KDKVLQMMQTDHEKELTSYKQTICRLEENNRQMLEEINNLKQILELHKNAIDLQVEASGWTSTNI
>Solenopsis_invicta_Osk
--------------------------------------------------------------------------------
--------------------------------------------------------------------------------
------------------------------------------------MEETVALIKSCIISK-KGGVPVIDL-------
----------------------------NDEFQTLVGEPIPYRRLGFSSLNAFLRNIDGL-ERTWNNFG-DEIFTIND-S
KISHIDKLIRKQKDNYSKTRDKYYKQFMRN--------------------------------------------------
--------------------------------------------------------------------------------
------------------------------------------------------DDNCKYNNDGRRERNRLVWNNNRSNR
RNQNYPYHRN---PNSYQNNGVYKK-------------------------------------------------------
----------GEIWNGVENHYPVVIETNEVKNNNGIY-------------------------------------------
-------------------LPVANGQQLIGDDFFLQLAIRNLHLPIWRYK--------DSLALHCGLCVSGQTISDCTRA
LRNV---SSISNRVVILLGSADIYNNATCDEMIDDMTELLQVLRSKFHLSNTAITICTLPPLANLGIYAYRNQSFALFSF
NNWIRSL----AYDPARRDSSFINYSVIDLYEKFCLDDTY-ITNYDWFQ-------------------------------
--------------------------------------------------------------------------------
-----------------------------------------------------------------
>Acromyrmex_echinatior_Osk
--------------------------------------------------------------------------------
--------------------------------------------------------------------------------
------------------------------------------------MEETVALIKSCIISK-KGGVPITDL-------
----------------------------NDEFQILVGESIPYRRLGFASLRAFLQTIDGL-ETSWNNFG-EQTLRIND-S
KISHIDKLIRKQKMDYSKTRNKYYKQF-----------------------------------------------------
--------------------------------------------------------------------------------
------------------------------------------------------MRNGNLRHDDRRQKNRLIYNVDRINR
RNQNFAQRRD---LNLFGTNGIYKN-------------------------------------------------------
---------KDFLCMEEENHHPIVIETNQVKKHDSVY-------------------------------------------
-------------------EPVANGQQLLGDDFFLQLAIRNLHLPIWRYK--------DSLALHCGLCISGQTISDCTRA
LRNI---NTISNRVVILLGSVDVYNNATCEEMVYDMTELLQVLRSKFHLSNTAITICTLPPLANLSIYAHKKQSMALLSF
NNWIRSL----TDDPSKRDPSFINYLVIDLYEKFCFNETY-VTNYDWYQTQARRVSGTKHSY------------------
-------------------------------------------------------------------------VLWNMKG
RKRAMSLICEEENTDQSRSPSSLPLQ---------------------------------------
>Messor_pergandei_Osk
--------------------------------------------------------------------------------
--------------------------------------------------------------------------------
------------------------------------------------MDETVALVKSCIISK-KGGVPIEDL-------
----------------------------NDEFQYVVGESIPYRRLGFSSLRAFLQTIDGL-EMTWNDFG-EQILKIND-S
KISHIDRLIRKQKVDYSKTRNKYYKQFMRN--------------------------------------------------
--------------------------------------------------------------------------------
------------------------------------------------------NGNVRNNNDERRERNRLIYNTNRANR
RNQDFAHRRN---QNFFGTNGVYKN-------------------------------------------------------
---------IDFLYGEEENHHPIVIETNEKKNHNYIY-------------------------------------------
-------------------EPVANGRQLLGDDFFLQLAIRNLHLPIWRYK--------DSLALHCGLCISGQTISDCTQT
LKNI---STISNRVVILLGSVDVYNNATCDEMIYDMTELLQVLRSKFHLSNTAITICTLPPLANLSIYAYKKQSMALLSF
NNWIRSL----ADDPSKRDPSFVNYPIIDLYKKFCLDETY-TTDYDWF--------------------------------
--------------------------------------------------------------------------------
-----------------------------------------------------------------
>Tenthredo_koehleri_Osk
--------------------------------------------------------------------------------
--------------------------------------------------------------------------------
----------------------------------------------MSKETVNKIIKSCIVSR-KGGVPMGEI-------
----------------------------ENDYKELVGQGIPYKSLGYRSLQDFIHSIDFV-NVKTDHLG-DSVLFVSD-P
KVAHIESLVSKQKDPTNGNAGYRKRNRKNRYAKSR---------------------------------------------
--------------------------------------------------------------------------------
------------------------------------------------------KGNNKFVPENRNPPPRTPYYENKSRD
NFRPDKFKRN--TKMEYYRSKWYTD-----------------------------------------------RPKDSWKK
NRNEDRKENRFNNFNAGRTSMRSSSNNSSLQNENSWSSRTVSPSSLEENMYNFHSLDEKRYAQESRSWRFQFHAAADNAN
STEIFL-------------EPLISGHQLIGDDFFLQLAIKNLGAEPWKPK--------AGAAIRCGLCISGQTIDECRQK
LEET---QFLSGKIAILLGAVDIFRGHSLERMVSDMKRLLDICRN--KFKLSDITLCTIPPLANYSVRFNLRKLSVLYSF
NNWIKLH-----SNFSPDDSYIHHYKVIDLFARFT-DINH-RTLYDYFQIDARMVSGCSYPH------------------
-------------------------------------------------------------------------VLWNTNG
RRTAISMLER-------------------------------------------------------
>Leptopilina_clavipes_Osk2
--------------------------------------------------------------------------------
--------------------------------------------------------------------------------
----------------------------------------------MSTTEVVNRIQAIISTF-DDGLKIEKL-------
----------------------------EDQYEMWNNEPIPYLKLGFNSLYELLRHCPDI-KTTKNNQQ-ESVFTLKPTN
NSSFENKISRYEKKNTRKQKRF----------------------------------------------------------
--------------------------------------------------------------------------------
------------------------------------------------------MPYRKARTTGPPRSATPVNFDYSAKD
SFRTSSSFRP----------------------------------------------------------------------
---SSASSMRTTSSYKSRNSKSPQIIIDPYKTMHKVN-------------------------------------------
-------------------EPILNGQQLIGDDFFLQIAIKALDAKLYRKS--------ENAPLYSGLCVSGQSIRACTKR
LKSI---NSISKKVTIMLGSVDIYEGRTLKQMKEDYLELLDTLEQNFNLSKSSITIGTIAPLANVNFRTQFEEHSTLLCF
NNWLRQL---IDNRYDDFGQRKFYHKIIDFHKDLS-TDIE-GIDYKYFQDDARNVSGLRHAY------------------
-------------------------------------------------------------------------VLFNQLG
RSKVVSLFFINKTCDENNYILNDEWALYANNFIV-------------------------------
>Euroleon_nostras_Osk
--------------------------------------------------------------------------------
--------------------------------------------------------------------------------
--------------------------------------------------------------------------------
------------------------------------------------------RSVKEI-KYSRNFSG-DTVLTVVD-P
KVNHLNDLIKHQKPARKNKKRTKQ--------------------------------------------------------
--------------------------------------------------------------------------------
------------------------------------------------------RKPRTYKNYDSDNNNSFEYHRLYDNS
SPSISSGYKS----------------------------------------------------------------------
-----------CSTSLSEDYDRPLINIDTRRRNNYIY-------------------------------------------
-------------------EPIFSRRQLIGDDFFLQLAIKELKVPIWRKA------------------------------
--------------------------------------------------------------------------------
-------------------------------------EKS----------------------------------------
--------------------------------------------------------------------------------
-----------------------------------------------------------------
>Leptopilina_clavipes_Osk1
--------------------------------------------------------------------------------
--------------------------------------------------------------------------------
----------------------------------------------MDYEEVTKVVKSLIVTR-KGGMPIEEL-------
----------------------------DSEYEEMEGRFIPYLQLKYNSLYDYLRSVKEI-KYSRNFSG-DTVLTVVD-P
KVNHLNDLIKHQKPARKNKKRTKQ--------------------------------------------------------
--------------------------------------------------------------------------------
------------------------------------------------------RKPRTYKNYDSDNNNSFEYHRLYDNS
SPSISSGYKS----------------------------------------------------------------------
-----------CSTSLSEDYDRPLINIDTRRRNNYIY-------------------------------------------
-------------------EPIFSRRQLIGDDFFLQLAIKELKVPIWRKA--------EKSALYSGLCVSGQTIRQCIRK
LENI---TAISDRITIMLGAVDVYQGRTFEQMKADYRELLNIIEIKFNIPRSSITLCTIPPLANLSFRIDFEKCSTLHLF
NNWLRNIWR--DYFDFDYEGVYSSYNLADFDETFR-NDIG-AIHYNYFQNDARYVSGTRQPW------------------
-------------------------------------------------------------------------VLFNGRG
RKLALHLLQYS------------------------------------------------------
