# Supplementary material for: Bacterial contribution to genesis of the novel germ line determinant oskar
Source: eLife. 2020 Feb 24;9:e45539. doi: 10.7554/eLife.45539 (PMC7250577; doi:10.7554/eLife.45539)
Supplement: Source data 1. — Subfolder "Alignments": All sequences identified and analyzed in this study, in FASTA format and with corresponding Alignments. Subfolder BLAST search results: Results of BLASTP searches with full length Oskar, OSK or LOTUS domains as queries. Subfolder "Data": Necessary files for running the different IPython notebooks: a. Subfolder "HMM": HMM models used for iterative searching for sequences similar to full-length Oskar, LOTUS and OSK domains; b. Subfolder "Taxonomy": Conversion table for UniProt ID to taxon information (uniprot_ID_taxa.tsv); c. Subfolder "Trees": Contains the tree files obtained from i. RaxML phylogenetic analyses of the OSK and LOTUS domains aligned with MUSCLE, T-Coffee or PRANK; ii. MrBayes phylogenetic analyses of the OSK and LOTUS domains aligned with MUSCLE; iii. SOWHAT analyses. [file elife-45539-data1.zip › Oskar HGT Supplementary Information Files/Alignments/LOTUS_MUSCLE_FINAL.fasta]

>teleopsis_dalmanni_osk_translation_141030_extraction
LMKLEREFLVRCLPTKQNICTHLSLTKKNLNIYQHSISSELRNRSSLKVWRKLNSDVSNSNSSNDELRKEDE----EEYN
YISSGEERISD
>tsa.GAKJ.1.fsa_nt.gz|gi|511198635|gb|GAKJ01010751.1||TSA:SitodiplosismosellanaUnigene19253_S_mosellanaAtranscribedRNAsequence|frame_5|109-496_extraction
------LIKGIIVTHSRTGITLQQISNIYYECVGERWSLLKGGEEHAIRYLDQIEGILSIVNEKH-ETVWYVRGKTFHGE
KCGQIYRAN--
>sitodiplosis_mosellana_osk_translationGAKJ01010751.1_extraction
DIITENLIKGIIVTHSRTGITLQQISNIYYECVGERWSLLKGGEEHAIRYLDQIEGILSIVNEKH-ETVWYVRGKTFHGE
KCGQIYRAN--
>culicoides_sonorensis_osk_translationGAWM01006639.1_extraction
HPSDDIYMVIKSLLSLRANSTCAELLKDYDEIVGDNRLPRN--FKDLRRLLQSIPEVKCIRNDYG-LEMWEV--------
---------RR
>tsa.GATI.1.fsa_nt.gz|gi|706856046|gb|GATI01010233.1||TSA:Bombyliusmajors10266_L_108192_0transcribedRNAsequence|frame_5|56-449_extraction
--EIQTIIRSILIANAQNGATIQEVRDQYYDYTGEKFPS----IENVTELLLQIKGIMCYVNENG-TRIFNL-LTSEKSQ
HILSMVKNQKP
>5402|*|JXPJ01033668.1-snap.1||GCA_001014445.1_ASM101444v1|12-421_extraction
YPEIDKEIRAILMANAQNGITISNIKKEYLKLTGIEFPF----VDNVTDFLLTIPMVTAECNENG-TRFFNL-KPNNKNK
HLHEMVLNQRQ
>4508|*|CH902617.1-snap.478||GCA_000005115.1_dana_caf1|169-627_extraction
NPDIDAEVRAILLSHAQNGITISSIKSEYRKQTGNTFPL----HDNVTDFLLTIPYVTAECSETG-KRIFNM-KPNKDNR
HLYDMVLNQKQ
>1129|*||g12838|GCA_000236285.2_Dbip_2.0|547-982_extraction
NPDIDAEVRAILLSHAQNGITISSIKSEYRKQTGNTFPL----HDNVTDFLLTIPYVTAECSETG-KRIFNM-KPNKDNR
HLYDMVLNQKQ
>4786|*|KB459832.1-snap.299||GCA_000224215.2_Dkik_2.0|173-637_extraction
YPDIDAEVRAILLSHAQNGITISSIKDEYRKQTGNTFPL----HDNVTDFLLTIPYVTAECSHTG-KRIFNL-KPNKENS
HLLEMVLNQKQ
>4807|*|KB457556.1-snap.418||GCA_000220665.2_Dfic_2.0|156-611_extraction
YPDIDAEVRAILLSHAQNGITISNIKSEYRTQTGNPFPV----QENVTDFLLTIPNVTAECSESG-KRIFNL-KPNTKNR
HLLDLVLNQKQ
>1919|*||g10791|GCA_000236305.2_Drho_2.0|162-584_extraction
YPDIDTEVRAILLSHAQNGITISNIKSEYRKQTGIQFPL----HDNVTDFLLTIPNVTAECSESG-KRIFNL-KPNAKNR
HLLDMVLNQKQ
>4730|*|KB458571.1-snap.173||GCA_000224195.2_Dele_2.0|167-617_extraction
FPDIDTEVRAILLSHAQNGITISNIKSEYRKQTGCQFPL----HDNVTDFLLTIPNVTAECSESG-KRIFNL-KPNVKNR
HLLDMVLNQKQ
>1986|*||g10524|GCA_000001215.4_Release_6_plus_ISO1_MT|150-600_extraction
YPDIDSEVRAILLSHAQNGITISSIKSEYRKLTGNPFPL----HDNVTDFLLTIPNVTAECSESG-KRIFNL-KASLKNG
HLLDMVLNQKE
>2012|*||g10583|GCA_000005975.1_dyak_caf1|162-619_extraction
YPDIDTEVRAILLSHAQNGITISNIKSEYRKLTGNTFPL----HDNVTDFLLTIPNVTAECSESG-KRIFNL-KANLKNR
HLLDMVLNQKQ
>4180|*||g4272|GCA_000005135.1_dere_caf1|164-625_extraction
YPDIDVEVRAILLSHAQNGITISNIKSEYRKLTGNPFPL----HDNVTDFLLTIPNVTAECSESG-KRIFNL-KANLKNH
HLLEMVLNQKQ
>2550|*||g7298|GCA_000236325.2_Deug_2.0|12-465_extraction
NPDIDAEVRAILLTHAQNGITISSIKSEYRKLTGNPFPL----HDNVTDFLLTIPNVTAECSETG-KRIFNL-KANLKNR
HLLDMVLNQKQ
>3904|*|CM000364.1-snap.2276||GCA_000259055.1_dsim_caf1|151-611_extraction
YPDIDAEVRAILLSHAQNGITISNIKSEYRKLTGNPFPL----HDNVTDFLLTIPNVTAECSETG-KRIFNL-KANLKNG
HLLDMVLNQKQ
>1950|*||g12736|GCA_000005215.1_dsec_caf1|150-602_extraction
YPDIDAEVRAILLSHAQNGITISNIKSEYRKLTGNPFPL----HDNVTDFLLTIPNVTAECSETG-KRIFNL-KANLKNG
HLLDMVLNQKQ
>4329|*|KB462814.1-snap.1176||GCA_000233415.2_Dbia_2.0|156-619_extraction
HPDIDKEIRAILLSHAQNGITISSIKSEYRKQTGNPFPL----HDNITDFLLTIPNVTAECSESG-KRIFNL-KPSLKNR
HLLEMVLNQKQ
>1775|*||g2540|GCA_000224235.2_Dtak_2.0|157-603_extraction
FPDIDAEVRAILLTHAQNGITISNIKSEYRKQTGNAFPL----HDNITDFLLTIPHVTAECSESG-KRIFNL-KPNLKNR
HLLEMVLNQKQ
>4300|*||g8561|GCA_000005925.1_dwil_caf1|12-414_extraction
NPDIDSEIRGILLAHAQNGITISNIKREYRSLTGNHFPV----HENITDFLLTIPNVTAECRETG-TRIFNI-KPKKETR
HLHEMIINQRQ
>4195|*||g5334|GCA_000269505.2_DroMir_2.2|164-629_extraction
YPEIDSEIRSILLANAQSGITISTIKNEYRKLTGNPFPL----HENITDFLLTIPHVTAECCVSG-KRIFNM-KPRPETR
HLYDMVLHQKR
>4319|*|CM000070.3-snap.3397||GCA_000001765.2_Dpse_3.0|164-619_extraction
YPEIDSEIRSILLANAQSGITISTIKNEYRKLTGNPFPL----HENITDFLLTIPHVTAECCVSG-KRIFNM-KPRPETR
HLYDMVVHQKR
>4371|*|CH479182.1-snap.836||GCA_000005195.1_dper_caf1|164-608_extraction
YPEIDSEIRSILLANAQSGITISTIKNEYRKLTGNPFPL----HENITDFLLTIPHVTAECCVSG-KRIFNM-KPRPETR
HLYDMVVHQKR
>5820|*|JH855238.1-snap.43||GCA_000298335.1_DroAlb_1.0|12-428_extraction
YPDIDAEIRAILMANAQNGVTISSIKNEYRNMTGNTFPL----RDNITDFLLTIPYVTAECCVSG-KRIFNI-KPTEDTR
HLHDMVVNQRQ
>2036|*|CH933806.1-snap.2254||GCA_000005175.1_dmoj_caf1|155-910_extraction
HPEIDAEIRAILLANAQNGITISSIKNEYRQLTGTAFPV----HDNITDFLLTIPHVTAECCESG-KRIFNI-KPTEETR
HLHDMILQQRQ
>3999|*|CH916373.1-snap.981||GCA_000005155.1_dgri_caf1|132-596_extraction
YPDIDNEIRAILLANAQNGITISSIKKEYRQFTGTAFPL----HDNITDFLLTIPQVTAECCASG-KRLFNI-KPTDGTR
HLHEMILQQRQ
>4261|*|CH940650.1-snap.342||GCA_000005245.1_dvir_caf1|174-594_extraction
YPDIDTEIRSILLANAQNGITISSIKKEYRQLTGTAFPL----HDNITDFLLTIPHVTAECCESG-KRIFNI-KPTEHTR
HLHEMILQQRQ
>tsa.GAZD.1.fsa_nt.gz|gi|714986908|gb|GAZD01106195.1||TSA:LiparalucensC656440transcribedRNAsequence|frame_3|184-659_extraction
YPDLDAEVRGILISRAQTGATIGQIKEDYRKNTGMNFPV----YDNITDFLLCIPGVMAFCSEHG-TRIFNI-QPTDKNK
HIYNMVMNQKA
>bactrocera_dorsalis_osk_translationGAKP01002609.1_extraction
FPDLDAEVRSILLTRSQDGATISDIKDDYRKNTGIVFPI----FQNITEFLLSIPFVTAFCNENG-KLIFNV-QPSARTK
HIYDLVQQQKP
>ceratitis_capitata_osk_prot_source=XP_004529162.1_extraction
YPDLDVVIRSILMARSQEGATISDIKDDYRKNTGNVFPI----FQSITEFLLSIPLVTAFCNEDG-KLIFNV-RPTDRTK
HIFDMVQQQKP
>tsa.GAVA.1.fsa_nt.gz|gi|719131933|gb|GAVA01002196.1||TSA:Triarthriasetipenniss2196_L_8626_0transcribedRNAsequence|frame_3|201-690_extraction
YPDLDSEIRSILTTHAQEGATISQIREDYRKLTGLTFPI----YEDITEFLLSIPHVAAYCTERG-TRIFNI-RPMDKTK
HVYDMVMNQKP
>musca_domestica_osk_prot_extraction
YPDLDSEIRSILTARAQDGATISDIRDDYRKLTGLTFPI----YESVTEFLLTIPYVSAYCNENG-TRIFNI-RPMEKTK
HIHNMVMEQKP
>1017|*||g939|GCA_000371365.1_Musca_domestica-2.0.2|270-777_extraction
YPDLDSEIRSILTARAQDGATISDIRDDYRKLTGLTFPI----YESVTEFLLTIPYVSAYCNENG-TRIFNI-RPMEKTK
HIHNMVMEQKP
>8723|*|DS231953.1-snap.19||GCA_000209185.1_CulPip1.0|26-400_extraction
SEEINSILRAIIIARTKEGATLDEIIEDFKEKNDECLLTMFGDRETIVNYLRGLEGVWTSFHEPH-GPLLWY-CNTSKTQ
HLSNMIKNQKS
>culex_quinquefasciatus_osk_prot_source=ACB20969.1_extraction
SEEINSILRAIIIARTKEGATLDEIIEDFKEKNDECLLTMFGDRETIVNYLRGLEGVWTSFHEPH-GPLLWY-CNTSKTQ
HLSNMIKNQKS
>aedes_albopictus_osk_translationJO902149.1_extraction
LDEIAPVLKSIIVTRTKDGATVDEIIGDYNSFTGENLLSTCHTRDNVANILRQIEGVWSMYSEPK-GPFLWY-CSTDNTK
HIAEMIKKQKS
>aedes_albopictus_osk_translationJO874052.1_extraction
LDEIAPVLKSIIVTRTKDGATVDEIIGDYNSFTGENLLSTCHTRDNVANILRQIEGVWSMYSEPK-GPFLWY-CSTDNTK
HIAEMIKKQKS
>aedes_albopictus_osk_translationJO885398.1_extraction
LDEIAPVLKSIIVTRTKDGATVDEIIGDYNSFTGENLLSTCHTRDNVANILRQIEGVWSMYSEPK-GPFLWY-CSTDNTK
HIAEMIKKQKS
>23032|*||g16627|GCF_000004015.3_AaegL2|25-388_extraction
----APILKSIIVTRSKDGATVDEIIDDYYDFTGESLLTTWRSRDNIGNLLRQIDGIWSTYSEPN-GPFLWY-CSSDNTR
HIAEMIKKQKS
>aedes_aegypti_osk_prot_source=ABC41128.1_extraction
LEKIAPILKSIIVTRSKDGATVDEIIDDYYDFTGESLLTTWRSRDNIGNLLRQIDGIWSTYSEPN-GPFLWY-CSSDNTR
HIAEMIKKQKS
>4107|*||g4089|GCA_000005575.1_AgamP3|74-428_extraction
--------------------------DDYRELTGVHLLDRFYTHSALLNYLFGMEGVWCSTDGAH-GLMLWF-CRTARTK
HVVDMIQAQRS
>anopheles_gambiae_osk_prot_source=ABC54566.1_extraction
EEELQVQLRSVIITRSKAGATVDEIIDDYRELTGVHLLDRFYTHSALLNYLFGMEGVWCSTDGAH-GLMLWF-CRTARTK
HVVDMIQAQRS
>5935|*||g302|GCA_000349065.1_Anop_quad_QUAD4_A_V1|74-421_extraction
--------------------------DDYRELTGIHLLDRFYTHSALLNYLFGMEGVWCSTDGAH-GLMLWF-CRTARTK
HVVDMIQAQRS
>7138|*||g8575|GCA_000349185.1_Anop_arab_DONG5_A_V1|74-421_extraction
--------------------------DDYRELTGIHLLDRFYTHSALLNYLFGMEGVWCSTDGAH-GLMLWF-CRTARTK
HVVDMIQAQRS
>4861|*||g2418|GCA_000473845.2_Anop_meru_MAF_V1|74-420_extraction
--------------------------DDYRELTGIHLLDRFYTHSALLNYLFGMEGVWCSTDGAH-GLMLWF-CRTARTK
HVVDMIQAQRS
>6232|*||g2004|GCA_000473375.1_Anop_culi_species_A-37_1_V1|71-432_extraction
--------------------------DDYRELTGTNLLDIFYSRIDLMKYLSILQNVWCTTDGSC-GLMLWF-CSTPRTK
HVVHMIQQQRS
>6610|*||g4369|GCA_000349085.1_Anop_fune_FUMOZ_V1|70-422_extraction
--------------------------DDYKELTGTQLLGIFFNRTVLARYLSMLEHVWCTTDGSC-GQLLWF-CSTPKTR
HVVHMIQQQRS
>6726|*|KE525408.1-snap.4||GCA_000441895.2_AS2|11-391_extraction
DEELMNHLRSVIITRSKDGATIDEIIEDYLELTGKHLLDNFSCRNDLMIYLSMIDGIWYSTEGTH-SVILWF-CSTPKTK
HLVEMIKRQRA
>anopheles_sinensis_osk_translationGBEO01001325.1_extraction
DEELMNHLRSVIITRSKDGATIDEIIEDYLELTGKHLLDNFSCRNDLMIYLSMIDGIWYSTEGTH-SVILWF-CSTPKTK
HLVEMIKRQRA
>6219|*|KB672397.1-snap.4043||GCA_000349125.1_Anop_albi_ALBI9_A_V1|12-398_extraction
GEELIKQLRSVIISRSKEGATLDEIIDDYRELTGDPLLESFGSRQNLANYLSRVDGIWYSTEGSD-GLILWY-CSTPRTK
HLVELIQGQKP
>anopheles_aquasalis_osk_translationGAMD01000859.1_extraction
AEELVKQLRSVIITRSKEGATLEEIIDDYRELTGDLLLDIFGSRQNLANYLPTIDGIWHWTGD---GVILWF-CSTPRTK
HLVELINGQKS
>frankliniella_cephalica_oskar_translation_130830_extraction
GLQDDYTILKSFIAITRGGLRTDKLYREYRDETGSNINFVKYGFKSFLSMLEACPDIKVYQTPDGPMCEAYD----EKMS
HVTSLVNRTKP
>thrips_palmi_osk_translation_131007_extraction
-MDDDITIIKSLIAISKGGLLLKDIQREYRDMNGYSLNFRKYGFESIEQMLQSSKDIVLRPSVRGTLCQVHD----EKMS
HVTSLVDRTKT
>tsa.GAIW.1.fsa_nt.gz|gi|510110621|gb|GAIW01009539.1||TSA:Ganaspissp.G1comp454_c0_seq1transcribedRNAsequence|frame_3|34-408_extraction
SGKDVISIIKAIISSYNDGINIDKLEGEYEMWAHEQIPYLKLGYNSLLDYVRSHRELKITKNSKG-ESVFTL-NLGRKTE
SESLNGRIEK-
>ganaspis_sp_osk_translationGAIW01009539.1_extraction
SGKDVISIIKAIISSYNDGINIDKLEGEYEMWAHEQIPYLKLGYNSLLDYVRSHRELKITKNSKG-ESVFTL-NLGRKTE
SESLNGRIEK-
>leptopilina_boulardi_osk_translationGAJA01020544.1_extraction
SEVEVVNMIKAIISSYDDGLPIEQLEDQYEVWGKSTIPYLAFGYNSLNELLRNYPEIKTTKNKQM-ESVFTV--SYKPTK
PRYEKRNNKKD
>leptopilina_clavipes_osk2_translation_130930_extraction
STTEVVNRIQAIISTFDDGLKIEKLEDQYEMWNNEPIPYLKLGFNSLYELLRHCPDIKTTKNNQQ-ESVFTL-KPTNNSS
FENKISRYEKK
>leptopilina_heterotoma_osk_translationGAJC01009625.1_extraction
YKSKIVNTIQAIISNFPDGLQIEKLDDEYEMWTQKSIPYLKMGFHSLYDLIRACPEIKTTKNKQN-ETVYTI-VPINNSS
SKDEFSRFEKK
>Meligethes_aeneus_osk_translation_GAPE01019095.1_extraction
---MRRKFRIHGIRWKNDSIP-------------------KIRLKSLRDFVQTLPDIYIVKDGQN-NDVLIE-QS-LKSA
HIKDLILKQKK
>atrachya_menetriesi_osk_translation_141030_extraction
ELEVIRIVLAIILSSGKTGLKLKDLEKEFEFICGFPLPYKSFGAESLKSWIVTLPDVYLVRDNNN-EETLYQ-HS-RKSL
HIKQLIYNQRT
>dastarcus_helophoroides_osk_translation_GBCX01024638.1_7.1_extraction
EKEITDLLIACIGLYGKDGMFLQSVDREFKEMCGFSVPYEKFGCDSLRSFLITLPEIYVVTDEIG-HEVVIE-QS-KKSE
HIRNLIMKQRS
>pissodes_strobi_osk_translation_estimate_extraction
EQQIAKILISIICLYGNDGLPVDDVEREFLNYCGFCIPWNQFGAENLKSWLITLPYIYIVKNRFH-EEILIE-QS-PKCT
HIKDLIIRQKR
>rhynchophorus_ferrugineus_osk_translation_141030_extraction
EQQISKVLISIICLYGNDGLPLELVESEFENYCGFPIPWRKFGAETLKSWLITLPHIYLVVDRFN-NEVLIE-QS-PKSM
HIKDLILKQKQ
>rhynchophorus_ferrugineus_osk_translation_modified_150730_extraction
EQQISKVLISIICLYGNDGLPLELVESEFENYCGFPIPWRKFGAETLKSWLITLPHIYLVVDRFN-NEVLIE-QS-PKSM
HIKDLILKQKQ
>baetis_pumilis_osk_translation_141030_extraction
NYEEVTKMIRSCIVTEKKGMPLRLLRRNFHELVGKHIPYAELGYPTLIELLKSIPGLRRAGFTQDGDTVVSFDASFSGMS
HIQDMVQKQQN
>boreus_hyemalis_osk_translation_130930_extraction
MDNDINSILRSCIISAGGEIAIQGLEDDYKTLVGKEIPYKQYGCTSVAEFLLTIPGVELRTNEMDWDDIIVY-ASSAKTA
HIAQMVNRQKR
>copidosoma_floridanum_osk_translation141030_extraction
KREDVKSAIRACILTRKNGMPISEIRDEYRKIIGEEIPYLRIGYNSIFHLMRDIPEVKSIKNDTG-AHVLIV-EPNKKTE
HLHRLIAKQKD
>nasonia_vitripennis_osk_prot_source=NP_001234884.1_extraction
EVNEVRLLVKSCILTRKGGMPISDLRDEYKNLTDEEIPFYRLGYNSLFHFLRDFQDVRSDRNEEG-AHVLVV-KENQQNK
HLMELIKKQKD
>gynaikothrips_ficorum_osk_translation_130830_extraction
DYDTTVDVIKSCIVSVKGGLPINSLPADFKSNTGEALNPKRLGFDSLQSLLISIEEIYLKGN------LLIV-KD-EKTD
HLAKLISKQKG
>gryllus_bimaculatus_osk_prot_source=_extraction
SWTEVESAIKSCVVSKKGVMTLTDLEGEYYELVGQAIPFRTFGCDSLEVFLHKISGVYLSQNGRG-EIVITA-NS-KKTE
HIANLVKKQKA
>ganaspis_sp_osk_translationGAIW01011550.1_extraction
DSKEVKNTIKALIVSKKGGMPLHELESDYESMEDEPIPFLQMGYKNINHFLRDIKEIKQKKNSRG-YTILTV-ED-NKVN
HLNQLIRQQKP
>leptopilina_heterotoma_osk_translationGAJC01011221.1_extraction
DYVEVTNVVKALIVARKGGMPVEELDSEFEEIEGRYIPYLKLGYNTLFDYLQDVKEIRYRKNYNG-DIFLTV-ND-PKVN
HLNELIKNQKP
>leptopilina_clavipes_osk1_translation_130930_extraction
DYEEVTKVVKSLIVTRKGGMPIEELDSEYEEMEGRFIPYLQLKYNSLYDYLRSVKEIKYSRNFSG-DTVLTV-VD-PKVN
HLNDLIKHQKP
>platycentropus_radiatus_osk_translation_130924_extraction
MDGMDPVALKACIMSRKGGVPLTELNRDYKKLVGNDIDFSKTQFKTLHDFISSLPGVTVKRS-------IVT-CACAETQ
HIQNMINKQKS
>nemophora_degeerella_osk1_translation_130925_extraction
EKEEAMHSLRACISSRKGGVPFHELNREYKELVGEYIPFGKLGYENLLSFLRDVPGVSVDEK----DCMVRS-EPTATTV
HLHELIKKQKD
>nemophora_degeerella_osk2_translation_130925_extraction
AKLEVIQSLKACVMSRKGGVPFHALNADYKELLGEDVPFTKFGHESLISFLRSVPGILVDEREGN-VSAAAT----SNTR
HLQDLISKQKD
>cotesia_vestalis_osk_translation_130926_extraction
ELEEVKSLIKALIISNKGGVPINKIDDEYHYQTGDFIPYLRLGYYSLHDMFRNFDGIRTERNEVG-DVVYRV-VDLGRMA
HIDDLVRKQKD
>argochrysis_armilla_osk_translationGAXO01016630.1_extraction
MVEQTAALIKSIIVSKPGGVSIEDLDDEFQKIVGEPIPYLRLGFRCMRDLLLEIDGLQSTLNKYG-DRVLLA-TG-PKIK
HIESLIQRQKR
>tsa.GATY.1.fsa_nt.gz|gi|713727229|gb|GATY01008637.1||TSA:Chrysisviridulas8644_L_76451_0transcribedRNAsequence|frame_1|18-403_extraction
MVEQTAALIKSIVVSKPGGVSVEDLDDEFQKIVGEPIPYLRLGFHCMRDLLKEIDGLHTTLNKHG-DRVLSA-TG-PKIK
HIESLIQRQKR
>tsa.GAXM.1.fsa_nt.gz|gi|596537744|gb|GAXM01030263.1||TSA:Mischocyttarusflavitarsiscomp13632_c20_seq3transcribedRNAsequence|frame_1|60-468_extraction
DMEETIALIKSCIISQKGGIPIKYLNYEFEKIVGEPIPYTRLGFSDLQCLLNKIDGLKTITRADG-EEALIV-ND-PKIQ
HIVDLIKKQKE
>mischocyttarus_flavitarsis_osk_translationGAXM01030263.1_extraction
-MEETIALIKSCIISQKGGIPIKYLNYEFEKIVGEPIPYTRLGFSDLQCLLNKIDGLKTITRADG-EEALIV-ND-PKIQ
HIVDLIKKQKE
>polistes_metricus_osk_translationGBGV01010610.1_extraction
-MEETIALIKSCIISQKGGIPIKHLNYEFEKIVGEPIPYIRLGFSSLQGLLDKVDGLKTIKRADG-VETLLV-ND-PKIR
HIVDLIQKQKE
>tsa.GAFR.1.fsa_nt.gz|gi|452014938|gb|GAFR01040300.1||TSA:PolistescanadensisPcan_isotig40030_isogroup21533mRNAsequence|frame_3|36-439_extraction
DMEETIALIKSCIISQKGGIPIKYLNYEFEKIVGEPIPYIRLGFSSLQDLLDKVDGLKTIKRADG-VETLLV-ND-PKIR
HIVDLIQKQKE
>polistes_canadensis_osk_translationGAFR01040300.1_extraction
-MEETIALIKSCIISQKGGIPIKYLNYEFEKIVGEPIPYIRLGFSSLQDLLDKVDGLKTIKRADG-VETLLV-ND-PKIR
HIVDLIQKQKE
>messor_pergandei_osk_prot_source=ADM07366.1_extraction
-MDETVALVKSCIISKKGGVPIEDLNDEFQYVVGESIPYRRLGFSSLRAFLQTIDGLEMTWNDFG-EQILKI-ND-SKIS
HIDRLIRKQKV
>Solenopsis_invicta_osk_translation_refseq_XM_011167600.1_extraction
-MEETVALIKSCIISKKGGVPVIDLNDEFQTLVGEPIPYRRLGFSSLNAFLRNIDGLERTWNNFG-DEIFTI-ND-SKIS
HIDKLIRKQKD
>tsa.GAWC.1.fsa_nt.gz|gi|590318014|gb|GAWC01068734.1||TSA:Aretaonasperrimuscomp58014_c3_seq8transcribedRNAsequence|frame_5|115-720_extraction
SEEEVIISIKSCINSSKGGVPLARINYDYREIMGEDIPYLKLGYSSLRSFIQSISDIAISKTYAG-GEVLIC-CG-GKGA
HIADLVSRQKS
>aretaon_asperrimus_osk_translation_141030_extraction
SEEEVIISIKSCINSSKGGVPLARINYDYREIMGEDIPYLKLGYSSLRSFIQSISDIAISKTYAG-GEVLIC-CG-GKGA
HIADLVSRQKS
>Cryptocercus_wrighti_oskar_translation_130830_extraction
EFEETISMIKSCVVSRKGGVPLFELNGEYQELVGEPIPFEKLGFQSLGRFISSIPEINVLRNEAG-VMMLTL-WD-EKVA
HISALVNKQKD
>tsa.GAWW.1.fsa_nt.gz|gi|718206607|gb|GAWW01000144.1||TSA:Tenthredokoehleris144_L_501_0transcribedRNAsequence|frame_1|66-518_extraction
SKETVNKIIKSCIVSRKGGVPMGEIENDYKELVGQGIPYKSLGYRSLQDFIHSIDFVNVKTDHLG-DSVLFV-SD-PKVA
HIESLVSKQKD
>hydroptila_sp_osk_translation_130927_extraction
-MGEVIHALKSCITSSKEGVKLCNLNDEYKQFMGCDIPYRKHGFSSLVEFVKSVPAIKIVG------DVLHC-TS-ENSK
HISDMIAKQKP
>liposcelis_bostrychophila_osk_translation_130830_extraction
NREETEILIKSIVIATKRDVIVSSLNNEFKKQAGYHIRYESFGYTSLEKFLESIEGVTLELNCYG-SNVVKV-ET-INSR
HIRELVRNQKS
>leuctra_sp_osk_translation_130830_extraction
QQAGCISAIKAIIGACKGGLPFHRLERDFRETIGTRIEYVQFGFPTLGAFVKSIPEIRLNG------DVLTV-YD-PKMA
HITDMVSKQKT
>philopotamus_ludificatus_osk_translationGACV01001831.1_extraction
---------------------------------------------TLEGFLKSTDGITLKF------GVVHA-AS-TNSS
HIEKLISRQKT
