# Supplementary material for: Bacterial contribution to genesis of the novel germ line determinant oskar
Source: eLife. 2020 Feb 24;9:e45539. doi: 10.7554/eLife.45539 (PMC7250577; doi:10.7554/eLife.45539)
Supplement: Source data 1. — Subfolder "Alignments": All sequences identified and analyzed in this study, in FASTA format and with corresponding Alignments. Subfolder BLAST search results: Results of BLASTP searches with full length Oskar, OSK or LOTUS domains as queries. Subfolder "Data": Necessary files for running the different IPython notebooks: a. Subfolder "HMM": HMM models used for iterative searching for sequences similar to full-length Oskar, LOTUS and OSK domains; b. Subfolder "Taxonomy": Conversion table for UniProt ID to taxon information (uniprot_ID_taxa.tsv); c. Subfolder "Trees": Contains the tree files obtained from i. RaxML phylogenetic analyses of the OSK and LOTUS domains aligned with MUSCLE, T-Coffee or PRANK; ii. MrBayes phylogenetic analyses of the OSK and LOTUS domains aligned with MUSCLE; iii. SOWHAT analyses. [file elife-45539-data1.zip › Oskar HGT Supplementary Information Files/Alignments/LOTUS_prank_aligned.fasta]

95 114
E9IZ46_SOLIN -----ETVALIKSCIISKKGGVPVIDLNDEFQTLVGEPIPYRRLGFSSLNAFLRNIDGLE-RTWNNFGDEIFTINDSKIS-HIDKLIRKQKDN---Y-MR-GRN---------N
F4WQN7_ACREC -----ETVALIKSCIISKKGGVPITDLNDEFQILVGESIPYRRLGFASLRAFLQTIDGLE-TSWNNFGEQTLRINDSKIS-HIDKLIRKQKMD---Y-MR-DKN---------C
F2WJY6_9HYME -----ETVALVKSCIISKKGGVPIEDLNDEFQYVVGESIPYRRLGFSSLRAFLQTIDGLE-MTWNDFGEQILKINDSKIS-HIDRLIRKQKVD---Y-MR-ERN---------Y
A0A026WMY1_CERBI ----METVALIKSCIISKKGGVSIEDLNDEFQNLVGEPIPYRRLGFSNLRALLRTINGLE-TTWNKFGEQTLTIKDSKIS-HLNKLICKQRVD---Y-MR-ENN---------K
E2A7I8_CAMFO -----ETIALIKSCIISKKGGVPIGDLNDEFQNLVGEPIPYRRLGFSSLRAFLRIIDGLE-TKRNEFGEQILKINDSKIA-HIDRLIRYQKVD---Y-AH-DRN---------Y
K7JUZ2_NASVI PVEQEEVRLLVKSCILTRKGGMPISDLRDEYKNLTDEEIPFYRLGYNSLFHFLRDFQDVR-SDRNEEGAHVLVVKENQQNKHLMELIKKQKDP---K-PR-------------V
K4MTL4_GRYBI -----EVESAIKSCVVSKKGVMTLTDLEGEYYELVGQAIPFRTFGCDSLEVFLHKISGVY-LSQNGRGEIVITANSKKTE-HIANLVKKQKADPKAY-RN-GRASVSCTTVRPP
B4N816_DROWI --SKFHIDSEIRGILLAHQNGITISNIKREYRSLTGNHFPVH----ENITDFLLTIPNVT-AECRETGTRIFNIKPKKETRHLHEMIINQRKQ---E-TLLETAQQQQHINSPR
B4K9E5_DROMO TA--ATIDAEIRAILLANQNGITISSIKNEYRQLTGTAFPVH----DNITDFLLTIPHVT-AECCESGKRIFNIKPTEETRHLHDMILQQRSQ---E-MPLS--LQPNALNS-F
B4LXK5_DROVI TAAAS-IDTEIRSILLANQNGITISSIKKEYRQLTGTAFPLH----DNITDFLLTIPHVT-AECCESGKRIFNIKPTEHTRHLHEMILQQRAQ---E-IPLT--LQLNAAN--Y
B4JTJ1_DROGR ----AEIDNEIRAILLANQNGITISSIKKEYRQFTGTAFPLH----DNITDFLLTIPQVT-AECCASGKRLFNIKPTDGTRHLHEMILQQRAQ---E-VPLM--LQLAALNHHF
A1Y1T7_DROIM -----EIDAEIRAILLANQKGITISSIKSEYRNMTGNAFPLR----ENITDFLLTIPYVT-AECCMSGKRIFNIKPTEDTRHLHDMVLNQRAQ---E-CLLI--LQLATQSNPF
W8CE30_CERCA ------LDVVIRSILMARQEGATISDIKDDYRKNTGNVFPIF----QSITEFLLSIPLVT-AFCNEDGKLIFNVRPTDRTKHIFDMVQQQKPQ---Q-THVYGNQKAVAQNIYF
A0A034WRF5_BACDO ------LDAEVRSILLTRQDGATISDIKDDYRKNTGIVFPIF----QNITEFLLSIPFVT-AFCNENGKLIFNVQPSARTKHIYDLVQQQKP------TQVYAHQKMASQNNQP
A0A0K8W0W3_BACLA ------LDAEVRSILLTRQDGATISDIKDDYRKNTGIVFPIF----QNITEFLLSIPFVT-AFCNENGKLIFNVQPSARTKHIYDLVQQQKP------TQVYAHQKMASQNNQH
A0A0A1XRQ4_BACCU ------LDVEVRSILMARQEGATITDIKDDYRKNMGLVFPIY----QNITEFLLSIPFVT-AYCNENGKLIFNVRPSARTKHIYDLVQQQKPQ-----TQIYDHQKVASQNNQF
T1PG45_MUSDO ATVTEDLDSEIRSILTARQDGATISDIRDDYRKLTGLTFPIY----ESVTEFLLTIPYVS-AYCNENGTRIFNIRPMEKTKHIHNMVMEQKPH---Q-QQIITDQPVAHQNN-Y
A0A0L0CP24_LUCCU NSVNDYLNSEIRSILTARQDGASISEIRDDYRKLTGLPFPIY----EDVTEFLLTIPYVM-AYCSEKGTRIFNIMPMEKTKHIHDMVMHQKPQ---P-QQVITDQPLTAPPNQH
Q2PP79_AEDAE DGQSEKIAPILKSIIVTRKDGATVDEIIDDYYDFTGTTWRSR----DNIGNLLRQIDGIW-SYCS-----------SDNTRHIAEMIKKQKSP---R-AQ----MKRNAWNRPY
B0WIV7_CULQU DVQSEEINSILRAIIIARKEGATLDEIIEDFKEKNDTMFGDR----ETIVNYLRGLEGVW-TYCN-----------TSKTQHLSNMIKNQKSP---R-NQ-STGIKRNAWNRPY
U5EFJ8_9DIPT -----RVNEEIKSILVTRNLGATIQEILSDYEELNGHYFCQL----QNFQEYLKRIPGVV-SYCE-----------DEHTRHITDMIEKQKPP---R-AM----SRRPAGGRPY
Q7PQJ3_ANOGA TTDGEELQVQLRSVIITRKAGATVDEIIDDYRELTGDRFYTH----SALLNYLFGMEGVWCSFCR-----------TARTKHVVDMIQAQRSP---R-ATG---MQP----QPY
W5JJ85_ANODA STEAEEMVRQLRSVIITRKEGATLEEIIDDYRELTGPIFGSR----QNFANYLSRVDGVWCSYCS-----------TPRTKHVVEMIQEQK-------QN----VPP----RPY
T1DTM7_ANOAQ --EAAELVKQLRSVIITRKEGATLEEIIDDYRELTGDIFGSR----QNLANYLPTIDGIWHWFCS-----------TPRTKHLVELINGQK-------RNA---MPP----RPF
A0A084WRU4_ANOSI DMESDELMNHLRSVIITRKDGATIDEIIEDYLELTGDNFSCR----NDLMIYLSMIDGIWYSFCS-----------TPKTKHLVEMIKRQR------FANL---MSAAETRRQY
H2YLA8_CIOSA MTVAEEIKKVIRSLLVSAPRGLTPYQLEKDYKQITGNHLPYQKFHFTTNLEFLRSLNDVLHFHYDGYRVTVYGIADA-STKHIMAMVQKQKKP---R---AKKSLHLYTKVNDL
X1WIW2_ACYPI -MQPDYLKMVIRSLLTSSPGKVTISQILKEYHDYEGSNLPYKHFGFKNVFELLENMKDVVKIPSNPSMSSFITLIVDEKTSHLRELVVNQKSKRPRN--S-TSC-KTSDKEYSY
E0VJL4_PEDHC -MKEE-VVTIIRSIISSSQAPLKISQINNDFKKHTGISIPFFEFK--NLVEFFQSIPETVKLTGNPTDYY-VGLVISKKSAHIVSLVEKQKKNRKTS-----------------
A0A0T6AU98_9SCAR -MEEEEIATIISSILTSTIRRMTIKQLNNEFTQTTGYRISHEKFGCYNLEQFLRSLKDKLQVIGSGEHAE-LQVLINEKTAHINELIAKQKTPR--R--K--SM-MTDDMKY-F
V5GPP4_ANOGL -METN-VKKYITSLLTSTPLVVTIQQLSKDYKNTIGEPVPYQKLGYNSLEHFLRSIPDTVQVNGSGPIAQ-VIPVASAKSAHVNQLVTKQKIVK--H--K-NSS-STSGKNSTF
A0A0J7KVQ7_LASNI -MDKREVRKILLSCVLSRPGATKITVLDRDYYDAEGERIPWREFGYADIVEFLKSMPEDFAVEWCNGGHQ-VRGFPSEKTKHVSSLVSRQKSTSRKRLVKVNQE-VDYANNYKY
A0A023EWV9_TRIIF -----QVITNLRACLISSQGGIPANSLNNDYKQLLGEHIPFRKLGFTNLESFLKSIPE-INLR-NVNGTTLVEAKKTACSTHITKLVEKQRKGGRK-SQQCNNADSQFNKYLPT
A0A0K8TEH4_LYGHE -MASEKVISNLRACLISSPGGTTVSDLNKDYRSLVGENIPFRRLGYSSLEEFLQFLPN-VDIV-NRGGQNHVIAKVAADSSHIAKLVQGQKKTSKKRLNRVNKAQQSSEKYFPL
A0A088ASD6_APIME ---MEEVIKNLRACLISSKGGVKMEDLNRDYKMLIDENIPFRKLGYQSLVAFLRTVQS-VRII-EKAGECFVEAIPSEESAHITKLIARQKTVTRK-CPTINFAQLVSSKYFPG
E2BFZ8_HARSA -----EIVKILRSCLISCKGGVKLDNLKADYHMITGEPLPYRNFGYSTIEAFIRNIPD-ITVT-NRSGELPV-------------------------DPTI-LAESTFTKYFPG
A0A067RPA3_ZOONE MVETDQVISTLRSCLLSVKGEISVGNLDRDYKMLVGSRIPYQKLGFENLELFLKSVPD-VIISRGRGGEMIVNAIPNKNTEHLAALISKQKSTSKR-IP-MDQAQANPSRYL--
A0A139WGI6_TRICA -MEEFEIVSRIRSCLISTKGQVTLRQLEDDYRTLLGERIPYAKLGHKTLESFIISIPT-IITSRSPSGEILVDAQVSEKTAHISSMVRKQKSVPKK-TETLKKATKMSTKYLPW
N6TQX5_DENPD -LDEVEI----RSCIISSKAMLTLKQLSSDYMMLVGDPIPFKNLGFQSLEGLIKSFPD-LDLKKQGNVTYAVAKQ-SEKSAHISELISNQKS-PKK-TLMPREAAQESEHYFPY
S4NW46_9NEOP -MAD-QVIQALKATLLSVKGALTIKQCNRDYRELQGEWIPYKKLGYATLEQLFQDVSG-FKIT-QTNGEWVVDAIASQDTQHIASMVSKQKS-TKK-----------S------
K1QZD2_CRAGI MALLEEVKSMLRAVLMSCKEGVPAHVLQRDYRDVTQEPLPFKKLGFPNLDEFINSIPDVVRVRRNKEGEVVYHAVANEETAHIQSLVSKQKS-NKK-AQRV-----------PY
H2MII4_ORYLA M-ENESIEKVLRAVLQSSKSGISIRSLQAEYRSLCGESLPLKRLGYQTLEDYLKSIPSVVRLD-HRMGELMCFARVCDETAHIAELVARQKS-SKK-SGRV-----------PY
A0A0F8AWR5_LARCR M-QNESIKKMLRSVLQSSKEGVSMNSLQSEYRSLCGEGIPLKKLGFSTLEDYLRSIPSVVRLD-YRMGELKCFAAVCEETAHIAELVARQKS-SKK-CKMF-----------PY
A0A087XQP1_POEFO ----ESIKKMLMAVLQSSKTGVSVSNLQSEYRALCGEFIPLKKLGFSKLEDYLRSIPSVVRLE-NRMGELRCFATVLEETAHIAELVARQKN-SKK-CKMY-----------PY
H2USX7_TAKRU MVDNESIEKLLRAVLQSSKEGVPVSSIQSDYHSLCGESIPLKRLGYSNIEDYLRSIPSVVRLG-YDMGQLKCFAVVCQETSHIAELVAKQKS-SKK-KPVI-------------
H3DL34_TETNG MADTDSIKKLLRSVLQSSKEGVSLSTLQSDYRSLCGDSIPLKKLGYSRLEDYLRSIPSVVHLE-SHMGELRCFAVVCQKTAHIAELVAKQKS-SKK-SSVFKTSQQTSQCYY--
A0A0J9YJ00_DANRE MSDVELVKKMLRAVLQSSKHGVAMARLQGDYRALTGEMIPFRKFGHDTLESFLRSIPGVVRLERSIAGEVMCFAGVCEETAHIAQLVARQKN-VKK-FQMT-----------LF
A0A060W2X9_ONCMY MSD-DLMKKMLRAVLQANKNGVSITRLQGEYRSLTGEFIPDRKLGYPSLECFLRSIPSVVRME-NRMGEIMCFAAVCQETAHIAQLVARQKS-SKR-CRMS-----------NF
W5N030_LEPOC MSETELVKKMLRAVLQSKKNGVSLSRLQSEYRSLTGEFIPHKQFGYPSLEMYLQSIPSVVKMERSRTGEATCFAAVCNETAHIAQLVARQRN-SKK-CQMV-----------PF
A0A099ZTT8_TINGU MLEADLVAKMLRAVLHSHKNGIPLAQLQNEYKSLTGDCIPFQHLGYGTLERYLASIPGVVRVEESKAGEITCHAVACTETVRIAQLVARQRS-SKK-CQML-----------PV
R9PXP1_CHICK MQEPDLVAKALRSVLHSSKHGIPLSELQDEYRSLTGEWIPFRHLGYATLEAYVASIPEVVRIERNQTGEVTCHAVACPETMQIAQLVARQSS-SKK-CRML-----------PV
G1S4T3_NOMLE MLEGDLVSKMLRAVLQSHKNGIALHRLQGEYRSLTGDWIPFKQLGFPTLEAYLRSVPAVVRIETSRSGEITCYAMACTETARIAQLVARQRS-SKK-CQMV-----------PF
L5KMV4_PTEAL MLEADLVSKMLRAVLQSHKNGIALPRLQGEYRSLTGDWIPFKQLGYPTLEAYLRSVPAVVRIDTSRSGEVTCYAVACMETARIAQLVARQRS-SKK-CQMV-----------PF
U6CRG5_NEOVI MLEADLVSKMLRAVLQSHKNGIALPRLQGEYRSLTGDWIPFKQLGYPTLEAYLRSVPAVVRIETSRSGEITCYAMACTETARIAQLVARQRS-SKK-CQMV-----------PF
I3NCP3_ICTTR MLEADLVSKMLRAVLQSHKNGIALPRLQGEYRSLTGDWIPFKQLGYPTLEAYLRSVPAVVRIETSRSGEITCYAVACTETARIAQLVARQRS-SKK-CQMV-----------PF
Q3TTK4_MOUSE MLEADLVSKMLRAVLQSHKNGIVLPRLQGEYRSLTGDWIPFKQLGYPTLEAYLRSVPAVVRIEASRSGEIVCYAVACTETARIAQLVARQRT-SKK-CQMV-----------PF
L8I7L7_9CETA -----CLRKEIRSLLISTKDGLTPQQLEKEYLLMVGNHLPLRILGYRSTMELVLDMPDVVSVCPCGDGTVILKAIPDESTKGIANLVAKQKSNHKVPVEQMTNQTNHKEEKQHD
G5E528_BOVIN MSERICLRKEIRSLLISTKDGLTPQQLEKEYLLMVGNHLPLRILGYRSTMELVLDMPDVVSVCPCGDGTVILKAIPDESTKGIANLVAKQKSNHKVPVEQMTNQTNHKEEKQHD
tr|F1S6A1 MSERVCLRKEIRSLLISTKDGLTPQQLEKEYLLMVGNHLPLRILGYRSTMELVLDMPDVVSVCPCGDGTVILKAIPDESTKGIASLVAKQRSSHKVPVEQFKSDTNQREEKQHD
F6WY93_HORSE MSERMCLRKEIRSLLISTKDGLTPQQLEKEYLSMVGNHLPLRILGYRSTMELVLDMPDVVSVCPCGDGTVILKAIPDESTKGIASLVAKQRSSHKVPVEQVTNQTNLEEKKQHD
M3VXB3_FELCA MSERICLRKEIRSLLISTKDGLTPQQLEKEYLLMVGSHLPLRVLGYRSTMELVLDMPDVVTVCPCGDGTVILKAIPDESTKGIASLVAKQRSNHKVPVEQVTNQTNPKEEKQHD
A0A0A0MPC8_CANLF MSERVCLRKEIRSLLISTKDGLTPQQLEKEYLLMVGNHLPLRILGYRSTMELVLDMPDVVTVSPCGDGTIILRAIPDESTKGIANLVAKQRSSHKVPVEQVTNQTNHREEKQHD
M3Y1J3_MUSPF MSERVCLRKEIRSLLISAKDGLTPQQLEKEYLLMVGSHLPLRILGYRSTMELVLDMPDVVAVCPCGDGTVILKAIPDESTKGIASLVAKQRSSHKVPVEQVTNQTSHEEKKQHD
G1M861_AILME MSERVCLRKEIRSLLISTKDGLTPQQLEKEYLLMVGSHLPLRILGYRSTMELVLDMPDVVTVCPYGDGTVILRAIPDESTKGIASLVAKQRSSHKVPVEQVTNQTNRKEEKQHD
S7NG41_MYOBR MSERICLRKEIRSLLISTKDGLTPQQLEKEYLLMVGNHLPLRVLGYRSTMELVLDMPDVVSVCPCGDGTVILKAIPDESTRGIASLVAKQRSSHKVPVEQVTNQTNHKEERQHD
G1PFT9_MYOLU MSERICLRKEIRSLLISTKDGLTPQQLEKEYLLMVGNHLPLRVLGYRSTMELVLDMPDVVSVCPCGDGTVILKAIPDESTRGIASLVAKQRSNHKVPVEQVTNQTNHKEERQHD
G3TEV7_LOXAF MSERICLRKEIRSLLISTKDGLTPQQLEKEYLLMVGNHLPLRTLGYRSTMELVLDMPDVVSVCPSGDGTVTLKAIPDESTKGIASLVAKQRSNHKVPVEQVTNQTNLMEEKQHD
A0A096NXU4_PAPAN MSERICLRKEIRSLLISTKDGLSPQELEKEYLLMVGNHLPLRILGYRSTMELVLDMPDVVSVCHGAGGTVILKAIPDESTKGIASLVAKQRSSHKVPVEQVTNQTKQKEQKQHD
G3R6R4_GORGO MSERICLRKEIRSLLISTKDGLSPQELEKEYLLMVGNHLPLRILGYRSTMELVLDMPDVVSVCPGAGGTVILKAIPDESTKAIASLVAKQRSSHKVPVEQVTNQTKQKEQKQHD
H2Q0P6_PANTR MSERICLRKEIRSLLISTKDGLSPQELEKEYLLMVGKHLPLRILGYRSTMELVLDMPDVVSVCPGAGGTVILKAIPDESTKGIASLVAKQRSSHKVPVEQVTNQTKQKEQKQHD
A0A024R910_HUMAN MSERICLRKEIRSLLISTKDGLSPQELEKEYLLMVGNHLPLRILGYRSTMELVLDMPDVVRVCPGAGGTVILKAIPDESTKGIASLVAKQRSSHKLPVEQVTNQTKQKEQKQHD
H2N4J0_PONAB MSERICLRKEIRSLLISTKDGLSPQELEKEYLLMVGNHLPLRILGYRSTMELVLDMPDVVSVCPGAGGTVILKAIPDESTKGIASLVAKQRSSHKVPVEHVTNQTKQKEQKQHD
A0A0D9RID1_CHLSB MSERICLRKEIRSLLISTKDGLSPQELEKEYLLMVGNHLPLRILGYRSTMELVLDMPDVVSVCHGAGGTVILKAIPDESTKGIASLVAKQRSNHKVPVEQVTNQTKQKEQKQHD
G7NU06_MACFA MSERICLRKEIRSLLISTKDGLSPQELEKEYLLMVGNHLPLRILGYRSTMELVLGMPDVVSVCHGAGGTVILKAIPDESTKGIASLVAKQRSSHKVPVEQVTNQTKQKEQKQHD
F7GPY1_CALJA MSQRICLRKEIRSLLISTKDGLSPQQLEKEYLLMIGNHLPLRILGYRSTMELVLDMPDVVSVCSGAGGTVILKAIPDESTKGIASLVAKQKSSHKVPVEQVTNQTNQKEQKQHD
H0WXJ6_OTOGA MSERICLRKEIRSLLISTKDGLTPQQLEKEYLLMVGSHLPLRVLGYRSTMELVLDMPDVVSVCPCGDGTVILKAIPDESTKGIASLVAKQRSSHKVPVEQVTSQTNYKEQKQHD
L9L889_TUPCH MSERICLRKEIRSLLISTKDGLTPQQLEKEYLLMIGNHLPLRILGYRSTMELVLDMPDVVSVCPCGDDTVILKAIPDESTKGIANLVAKQRSSHKSPVEQVTNQTNHREEKQHD
A0A061HYN9_CRIGR MSERICLRKEIRSLLISTKDGLTPQQLEKEYLLMVGNHLPLRILGYRSTMELVLDMPDVVSVCPCGDGTVILKAIPDESTKGIASLVAKQRRSHKVPVEQVTNQTNHKEEKQHD
tr|A0A0H2UHC6 MSERICLRKEIRSLLISTKDGLTPQQLEKEYLLMVGNHLPLRILGYRSTMELVLDMPDVVSVCPCGDGTVILKAIPDESTKGIASLVAKQRRSHKVPVEQVANQTNHKEEKQHD
A0A0P6JFX9_HETGA MSERICLRKEIRSLLISTKDGLTPHQLEKEYLLMVGNRLPLRILGYRSTMELVLDMPDVVSVCPCGDGSVILKAIPDESTKGIASLVAKQRSSHKVPVEQGTNQSKHKDEK-HD
H0V001_CAVPO MSERICLKKEIRSLLISTKDGLTPHQLEKEYLLMVGNRLPLRILGYRSTMELVLDMPEVVNVCPCGDGTVILKAIPDESTKGMASLVAKQRSNHKGPVEQGTHQSKHKDEKLHD
G3VEY7_SARHA MSERICLRKEIRSLLISTKDGLTPQQLEREYLSMVGNHLPLRILGYRSTMELVLDMPDVVSVCPCGDGTVILKAIPDETTKGIASLVAKQRSSNKLPVEQMTNQTKHRDEKPYE
F6YH90_ORNAN MSERICLRKEIRSLLISIKDGVSLLQLEREYLSMVGNPLPLQLLGYRSTMELVLDMPDVIHISHCGNGSIILKAIPDEATKGIANLVAKQRSSSKMPIQQVNNQKS----EPPE
G1KVT0_ANOCA MSEELSLKKEVRSLLTPAKEGLTPSCLEQEYRYLVGKQLPFRSLGYHSVMELVKDMPDVVKICPMANGSVLLKVIADECTKQIANLVSRQQR----PVVQLLEQEDTKNVKTNE
K7FVR3_PELSI MSERLSLRKEVRSLLMAVKEGLTPVQLESEYLSMIGRPLPLRTLGYQSTMELVKDMPDVVSISSSKDGSVVLKVIADEATRGIANLVARQKTSTKAPIEQVAKQNNSESDKKPE
F6QYS5_XENTR VMERIRIQKDVRALLIASKNGLSIHELEQDYRMMIGSHIPIRSLGYKSTMELLLDMPSVVKIHTQLDGTVKLSAVVDETTRRIADLVSCQKDRCTAVVKQVNSQVNSSQTTP-D
V9KH94_CALMI MSEVLVLKKELRSLLISAQGGLSPVELESDYYKMMGKRLPLYALGYRSVLELITDMPDAIKIHTCGNGSLILKGNGDATTKGIEEMVAKSRIPSKTPIQQLNKKDRLSDQNY-E
A0A0P7YHR6_9TELE MTEQLMLKKDVRSLLVSANGGLTAEQLKRDYKVMLGHPLPLQPLGYRNVLEMVGDMPDVVAVSYSHDGGLLLKAVGVESTKRIEELVSKQR-SSKHPVKQVTEKEDSSEQNDDE
W5LEX2_ASTMX MSDQLSLKKDVRSLLISSKHGLAPEQLRRDYQTMLGHPMPLRLLGFRNVLDMANEMPDVVHLAYALDGSIVLKAIGDETTKGIEDLVSKQR-NHKPPVRQVQAKQKSAEEGISG
V3Z0B0_LOTGI MSAVIEAEKQIRALLNSTPAGLAVGELKRDYQQFIGSQIPYQKFGYSSAEDYFNDIPDVITPVW-ENGKTILKATANETTRHIEKLVSRQR--NKSANQHISSREDTNER--P-
A0A0L8HW18_OCTBM MS---DIKKKIRALLISSQSGVPLFNFLKDYYDIIGEPLKFRDLGYFDLEDFLLDMPDVVDVVKAADGQTVLKHVTADSTKHIEKLVARQK-TKKPPLQRMNSKAKKHNN--PS
W4ZBK4_STRPU MTAKIEMKIVLRALLLSAPMGLTAVEIERDYREAQGYGVPFRELGYNSTSDLVEDLKDVASCQW-ERGHAVFHGIADKTTKHIKSLVSKQR-KCLKSIER--ASESKPPQ--R-
C3ZCL9_BRAFL MSAKMEVKKDIRSLLISAQRGLTATMLLDDYKQFIGHPLPYRELGYNAPIDFIRDISDVVQLTW-QGSMQVLRAVVDEDTQRVANLVARQR-ESRPPIRP--KREKKLQQKPP-
R7UJX3_CAPTE MSS--SVTKEVRSILLASQRGMSCREFVREWNELLGYPIPHRQLGFASLEDFLRGLPEVVELSW-QDGELILKAVANEATRHIARMVSVQK-PSKKPFENVLLRQDSDPRDFPR
J4K9P6_9FIRM MDKKY-------AVLIDAEN-----------------------IAYKYVKYIMGEM--------ANYGVVTYK---------------RASAQNTGPSGKVNKNDSKLSMKDNN
A0A0G0IVI6_9BACT MEEKI-------ALLIDSEN-----------------------VSPKYIKSVMNEI--------AKYGRIVIA---------------RFNNLSKDPIGKLDKNDKSLSLSTKT
