# Supplementary material for: Bacterial contribution to genesis of the novel germ line determinant oskar
Source: eLife. 2020 Feb 24;9:e45539. doi: 10.7554/eLife.45539 (PMC7250577; doi:10.7554/eLife.45539)
Supplement: Source data 1. — Subfolder "Alignments": All sequences identified and analyzed in this study, in FASTA format and with corresponding Alignments. Subfolder BLAST search results: Results of BLASTP searches with full length Oskar, OSK or LOTUS domains as queries. Subfolder "Data": Necessary files for running the different IPython notebooks: a. Subfolder "HMM": HMM models used for iterative searching for sequences similar to full-length Oskar, LOTUS and OSK domains; b. Subfolder "Taxonomy": Conversion table for UniProt ID to taxon information (uniprot_ID_taxa.tsv); c. Subfolder "Trees": Contains the tree files obtained from i. RaxML phylogenetic analyses of the OSK and LOTUS domains aligned with MUSCLE, T-Coffee or PRANK; ii. MrBayes phylogenetic analyses of the OSK and LOTUS domains aligned with MUSCLE; iii. SOWHAT analyses. [file elife-45539-data1.zip › Oskar HGT Supplementary Information Files/Alignments/LOTUS_MUSCLE_INITIAL.fasta]

>Leuctra_sp_Osk_extraction
--------MAASMDSQQAGCISAIKAIIGAC-KGGLPFHRL
>Frankliniella_cephalica_Osk_extraction
-------------MEGLQDDYTILKSFIAIT-RGGLRTDKL
>Thrips_palmi_Osk_extraction
-----------------MDDDITIIKSLIAISKGGLLLKDI
>Liposcelis_bostrychophila_Osk_extraction
---MDKMEEIKKPDLNREETEILIKSIVIAT-KRDVIVSSL
>Nemophora_degeerella_Osk1_extraction
-----------MGADEKEEAMHSLRACISSR-KGGVPFHEL
>Nemophora_degeerella_Osk2_extraction
-----------MADDAKLEVIQSLKACVMSR-KGGVPFHAL
>Gynaikothrips_ficorum_Osk_extraction
--------------MDYDTTVDVIKSCIVSV-KGGLPINSL
>Platycentropus_radiatus_Osk_extraction
----------------MDGMDPVALKACIMSRKGGVPLTEL
>Baetis_pumilus_Osk_extraction
--------------MNYEEVTKMIRSCIVTE-KKGMPLRLL
>Anopheles_gambiae_Osk_extraction
----MGLLAPTTSCDGEEELQVQLRSVIITRSKAGATVDEI
>Aedes_aegypti_Osk_extraction
VCSDVHDGTTQSEAGSLEKIAPILKSIIVTRSKDGATVDEI
>Culex_quinquefasciatus_Osk_extraction
QDVSMQSEKLNPMQIDSEEINSILRAIIIARTKEGATLDEI
>Bombylius_major_Osk_extraction
------MTIAVDLIENLSEIQTIIRSILIANAQNGATIQEV
>Drosophila_willistoni_Osk_extraction
SGQTINAARQNVCHVELPEQTQIIVNIGSVDIMRGRPLVQI
>Drosophila_grimshawi_Osk_extraction
SSMTIMENTYLGVRDEYPDIDNEIRAILLANAQNGITISSI
>Drosophila_mojavensis_Osk_extraction
SDMTIMDSSYIGVRDEHPEIDAEIRAILLANAQNGITISSI
>Drosophila_virilis_Osk_extraction
SSMTIMDNTYIGVRDEYPDIDTEIRSILLANAQNGITISSI
>Drosophila_ananassae_Osk_extraction
NSMTIIESNYIAVREENPDIDAEVRAILLSHAQNGITISSI
>Drosophila_melanogaster_Osk_isoformA_extraction
NNMTIIESNYISVREEYPDIDSEVRAILLSHAQNGITISSI
>Drosophila_melanogaster_Osk_isoformC_extraction
--MTIIESNYISVREEYPDIDSEVRAILLSHAQNGITISSI
>Drosophila_sechellia_Osk_extraction
TNMTIIESNYISVREDYPDIDAEVRAILLSHAQNGITISNI
>Drosophila_simulans_Osk_extraction
SNMTIIESNYISVREDYPDIDAEVRAILLSHAQNGITISNI
>Drosophila_erecta_Osk_extraction
SNMTIIESNYIAVREDYPDIDVEVRAILLSHAQNGITISNI
>Drosophila_yakuba_Osk_extraction
--MTIIESNYIGVREDYPDIDTEVRAILLSHAQNGITISNI
>Lipara_lucens_Osk_extraction
SDMTITEDTFVLIREEYPDLDAEVRGILISRAQTGATIGQI
>Ceratitis_capitata_Osk_X2_extraction
--MTIMSEAFLELRNEYPDLDVVIRSILMARSQEGATISDI
>Ceratitis_capitata_Osk_X3_extraction
TIMTIMSEAFLELRNEYPDLDVVIRSILMARSQEGATISDI
>Ceratitis_capitata_Osk_X1_extraction
TIMTIMSEAFLELRNEYPDLDVVIRSILMARSQEGATISDI
>Triarthria_setipennis_Osk1_extraction
DKMTIMDLTFLELREEYPDLDSEIRSILTTHAQEGATISQI
>Triarthria_setipennis_Osk2_extraction
DKMTIMDLTFLELREEYPDLDSEIRSILTTHAQEGATISQI
>Hydroptila_actia/argosa_Osk_extraction
----------------MGEVIHALKSCITSS-KEGVKLCNL
>Gryllus_bimaculatus_Osk_extraction
--------------MSWTEVESAIKSCVVSK-KGVMTLTDL
>Boreus_hyemalis_Osk_extraction
---------------MDNDINSILRSCIISA-GGEIAIQGL
>Cryptocercus_wrighti_Osk_extraction
--------------MEFEETISMIKSCVVSR-KGGVPLFEL
>Nasonia_vitripennis_Osk_extraction
MKFDYSPKRPVATEQEVNEVRLLVKSCILTR-KGGMPISDL
>Panorpa_vulgaris_Osk_extraction
----------------MDNINNLIKSCIVSS-KGGISLGDL
>Cotesia_vestalis_Osk_extraction
-------MIPTKKNSELEEVKSLIKALIISN-KGGVPINKI
>Chrysis_viridula_Osk_extraction
---------------MVEQTAALIKSIVVSK-PGGVSVEDL
>Camponotus_floridanus_Osk_extraction
----------------MEETIALIKSCIISK-KGGVPIGDL
>Solenopsis_invicta_Osk_extraction
----------------MEETVALIKSCIISK-KGGVPVIDL
>Acromyrmex_echinatior_Osk_extraction
----------------MEETVALIKSCIISK-KGGVPITDL
>Messor_pergandei_Osk_extraction
----------------MDETVALVKSCIISK-KGGVPIEDL
>Tenthredo_koehleri_Osk_extraction
--------------MSKETVNKIIKSCIVSR-KGGVPMGEI
>Leptopilina_clavipes_Osk2_extraction
--------------MSTTEVVNRIQAIISTF-DDGLKIEKL
>Leptopilina_clavipes_Osk1_extraction
--------------MDYEEVTKVVKSLIVTR-KGGMPIEEL
