# Supplementary material for: Bacterial contribution to genesis of the novel germ line determinant oskar
Source: eLife. 2020 Feb 24;9:e45539. doi: 10.7554/eLife.45539 (PMC7250577; doi:10.7554/eLife.45539)
Supplement: Source data 1. — Subfolder "Alignments": All sequences identified and analyzed in this study, in FASTA format and with corresponding Alignments. Subfolder BLAST search results: Results of BLASTP searches with full length Oskar, OSK or LOTUS domains as queries. Subfolder "Data": Necessary files for running the different IPython notebooks: a. Subfolder "HMM": HMM models used for iterative searching for sequences similar to full-length Oskar, LOTUS and OSK domains; b. Subfolder "Taxonomy": Conversion table for UniProt ID to taxon information (uniprot_ID_taxa.tsv); c. Subfolder "Trees": Contains the tree files obtained from i. RaxML phylogenetic analyses of the OSK and LOTUS domains aligned with MUSCLE, T-Coffee or PRANK; ii. MrBayes phylogenetic analyses of the OSK and LOTUS domains aligned with MUSCLE; iii. SOWHAT analyses. [file elife-45539-data1.zip › Oskar HGT Supplementary Information Files/Alignments/OSK_MUSCLE_INITIAL.fasta]

>Leuctra_sp_Osk_extraction
KPLYKSFQLIGDSYFLNMVMSMESNDINAVNYSRHTVRVDGKPFRCGLCISGLTLEDCFNQLLKS---TVFRERVVLMVG
AVDVMQGKTFVTMKLILARVIEYLL---ENNVTSLVICTLPPILTANHKQ----RNILMEFNEYINRM-----------A
TGSKRIFCFNIFYKFLLKDCN-MDESLFEAEPTTLDVGKVVKV-------------------------------------
------------------------------------------------------HLWSRKGCKMVLHELDKFLGD
>Frankliniella_cephalica_Osk_extraction
QPMYGGFQFIGDFLITRVAEVCLDSNIQREG----------VISYCGLCRDNLTIAECEQSILRA----GTSGKVVLMIG
MTDIMQGASIEDMKTDTLSLLERL------KYNTILLLTLPVPPSFIQIHNEKKLAVLELYNKWLLSL------------
---NLPRLIDVDRHLY-------------SEPPFFLSLPHSKV-------------------------------------
------------------------------------------------------ETFSEEGAWIVMDEVMSALR-
>Thrips_palmi_Osk_extraction
LPNFASYQFIGDFLLHRVAEVTLGLKFPENR---------------GLCRCHFSIVDCIKEIRKN----GSSRPIILMIG
MTDILEGATFDEMKKLTTLLLQTM------SARSIVLLTLPVLPSFIQIGFESKLAVLEKYNKWLLNL------------
PLQRKFKAIIETEQYL------------YCDAPFYSRTARSEV-------------------------------------
------------------------------------------------------ETFSDAGCWVVIDEITAAATK
>Liposcelis_bostrychophila_Osk_extraction
CPALAQYTLVGDDWFFNLAKDVLKSFVCKTP----------FGEMIGINKKKLTIFDATKYLSLR---KYLPEKFVLLIG
ATDLLEGKLFEVIAYDMYGLIGQI----LKQNITLAVCTIPPIFSKKIHNKEI-YSNFLKFNELIKCI----------PE
DYNDSVEIIDLYALFTRGSDL-KMNFRLNEYFCPENDEGCIPK-------------------------------------
------------------------------------------------------M--NEKGKKLLKTILVSYLS-
>Nemophora_degeerella_Osk1_extraction
SVNIGEYQVIGDALILQLL----------------------GSKQSELCDHYMTIKEATYRVTKY----GCSNKVLIALG
TIDILNGAGYDELTWNMQLLIDTV----VSAGGYPVICTVPPMSGIRGNYYA--ISALVAFNKWLRHG------------
--LKPTHIINFNDSFY--AGG-RINFKLFLKPSTNFLQSIWPL-------------------------------------
------------------------------------------------------ALWTQEAMGLVSKLLIQNLLA
>Nemophora_degeerella_Osk2_extraction
SSCFADYQVFGDVLMLDLL----------------------ACEPSMFCNKDMTIVEASLRVMQF----GCDEKVVIALG
TIDILKGVDVSDLIEDMRSLIRIV----VDTGAEVIVCTIPPMPSISGNLKA--ISTVVTFNNWLKRT------------
---QNAAVINLDKVF--KSGV-SIKFDLYKRSSVQIPGCMWPL-------------------------------------
------------------------------------------------------TLLNEKGQNVVSRELLEQCLQ
>Gynaikothrips_ficorum_Osk_extraction
EPILLKCQMIGEGLLNKVASLILGFKNEAHE--------------SKLCCASLDIATCLKKLKRT---SLVSDKVILTIG
LTDIMKGKDLDTIKRAFLELLNHL----RLHTRQTLVLTVPVPICVQKMPKP--HKTLLSFNEWLLSI------------
-KMPQIHVIDLGPFTQNKNQE-TLDFLCEKSKLDS---------------------------------------------
--------------------------------------------------------WNEAACWVLVEALFFSGVE
>Platycentropus_radiatus_Osk_extraction
NLVIFGHQVIGDENILFLAQEKFSIRLKEFS----------------TCMLGLNLQGAQYHLVKQ----PCSSKVIISCG
MMDISNGKPVDLIISEMQELILCA----LLRGAQPVVCNLPPSPFLWL------NHSIAIFNCWLSTL------------
---AAVQVVDLFSLFFYQDKTMTIKLHMFQRDPISFSGNPLTY-------------------------------------
-------------------------------------------------------TWSREAIQVVSQAIQQCCGD
>Baetis_pumilus_Osk_extraction
DPTFKNHKLIGDDFLLYYAYRNLRGQFTLGN-----------PISCGMCYSGMTIREALKLVRVN--ADNFTNKVIIMLG
HIDILEEKYDFS--------------------------------------------------------------------
--------------------------------------------------------------------------------
---------------------------------------------------------------------------
>Anopheles_gambiae_Osk_extraction
GPSYHRHQLVGDDFFLAIAKWELGFSFDPGH----------DIDMSGLCISGLTLSEAAKRVEMA---PFIADHVLVNVG
TVDLLHGRAMIDLIHDFNQLVARF----RERNVEPIMTTLTPIANSGGRTTM--AERLLKLNEYICRT------------
----CPRTIDLWKHFV-HADG-TVRFECFQPGPRKVSGSIMPH-------------------------------------
------------------------------------------------------VLWNKLGRQHMLGVLGNEIAA
>Aedes_aegypti_Osk_extraction
GPTFCGMQMIGDDFFLSLARWELGFQYDPGH----------NIQQSGLCISGQTIAEAADRVMKA---PYINDRVIINLG
VVDILHGNDFVDMQEDLYQLKKNL----ENRGARAILTTLSPLANSSHIPDI--SDKLHRFNNLIRRY------------
----QWEHIDLWRCFV-NERD-QTLYECFQPAPRQVTGSNKPH-------------------------------------
------------------------------------------------------VLWNKLGRQRIIKFMKTQLAS
>Culex_quinquefasciatus_Osk_extraction
VPNFCGWQMIGDDFFLSLARWELGYSFDPGH----------TIQQSGLCISGLTIAEAVDRVTKA---TVLNDRVILHIG
VVDLLHGHEYVDMQMDLLRLMRVF----EERGVRVILTTLSPIANSSHMPGV--VNRYSQFNSLIRNS------------
----NWRYIDLYRCFV-NERH-NTLYECYQPGPRHVSGSNQPH-------------------------------------
------------------------------------------------------VLWNKLGRQRIIKFLKTQLAR
>Bombylius_major_Osk_extraction
VAHLYDYQLMGDDFYLSMAQMELGCKVTKAQ----------TGSRSGLCLSGLTIRRATKLINAL---SYICPNIIINIG
SVDILNGRDLIDIEYDFRNLKKSF----INRGIKPIFTTLAPLGNFGHKSE---RYIIERFNKFIKRN------------
---LDIHVIDLWPCMV-NQQS-QTLYECYQSTARYVTGSDQPH-------------------------------------
------------------------------------------------------VLWNKLGRQ------------
>Drosophila_willistoni_Osk_extraction
DAYLLDFPLLGDDFLLYLARMELKCRFKKYS----------KVLQSGLCISGQTINAARQNVCHV--ELPEQTQIIVNIG
SVDIMRGRPLVQIEHDFRQLIKEM----HNRRFIPVITTLAPLANYRHDQAT--CEKINRFNKFIRKE------------
C--RHLKVIDIHSCLI-NDKG-IVLFDCYQNGPRAVTGSKEPY-------------------------------------
------------------------------------------------------VFWNKIGRQRVLQMIEANLEY
>Drosophila_grimshawi_Osk_extraction
DAYLLDFPLLGDDFLLYLARMELKCRLKKYE----------KVLQSGLCISGQTISAARQRLRHV--ELAEMTQIIVNIG
SVDIMRGRPLVQIEHDFRQLIKEM----HNRRFVPVLTTLAPLANYRHDKHT--CDKVSRFNKFIRSE------------
G--RHLKVIDIHSCLV-NENG-IVRFDCFQNAPRSVTGSSEPH-------------------------------------
------------------------------------------------------VFWNKIGRQRVLQMIEENVEY
>Drosophila_mojavensis_Osk_extraction
DAYLLDFPLLGDDFLLYLARMELKCRFKKYE----------KVLQSGLCISGQTINAARQRLRLV--ELPEMTQIIVNIG
SVDIMRGRPLVQIEHDFRQLVKEM----HSRRFVPVLTTLAPLANYRHDKQT--CDKVLRLNKFIRNE------------
G--RHLKVIDIHSCLI-NENG-VVRFDCFQNGPRSVTGSSEPH-------------------------------------
------------------------------------------------------VFWNKIGRQRVLQMIEANLEY
>Drosophila_virilis_Osk_extraction
DAYLLDFPLLGDDFFLYLARMELKCRFKKFE----------KVLQSGLCISGQTINAARQRLRLV--ELPEMTQIIVNIG
SEDIMRGRSLVQIEHDFRLLVKEM----HNRRFVPVLTTLAPLANCRHDKQT--CDKVSRFNKFIRSE------------
G--RHLKVIDIHSCLI-NENG-IVRFDCFQNGPRSVTGSSEPY-------------------------------------
------------------------------------------------------VFWNKIGRQRVLHMIEENLEY
>Drosophila_ananassae_Osk_extraction
DAFLLDFPLMGDDFFLYLARMELNCRFKRYE----------RVLQSGLCVSGQTIIGARNRFRKV--YLPEGTQIIVNIG
SVDIMRGKPLVQIEHDFRLLIKEI----HSRRCIPILTNLAPLANYCHDKVL--CDKITKFNRFVRNE------------
A-RSHLKFIDINSCLI-NEKK-NVLFDCFQSAPRTVTGSKEPY-------------------------------------
------------------------------------------------------LFWNKIGRQRVLQTIESCLEY
>Drosophila_melanogaster_Osk_isoformA_extraction
DAYLLDFPLMGDDFMLYLARMELKCRFRRHE----------RVLQSGLCVSGLTINGARNRLKRV--QLPEGTQIIVNIG
SVDIMRGKPLVQIEHDFRLLIKEM----HNMRLVPILTNLAPLGNYCHDKVL--CDKIYRFNKFIRSE------------
C--CHLKVIDIHSCLI-NERG-VVRFDCFQASPRQVTGSKEPY-------------------------------------
------------------------------------------------------LFWNKIGRQRVLQVIETSLEY
>Drosophila_melanogaster_Osk_isoformC_extraction
DAYLLDFPLMGDDFMLYLARMELKCRFRRHE----------RVLQSGLCVSGLTINGARNRLKRV--QLPEGTQIIVNIG
SVDIMRGKPLVQIEHDFRLLIKEM----HNMRLVPILTNLAPLGNYCHDKVL--CDKIYRFNKFIRSE------------
C--CHLKVIDIHSCLI-NERG-VVRFDCFQASPRQVTGSKEPY-------------------------------------
------------------------------------------------------LFWNKIGRQRVLQVIETSLEY
>Drosophila_sechellia_Osk_extraction
DAYLLDFPLMGDDFMLYLARMELKCRFRRHE----------RVLQSGLCVSGLTINGARNRLKRV--QLPEGTQIIVNIG
SVDIMRGRPLVQIEHDFRLLIKEM----HNMRLVPILTNLAPLGNYCHDKVL--CDKIYRFNKFIRSE------------
C--CHLKVIDIHSCLV-NERG-VVRFDCFQTSPRQVTGSKEPY-------------------------------------
------------------------------------------------------LFWNKIGRQRVLQIIETSLEY
>Drosophila_simulans_Osk_extraction
DAYLLDFPLMGDDFMLYLARMELKCRFRRHE----------RVLQSGLCVSGLTINGARNRLKRV--QLPEGTQIIVNIG
SVDIMRGRPLVQIEHDFRLLIKEM----HNMRLVPILTNLAPLGNYCHDKVL--CDKIYRFNKFIRSE------------
C--CHLKVIDIHSCLV-NERG-VVRFDCFQTSPRQVTGSKEPY-------------------------------------
------------------------------------------------------LFWNKIGRQRVLQIIETSLEY
>Drosophila_erecta_Osk_extraction
DAYLLDFPLMGDDFMLYLARMELKCRFRRHE----------RVLQSGLCASGLTINGARNRLRRV--QLPEGTQIIVNIG
SVDIMRGKPLVQIEHDFRLLIKEM----HSMRYVPILTNLAPLANYCHDKVL--CDKVHRFNKFIRSE------------
C--CHLKVIDIHSCLI-NERG-VVRFDCFQSSPRQVSGSKEPY-------------------------------------
------------------------------------------------------LFWNKIGRQRVLQVIETSLEY
>Drosophila_yakuba_Osk_extraction
DAYLLDFPLMGDDFMLYLARMELKCRFRRHE----------RVLQSGLCVSGLTINGARNRLKRV--QLPEGTQIIVNIG
SVDIMRGKPLVQIEHDFRLLIKEM----HNMRLVPILTNLAPLANYCHDKVL--CDKIHRFNKFIRSE------------
C--CHLKVIDIHSCLI-NERG-VVRFDCFQSSPRQVSGSKEPY-------------------------------------
------------------------------------------------------LFWNKIGRQRVLQVIETSLEY
>Lipara_lucens_Osk_extraction
EAHLLDFPLLGDDFFLYLARMELKCKFKKFE----------KVLQSGLCVSGQTIKAATRRLSRLPFNNFPNRRVIVNIG
SVDIMQGKPLVQIEHDYRNLINMI----NRRGMQPILTTLAPLANYTHDSQI--KSKLERFNEFIKRE------------
G--QHLLVIDIWARFV-NERK-QTLFDCYQSEPRQVTGAKESY-------------------------------------
------------------------------------------------------VFWNKIGRQRVLQLVESKLEY
>Ceratitis_capitata_Osk_X2_extraction
EAHLLDFPLLGDDFFLFLARMELRCKFKKYG----------KVLQSGLCVSGQTICAAIRRVHQL---DDQHRSIIVNIG
SVDIMKGRSLVQIEHDFRELINVI----FKKGFTPILTTLAPLANYAHDKQV--KTKLERFNHFIKNE------------
G--KFLVVMDIWACLV-NEKG-QILFDCFQNEPRMVSGTSEPY-------------------------------------
------------------------------------------------------VFWNKIGRQRVLQLIESQLEY
>Ceratitis_capitata_Osk_X3_extraction
EAHLLDFPLLGDDFFLFLARMELRCKFKKYG----------KVLQSGLCVSGQTICAAIRRVHQL---DDQHRSIIVNIG
SVDIMKGRSLVQIEHDFRELINVI----FKKGFTPILTTLAPLANYAHDKQV--KTKLERFNHFIKNE------------
G--KFLVVMDIWACLV-NEKG-QILFDCFQNEPRMVSGTSEPY-------------------------------------
------------------------------------------------------VFWNKIGRQRVLQLIESQLEY
>Ceratitis_capitata_Osk_X1_extraction
EAHLLDFPLLGDDFFLFLARMELRCKFKKYG----------KVLQSGLCVSGQTICAAIRRVHQL---DDQHRSIIVNIG
SVDIMKGRSLVQIEHDFRELINVI----FKKGFTPILTTLAPLANYAHDKQV--KTKLERFNHFIKNE------------
G--KFLVVMDIWACLV-NEKG-QILFDCFQNEPRMVSGTSEPY-------------------------------------
------------------------------------------------------VFWNKIGRQRVLQLIESQLEY
>Triarthria_setipennis_Osk1_extraction
EAHLLDFLLLGDDFFLYMARMELRCKFKKNE----------RILQSGLCVSGQTISASIRRVRAM---SDQRRSIILNIG
SVDIMQGRQLIKIEHDFRELVVAM----LKKGIKPILTTLAPLANYTHSREV--KHTLERFNDFIKRE------------
GQKRKLVVIDVWSCLV-NEKG-HVFFDCYQNEPRTVTGASESY-------------------------------------
------------------------------------------------------LFWNKIGRQRVLQLIESKLEY
>Triarthria_setipennis_Osk2_extraction
EAHLLDFLLLGDDFFLYMARMELRCKFKKNE----------RILQSGLCVSGQTISASIRRVRAM---SDQRRSIILNIG
SVDIMQGRQLIKIEHDFRELVVAM----LKKGIKPILTTLAPLANYTHSREV--KHTLERFNDFIKRE------------
GQKRKLVVIDVWSCLV-NEKG-HVFFDCYQNEPRTVTGASESY-------------------------------------
------------------------------------------------------LFWNKIGRQRVLQLIESKLEY
>Hydroptila_actia/argosa_Osk_extraction
AFTLFGHQVIGDDCMAKLAYEELNYFGDTPT-----------------CSKHVTIKDLQNVLQRF---GCTQRNVLICCG
SNDIHSDHHIGKVISDMHELLLTL----VMAGCSVTLCTLPPSPNIEING------KINIFNSWLVSL------------
---EPFKIIDLYNLFL-TSTN-YLNWSMLE----RSYSNNGNQ-------------------------------------
------------------------------------------------------LYWSRKGQNIVYQHINKKMTH
>Gryllus_bimaculatus_Osk_extraction
GPVMLGYHLVGDDFLLQFAYECLHSDYEWDD---------SERLTCGMCISGQTIHDFHMQVQHE---GVIQPKIMLMLG
AVDILQNRSLRYIIDDMTDLLDDL----LISGAKTVMLLTIPFLKNAGRS----NRKVLEFNEFLKTL------------
DDGVKVQVLDVHPLFCSYYQN-QTYDNCMNAKCYELSARDVLCYPNGV--------------------------------
------------------------------------------------------VLWSHIGRSYLYNFLLQQLTE
>Boreus_hyemalis_Osk_extraction
SPSIHQHQLVGDDFLLHLANKNLGYYVDRSM----------GIHNSGMCVSGQTISRAYQNMAGR---NIWPENVFVMLG
SVDILLGRTADEMINDMRDFLFLM----DFHNVNVTLSTLLPLANISHRPDL--VAALNSYNTWIRSL------TPSIPD
PYCKYIDVVDLWGLFM-TEEY-HINFGFFEPDSRYVTGTTRSH-------------------------------------
------------------------------------------------------VLWNSLGLGLVEQSIREVLIR
>Cryptocercus_wrighti_Osk_extraction
EPTLFHHQMIGDDFFLHLAEKSLGAYTERRR---------NLLYSSGLCISGQRIQECRHRILDE---PILGNDVILLLG
GDPS----------------------------------------------------------------------------
--------------------------------------------------------------------------------
---------------------------------------------------------------------------
>Nasonia_vitripennis_Osk_extraction
EPIIGKTQLIGDDYXLQLCIKYMQYDLLRKT--------LKSPISCGTVQSGLTIRKACKRLDKI---ESMSSKLVINLG
TVDIYNRNTDEEMANDMMGLLKKLNTKYGYSSQQITLCTLPPMGNISMFGERDKYLNMHSYNNWIRRF------------
AAKNNYQLLDLYDCFT-DDNG-CIDYQYFQQDARMVSGTSHPH-------------------------------------
------------------------------------------------------VLFNYFGRQQIMRLILNLK--
>Panorpa_vulgaris_Osk_extraction
PPHILGYQLIGDDFLLSLSYKNLGYFINRGR-------------------------------------------------
--------------------------------------------------------------------------------
-----------------------------QSNPKLI--------------------------------------------
---------------------------------------------------------------------------
>Cotesia_vestalis_Osk_extraction
EPLMNGQQLIGDDFFLQLAIRNLRRPIWRKA--------PCTALHCGLCISGLTIRALTNKIRLI---KSMSNKIIILIG
AEDVYRGHSFDEIKWDFDDMINLLHSRFAFSRDAIKLCTIPPLANLGVYSNGNKLEALRCFNNYLRYF------------
ASSNNYGLVDFSTHMT-NPNL-DTEWDLFQLDARMVSGSNHPY-------------------------------------
------------------------------------------------------VLWNKRGRCLAVNLLARPAEP
>Chrysis_viridula_Osk_extraction
EPIAYGRQLIGDDFFLQLAIRNLYQPIWRDT--------NSMALHCGLCKSGQTIKDCIRTLTEV---NCISNRVVIMLG
AVDVYNGAAPDEMIEDMRDLLNILHDRFNFSNSAITLCTIPPLANISISSHHQKTTTLLIFNNWIRSLQRQHNDSWSSHS
SFNNDYPVVDFFELFA-DENY-ATQYDWFQYNARMVSGCKHPY-------------------------------------
------------------------------------------------------VLWNKKGRKHAMNALLMDTH-
>Camponotus_floridanus_Osk_extraction
EPTASGQQLLGDDFFLQLAIRNLHLPIWRYK--------DNLALHCGLCISGQTISDCTRSLRNI---STISNRVVILLG
SVDVYNGATCEEMIYDMTELLQVLRSKFHLSNSAITICTIPPLANLSIYAYKKQSLALFCFNNWIRSL----ADDASRRD
ASFESYPIIDLFESFC-NETY-VTEYDWFQTSLMRLHDNSAESNHRIVNDNFNLKNHVKRLKEDVQKKEQALCEAQERER
RLKVQCESVSRDLKHEKEEIRKLKKQAQSKDIQHEHEIRRIMRNSEKLQEQLQKSLGTFVSKDKVLQMMQTDHEK
>Solenopsis_invicta_Osk_extraction
LPVANGQQLIGDDFFLQLAIRNLHLPIWRYK--------DSLALHCGLCVSGQTISDCTRALRNV---SSISNRVVILLG
SADIYNNATCDEMIDDMTELLQVLRSKFHLSNTAITICTLPPLANLGIYAYRNQSFALFSFNNWIRSL----AYDPARRD
SSFINYSVIDLYEKFCLDDTY-ITNYDWFQ--------------------------------------------------
---------------------------------------------------------------------------
>Acromyrmex_echinatior_Osk_extraction
EPVANGQQLLGDDFFLQLAIRNLHLPIWRYK--------DSLALHCGLCISGQTISDCTRALRNI---NTISNRVVILLG
SVDVYNNATCEEMVYDMTELLQVLRSKFHLSNTAITICTLPPLANLSIYAHKKQSMALLSFNNWIRSL----TDDPSKRD
PSFINYLVIDLYEKFCFNETY-VTNYDWYQTQARRVSGTKHSY-------------------------------------
------------------------------------------------------VLWNMKGRKRAMSLICEEENT
>Messor_pergandei_Osk_extraction
EPVANGRQLLGDDFFLQLAIRNLHLPIWRYK--------DSLALHCGLCISGQTISDCTQTLKNI---STISNRVVILLG
SVDVYNNATCDEMIYDMTELLQVLRSKFHLSNTAITICTLPPLANLSIYAYKKQSMALLSFNNWIRSL----ADDPSKRD
PSFVNYPIIDLYKKFCLDETY-TTDYDWF---------------------------------------------------
---------------------------------------------------------------------------
>Tenthredo_koehleri_Osk_extraction
EPLISGHQLIGDDFFLQLAIKNLGAEPWKPK--------AGAAIRCGLCISGQTIDECRQKLEET---QFLSGKIAILLG
AVDIFRGHSLERMVSDMKRLLDICRN--KFKLSDITLCTIPPLANYSVRFNLRKLSVLYSFNNWIKLH-----SNFSPDD
SYIHHYKVIDLFARFT-DINH-RTLYDYFQIDARMVSGCSYPH-------------------------------------
------------------------------------------------------VLWNTNGRRTAISMLER----
>Leptopilina_clavipes_Osk2_extraction
EPILNGQQLIGDDFFLQIAIKALDAKLYRKS--------ENAPLYSGLCVSGQSIRACTKRLKSI---NSISKKVTIMLG
SVDIYEGRTLKQMKEDYLELLDTLEQNFNLSKSSITIGTIAPLANVNFRTQFEEHSTLLCFNNWLRQL---IDNRYDDFG
QRKFYHKIIDFHKDLS-TDIE-GIDYKYFQDDARNVSGLRHAY-------------------------------------
------------------------------------------------------VLFNQLGRSKVVSLFFINKTC
>Euroleon_nostras_Osk_extraction
EPIFSRRQLIGDDFFLQLAIKELKVPIWRKA-------------------------------------------------
--------------------------------------------------------------------------------
------------------EKS-----------------------------------------------------------
---------------------------------------------------------------------------
>Leptopilina_clavipes_Osk1_extraction
EPIFSRRQLIGDDFFLQLAIKELKVPIWRKA--------EKSALYSGLCVSGQTIRQCIRKLENI---TAISDRITIMLG
AVDVYQGRTFEQMKADYRELLNIIEIKFNIPRSSITLCTIPPLANLSFRIDFEKCSTLHLFNNWLRNIWR--DYFDFDYE
GVYSSYNLADFDETFR-NDIG-AIHYNYFQNDARYVSGTRQPW-------------------------------------
------------------------------------------------------VLFNGRGRKLALHLLQYS---
