# Supplementary material for: Bacterial contribution to genesis of the novel germ line determinant oskar
Source: eLife. 2020 Feb 24;9:e45539. doi: 10.7554/eLife.45539 (PMC7250577; doi:10.7554/eLife.45539)
Supplement: Source data 1. — Subfolder "Alignments": All sequences identified and analyzed in this study, in FASTA format and with corresponding Alignments. Subfolder BLAST search results: Results of BLASTP searches with full length Oskar, OSK or LOTUS domains as queries. Subfolder "Data": Necessary files for running the different IPython notebooks: a. Subfolder "HMM": HMM models used for iterative searching for sequences similar to full-length Oskar, LOTUS and OSK domains; b. Subfolder "Taxonomy": Conversion table for UniProt ID to taxon information (uniprot_ID_taxa.tsv); c. Subfolder "Trees": Contains the tree files obtained from i. RaxML phylogenetic analyses of the OSK and LOTUS domains aligned with MUSCLE, T-Coffee or PRANK; ii. MrBayes phylogenetic analyses of the OSK and LOTUS domains aligned with MUSCLE; iii. SOWHAT analyses. [file elife-45539-data1.zip › Oskar HGT Supplementary Information Files/Alignments/LOTUS_tcoffee_aligned.fasta]

>tr|V3Z0B0|V3Z0B0_LOTGI 155 bp
MSSVAEEAEKQIRALLNSTPAGLAVGELKRDYQQFIGSQPYQKFGYSSAEDYFNDIPDVI
TPV-ENGKTILKAT-NETTRHIEKLVSRQRVTNKSKALRK---QVPVSRHQIKRFGSEYK
SIPDTVLQREPDKVASPPVHKELKKVLMDDLAEY-
>tr|R7UJX3|R7UJX3_CAPTE 155 bp
MSKTSESVTKEVRSILLASQRGMSCREFVREWNELLGYPPHRQLGFASLEDFLRGLPEVV
ELSWQDGELILKAVANEATRHIARMVSVQKPSKKPK--RRTQ-TVNPFRGQILFLGSNEQ
SMPDILFSQSCREVLMDDIKANIRKVLMDDLDYLD
>tr|E9IZ46|E9IZ46_SOLIN 155 bp
MEE----TVALIKSCIISKKGGVPVIDLNDEFQTLVGEPPYRRLGFSSLNAFLRNIDGLE
RTWNNFGDEIFT-INDSKISHIDKLIRKQKDNYSKTDYYKRERNNNRSNRRN--NGKGVN
H-----------PI-------------ALHCGLCL
>tr|K7JUZ2|K7JUZ2_NASVI 155 bp
MKFDYNEVRLLVKSCILTRKGGMPISDLRDEYKNLTDEEPFYRLGYNSLFHFLRDFQDVR
SDRNEEGAHVLVVKENQQNKHLMELIKKQKDPKTNSQSFR-EIRKPVEEEKENETYF-DA
I--------------------------PISCGTVL
>tr|F4WQN7|F4WQN7_ACREC 155 bp
MEE----TVALIKSCIISKKGGVPITDLNDEFQILVGESPYRRLGFASLRAFLQTIDGLE
TSWNNFGEQTLR-INDSKISHIDKLIRKQKMDYSKTNYYKRQRNVDRINRRN--KDC-EN
H-----------PI-------------ALHCGLCL
>tr|W4ZBK4|W4ZBK4_STRPU 155 bp
MTDKAQEMKIVLRALLLSAPMGLTAVEIERDYREAQGYGPFRELGYNSTSDLVEDLKDVA
SCQWERGHAVFHGIADKTTKHIKSLVSKQNVDVRKCGYSSPYASSPAYRMQLKHLGGEDR
SLSAVIISRPIPGRQSPPLCGEIREVLMDALESIK
>tr|E2A7I8|E2A7I8_CAMFO 155 bp
MEE----TIALIKSCIISKKGGVPIGDLNDEFQNLVGEPPYRRLGFSSLRAFLRIIDGLE
TKRNEFGEQILK-INDSKIAHIDRLIRYQKVDYSKTNYYKRQRNINRANKRIERENP-I-
---------------------------ALHCGLCL
>tr|F2WJY6|F2WJY6_9HYME 155 bp
MDE----TVALVKSCIISKKGGVPIEDLNDEFQYVVGESPYRRLGFSSLRAFLQTIDGLE
MTWNDFGEQILK-INDSKISHIDRLIRKQKVDYSKTNYYKRERNTNRANRRN--IDY-EN
H-----------PI-------------ALHCGLCL
>tr|B4N816|B4N816_DROWI 155 bp
MATLRPDIDSEIRGILLAAQNGITISNIKREYRSLTGNHPV----HENITDFLLTIPNVT
AECRETGTRIFNIKPKKETRHLHEMIINQRQRNDYFIESKQY------------CTAENN
EYEKMPIK-------------------VLQSGLCL
>tr|B4K9E5|B4K9E5_DROMO 155 bp
MERVSPEIDAEIRAILLAAQNGITISSIKNEYRQLTGTAPV----HDNITDFLLTIPHVT
AECCESGKRIFNIKPTEETRHLHDMILQQRQRESRNYNNNQYRKPPAVMAK-QAPNKSNN
IYSNTL-Q-------------------VLQSGLCL
>tr|A0A026WMY1|A0A026WMY1_CERBI 155 bp
MME---ETVALIKSCIISKKGGVSIEDLNDEFQNLVGEPPYRRLGFSNLRALLRTINGLE
TTWNKFGEQTLT-IKDSKISHLNKLICKQRVDYSQTDYYKRQRNYNRANKRTQ-NSK-EN
H-----------PI-------------ALHCGLCL
>tr|C3ZCL9|C3ZCL9_BRAFL 155 bp
MSSKAQEVKKDIRSLLISAQRGLTATMLLDDYKQFIGHPPYRELGYNAPIDFIRDISDVV
QLTWQGSMQVLRAVVDEDTQRVANLVARQRESRPRR----PLASVPAGRTQVKYLGSGER
ALRDIIIQKPHRP-E-ASLKAEITEVLMDRLEKI-
>tr|B4LXK5|B4LXK5_DROVI 155 bp
MATFRPDIDTEIRSILLAAQNGITISSIKKEYRQLTGTAPL----HDNITDFLLTIPHVT
AECCESGKRIFNIKPTEHTRHLHEMILQQRQRDSVSPIQAQYRKPPAVISK-QALN----
AAKNNIIQ-------------------VLQSGLCL
>tr|K4MTL4|K4MTL4_GRYBI 155 bp
MSW--TEVESAIKSCVVSKKGVMTLTDLEGEYYELVGQAPFRTFGCDSLEVFLHKISGVY
LSQNGRGEIVIT-ANSKKTEHIANLVKKQKADPKALKRTK--NRARASPSKS--RHY-RS
C-----------RT--FT---------RLTCGMCL
>tr|B4JTJ1|B4JTJ1_DROGR 155 bp
MATFRPDIDNEIRAILLAAQNGITISSIKKEYRQFTGTAPL----HDNITDFLLTIPQVT
AECCASGKRLFNIKPTDGTRHLHEMILQQRQCDSGNAVASQYREKPPVKMT-MALASHNN
IYSNAL-R-------------------VLQSGLCL
>tr|A1Y1T7|A1Y1T7_DROIM 155 bp
MATFRPDIDAEIRAILLAAQKGITISSIKSEYRNMTGNAPL----RENITDFLLTIPYVT
AECCMSGKRIFNIKPTEDTRHLHDMVLNQRQRENGNHNSNQY------------YNNCEP
PAAKITVA----SQLIAP-QHQQQRQQVLQSGLCL
>tr|Q2PP79|Q2PP79_AEDAE 155 bp
MVQSVEKIAPILKSIIVTSKDGATVDEIIDDYYDFTGESLTTWRS-RDIGNLLRQIDGIW
STYSEPNGPFLWYCSSDNTRHIAEMIKKQKSPRFHNRYHP----------------R---
-------------TNPGPYPDNMNFI-IQQSGLCL
>tr|W8CE30|W8CE30_CERCA 155 bp
MITIAPDLDVVIRSILMASQEGATISDIKDDYRKNTGNVPI----FQSITEFLLSIPLVT
AFCNEDGKLIFNVRPTDRTKHIFDMVQQQKPQQYQPQHQP--------------YNRVEN
N-KDKNIK----KAQLGN-QSNLNNGVVLQSGLCL
>tr|T1PG45|T1PG45_MUSDO 155 bp
MEETTPDLDSEIRSILTAAQDGATISDIRDDYRKLTGLTPI----YESVTEFLLTIPYVS
AYCNENGTRIFNIRPMEKTKHIHNMVMEQKPHQETTKPSS--------------YR----
---------------------------VLQSGLCL
>tr|A0A0L8HW18|A0A0L8HW18_OCTBM 155 bp
MSEKE-DIKKKIRALLISSQSGVPLFNFLKDYYDIIGEPKFRDLGYFDLEDFLLDMPDVV
DVVKADGQTVLKHV-ADSTKHIEKLVARQKTVTKKPANNSPNFSLPNFKIQIQECGSDAQ
SIPEMVGRTSYSCAALGKITSNIMKILMDELELIL
>tr|F6QYS5|F6QYS5_XENTR 155 bp
VMEQEQRIQKDVRALLIASKNGLSIHELEQDYRMMIGSHPIRSLGYKSTMELLLDMPSVV
KIHTLDGTVKLS-VVDETTRRIADLVSCQKDRCTARNRRNVRRVLPATKSDLRSYGSLER
SITDIVVRCPTFKFCDLPCTFALKKILMIEMSHI-
>tr|B0WIV7|B0WIV7_CULQU 155 bp
MVNVEEEINSILRAIIIATKEGATLDEIIEDFKEKNDECL-TMFGDREIVNYLRGLEGVW
TSFHEPHGPLLWYCNTSKTQHLSNMIKNQKSPRGNKYPW-----------------R---
-------------MATNGFDDNINFV-IQQSGLCL
>tr|A0A034WRF5|A0A034WRF5_BACDO 155 bp
MTIMHPDLDAEVRSILLTSQDGATISDIKDDYRKNTGIVPI----FQNITEFLLSIPFVT
AFCNENGKLIFNVQPSARTKHIYDLVQQQKPQHQLQQKHQ--------------YNNFE-
-VNNISKRNQNNKMAYIP---------ILQSGLCL
>tr|Q7PQJ3|Q7PQJ3_ANOGA 155 bp
MGLLAEELQVQLRSVIITSKAGATVDEIIDDYRELTGVHLDRFYTHSALLNYLFGMEGVW
CSTDGAHGLMLWFCRTARTKHVVDMIQAQRSPRGGPGSNR--------------------
--------TAGT-GTMGGF-GDMMPQ-IDMSGLCL
>tr|X1WIW2|X1WIW2_ACYPI 155 bp
MEQP-NYLKMVIRSLLTSSPGKVTISQILKEYHDYEGSNPYKHFGFKNVFELLENMKDVV
KIPSPSMSSFITLI-DEKTSHLRELVVNQKSKRPRPKNST--------------N-TYS-
------------K--SKPLKSFIENLCHDDSCQCM
>tr|A0A023EWV9|A0A023EWV9_TRIIF 155 bp
KK----QVITNLRACLISSQGGIPANSLNNDYKQLLGEHPFRKLGFTNLESFLKSIPEIN
LRNV-NGTTLVEAKKTACSTHITKLVEKQRKGGRKRRSNKPHPIMPPLRNVSPMYKDV-G
WPEPEVLKTYPN----TNILGRIAEMVTTNLEL-L
>tr|A0A0L0CP24|A0A0L0CP24_LUCCU 155 bp
MSTTTPDLNSEIRSILTAAQDGASISEIRDDYRKLTGLPPI----YEDVTEFLLTIPYVM
AYCSEKGTRIFNIMPMEKTKHIHDMVMHQKPQPEPQRSST--------------YRQLQN
IYAEPVI-NNLF---------------VLQSGLCL
>tr|A0A0K8W0W3|A0A0K8W0W3_BACLA 155 bp
MTIMHPDLDAEVRSILLTSQDGATISDIKDDYRKNTGIVPI----FQNITEFLLSIPFVT
AFCNENGKLIFNVQPSARTKHIYDLVQQQKPQHQLQQKHQ--------------YNNFE-
-VNNISKRNQNNKMAYIP-----------------
>tr|A0A0A1XRQ4|A0A0A1XRQ4_BACCU 155 bp
MTIMHPDLDVEVRSILMASQEGATITDIKDDYRKNMGLVPI----YQNITEFLLSIPFVT
AYCNENGKLIFNVRPSARTKHIYDLVQQQKPQQHQITQKQ--------------YNKYEN
NVDDKIVKNLNSKTAYIP---------VLQSGLCL
>tr|A0A088ASD6|A0A088ASD6_APIME 155 bp
MERE---VIKNLRACLISSKGGVKMEDLNRDYKMLIDENPFRKLGYQSLVAFLRTVQSVR
IIEK--GECFVEAIPSEESAHITKLIARQKTVTRKYKVNT---IPPSSSKRLKNTPQPKS
NLSNRLVNIPKPPFAIGPIKGRVLSIISTEMSQ-L
>tr|K1QZD2|K1QZD2_CRAGI 155 bp
MALLE-EVKSMLRAVLMSCKEGVPAHVLQRDYRDVTQEPPFKKLGFPNLDEFINSIPDVV
RVRRKEGEVVYH-V-NEETAHIQSLVSKQKSNKKRKKQPAPPRWAQRIRSPRPS-V-R-N
EAVTAATR--TEGSRLSPVKRRVKELM---PDR-L
>tr|A0A139WGI6|A0A139WGI6_TRICA 155 bp
MEEFRNEIVSRIRSCLISTKGQVTLRQLEDDYRTLLGERPYAKLGHKTLESFIISIPTII
TSR-PSGEILVD-Q-SEKTAHISSMVRKQKSVPKKHVIAP-WK------P-MRTYG---T
VPSKVVVR-----YSRSLIIERIPPMLTQNMES-L
>tr|F6YH90|F6YH90_ORNAN 155 bp
MSDQEECLRKEIRSLLISIKDGVSLLQLEREYLSMVGNPPLQLLGYRSTMELVLDMPDVI
HISHGNGSIILKAIPDEATKGIANLVAKQRSSSKMKNMHKPPRVLPAVRSELKSYGSFEN
AASDIIIRAHTSKIVTGPLKEKIRFIVMIEMRRIV
>tr|W5JJ85|W5JJ85_ANODA 155 bp
MVQFDVEMVRQLRSVIITSKEGATLEEIIDDYRELTGDVM-PIFGSRQFANYLSRVDGVW
CSTEGTDGVILWYCSTPRTKHVVEMIQEQKSNVRAVNHQC----------------T---
-------DRPHN-KR------------IAMSGLCL
>tr|A0A084WRU4|A0A084WRU4_ANOSI 155 bp
MVQPVEELMNHLRSVIITSKDGATIDEIIEDYLELTGKHL-DNFSCRNLMIYLSMIDGIW
YSTEGTHSVILWFCSTPKTKHLVEMIKRQRASKTAGYMER----------------AEEN
YGNNLNSGRPET-SW------------IEMCGLCL
>tr|H2YLA8|H2YLA8_CIOSA 155 bp
MTDLVDEIKKVIRSLLVSAPRGLTPYQLEKDYKQITGNHPYQKFHFTTNLEFLRSLNDVL
HFH-DGYRVTVYGI-DASTKHIMAMVQKQKKPRS-YSRDT--------------------
---------------KSTIRNGIYKVV--------
>tr|G1KVT0|G1KVT0_ANOCA 155 bp
MSDQEKSLKKEVRSLLTPAKEGLTPSCLEQEYRYLVGKQPFRSLGYHSVMELVKDMPDVV
KICPANGSVLLKVIADECTKQIANLVSRQQRLNSMCR---PRRTLPAIKSELKSYGSSEN
AASDIIVKTKDQKLAKGPLKEKIKNIVMIEMRRI-
>tr|G3TEV7|G3TEV7_LOXAF 155 bp
MSEQEECLRKEIRSLLISTKDGLTPQQLEKEYLLMVGNHPLRTLGYRSTMELVLDMPDVV
SVCPGDGTVTLK-IPDESTKGIASLVAKQRSNHKVRNMPKPYRILPAVKSELKSYGSFEN
AASDIVVRQPTSKIALGPIKQKIKYVVMIEMRRII
>tr|A0A0K8TEH4|A0A0K8TEH4_LYGHE 155 bp
MASEK-KVISNLRACLISSPGGTTVSDLNKDYRSLVGENPFRRLGYSSLEEFLQFLPNVD
IVNRGQNHVIAKV--AADSSHIAKLVQGQKKTSKKPKKFS---LFPTGQSKTTQKPAY-G
APANLLTPTPTTPVKVDPKKNKEKSTDATEMET-L
>tr|A0A067RPA3|A0A067RPA3_ZOONE 155 bp
MVETDDQVISTLRSCLLSVKGEISVGNLDRDYKMLVGSRPYQKLGFENLELFLKSVPDVI
IS-RRGGEMIVN-I-NKNTEHLAALISKQKSTSKRHKTLRPYP-YPAVKS-SQG-R-E-R
AASNTYVKSYPDQIKSGSVMTRISHIVATDMEI--
>tr|G3VEY7|G3VEY7_SARHA 155 bp
MSDQEECLRKEIRSLLISTKDGLTPQQLEREYLSMVGNHPLRILGYRSTMELVLDMPDVV
SVCPGDGTVILKAIPDETTKGIASLVAKQRSSNKLRNTQKPYRILPAVKSELKSYGSFES
AASDIIVRLGCQKIAIGPLKKKIKFVAMIEMRRII
>tr|L8I7L7|L8I7L7_9CETA 155 bp
-----ECLRKEIRSLLISTKDGLTPQQLEKEYLLMVGNHPLRILGYRSTMELVLDMPDVV
SVCPGDGTVILKAIPDESTKGIANLVAKQKSNHKVRNVQKPYRILPAVKSELKSYGSFEN
AASDVIVRQPTSKIAIGPLKHKIKFVVMIEMRRII
>tr|W5Q779|W5Q779_SHEEP 155 bp
MSEQEECLRKEIRSLLISTKDGLTPQQLEKEYLLMVGNHPLRILGYRSTMELVLDMPDVV
SVCPGDGTVILKAIPDESTKGIANLVAKQKSNHKVRNVQKPYRILPAVKSELKSYGSFEN
AASDVVVRQPTSKIAIGPLKHKIKFVVMIEMRRII
>tr|G5E528|G5E528_BOVIN 155 bp
MSEQEECLRKEIRSLLISTKDGLTPQQLEKEYLLMVGNHPLRILGYRSTMELVLDMPDVV
SVCPGDGTVILKAIPDESTKGIANLVAKQKSNHKVRNMQKPYRILPAVKSELKSYGSFEN
AASDVIVRQPTSKIAIGPLKHKIKFVVMIEMRRII
>tr|H2MII4|H2MII4_ORYLA 155 bp
MEN--ESIEKVLRAVLQSSKSGISIRSLQAEYRSLCGESPLKRLGYQTLEDYLKSIPSVV
RLDHRMGELMCFARVCDETAHIAELVARQKSSKKPA-TA-NSRPDPYLN-----------
-----------------------------------
>tr|N6TQX5|N6TQX5_DENPD 155 bp
MAHSLDEVKNEIRSCIISSKAMLTLKQLSSDYMMLVGDPPFKNLGFQSLEGLIKSFPDLD
L-K--QGNVTAV-K-SEKSAHISELISNQKSPKKRPLK-----------G-LNNRVTT-N
NNDGALSGSPTN-CE-ASLLIRIPPMLVDRMKI-L
>tr|F6WY93|F6WY93_HORSE 155 bp
MSEQEECLRKEIRSLLISTKDGLTPQQLEKEYLSMVGNHPLRILGYRSTMELVLDMPDVV
SVCPGDGTVILKAIPDESTKGIASLVAKQRSSHKVRNVQKPYRILPAVKSELKSYGSFEN
AASDVIVRQPTSKIAIGPLKDKIKFVVMIEMRRII
>tr|A0A0J9YJ00|A0A0J9YJ00_DANRE 155 bp
MNNNKELVKKMLRAVLQSSKHGVAMARLQGDYRALTGEMPFRKFGHDTLESFLRSIPGVV
RLERIAGEVMCFAGVCEETAHIAQLVARQKNVKKTGSLL-NFRSHLFSNVKPRQ------
---------------------------------T-
>tr|U5EFJ8|U5EFJ8_9DIPT 155 bp
Q-----RVNEEIKSILVTSNLGATIQEILSDYEELNGNNLHYFCQLQNFQEYLKRIPGVV
SIEPIQ-GPILWYCEDEHTRHITDMIEKQKPPRNTNLHQQ--------------GNSNS-
--------YKNQ---------------VLQTGFCL
>tr|H2USX7|H2USX7_TAKRU 155 bp
MVD--ESIEKLLRAVLQSSKEGVPVSSIQSDYHSLCGESPLKRLGYSNIEDYLRSIPSVV
RLGYDMGQLKCFAVVCQETSHIAELVAKQKSSKKSG-IMKNK------PVSIC----L--
------------------------FLL--------
>tr|F1S6A1|F1S6A1_PIG 155 bp
MSEQEECLRKEIRSLLISTKDGLTPQQLEKEYLLMVGNHPLRILGYRSTMELVLDMPDVV
SVCPGDGTVILKAIPDESTKGIASLVAKQRSSHKVRNMQKPYRILPAVKSELKSYGSFEN
AASDVIVRSPLSKIAVGPLKHKIKFVVMIEMRRI-
>tr|T1DTM7|T1DTM7_ANOAQ 155 bp
EAAE--ELVKQLRSVIITSKEGATLEEIIDDYRELTGDLL-DIFGSRQLANYLPTIDGIW
--HWTGDGVILWFCSTPRTKHLVELINGQKSNVLAINHRD----------------S---
--------RPYN-KL------------IAMSGLCL
>tr|A0A060W2X9|A0A060W2X9_ONCMY 155 bp
MSD--DLMKKMLRAVLQANKNGVSITRLQGEYRSLTGEFPDRKLGYPSLECFLRSIPSVV
RME-RMGEIMCFAAVCQETAHIAQLVARQKSSKRAPSML-NCRASNFVYEKPRQMGG---
SAGG-KMHAPSQQPKLQPVQNRISEVLEESMSTPL
>tr|S7NG41|S7NG41_MYOBR 155 bp
MSEQEECLRKEIRSLLISTKDGLTPQQLEKEYLLMVGNHPLRVLGYRSTMELVLDMPDVV
SVCPGDGTVILKAIPDESTRGIASLVAKQRSSHKVRNMQKPYRILPAVKSELKSYGSFEN
AASDVIVRRPTSKIAIGPLKHKIKFVVMIEMRRII
>tr|F7B4W0|F7B4W0_MONDO 155 bp
MSDQEECLRKEIRSLLISTKDGLTPQQLEREYLSMVGNHPLRILGYRSTMELVLDMPDVV
SVCPGDGTVILKAIPDETTKGIASLVAKQRSSNKLRNSQKPYRILPAVKSELRSYGSFES
AASDIIVREPASKIAIGPLKKKIKFVAMIEMRRII
>tr|V9KH94|V9KH94_CALMI 155 bp
MSDQEDVLKKELRSLLISAQGGLSPVELESDYYKMMGKRPLYALGYRSVLELITDMPDAI
KIHTGNGSLILKGNGDATTKGIEEMVAKSRIPSKTKRLRKPRNVLPALKCEIRFYGSQEK
TAADDIIRVPLIKLLKGVVKEKVWFTVMIGMRRI-
>tr|A0A0P7YHR6|A0A0P7YHR6_9TELE 155 bp
MTQEQRMLKKDVRSLLVSANGGLTAEQLKRDYKVMLGHPPLQPLGYRNVLEMVGDMPDVV
AVSYHDGGLLLKAVGVESTKRIEELVSKQRSSKHKVARKTPCHAVPVQRSQLQGYGSAEV
AVSDIVVRSPVCRIFCGALKEKLCQVVMIEMRSV-
>tr|G1PFT9|G1PFT9_MYOLU 155 bp
MSEQEECLRKEIRSLLISTKDGLTPQQLEKEYLLMVGNHPLRVLGYRSTMELVLDMPDVV
SVCPGDGTVILKAIPDESTRGIASLVAKQRSNHKVRNMQKPYRILPAVKSELKSYGSFEN
AASDVIVRRPTSKIAIGPLKHKIKFVVMIEMRRII
>tr|H3DL34|H3DL34_TETNG 155 bp
MAD--DSIKKLLRSVLQSSKEGVSLSTLQSDYRSLCGDSPLKKLGYSRLEDYLRSIPSVV
HLESHMGELRCFAVVCQKTAHIAELVAKQKSSKKSG-II--CRLLNSLASTLSV---F--
-------QAPRTQVSYYHVRRRMSKLLEETMSSAL
>tr|A0A096NXU4|A0A096NXU4_PAPAN 155 bp
MSEQEECLRKEIRSLLISTKDGLSPQELEKEYLLMVGNHPLRILGYRSTMELVLDMPDVV
SVCHAGGTVILKAIPDESTKGIASLVAKQRSSHKVRNMHKPYRILPAVKSELKSYGSFEN
AASDVIVRQPTSKIAIGPLKHKIKFVVMIEMRRI-
>tr|F7GPY1|F7GPY1_CALJA 155 bp
MSEQQECLRKEIRSLLISTKDGLSPQQLEKEYLLMIGNHPLRILGYRSTMELVLDMPDVV
SVCSAGGTVILKAIPDESTKGIASLVAKQKSSHKVRNMHKPYRILPAVKSELKSYGSFEN
AASDIIVRQPTSKIAIGPLKHKIKFVVMIEMRRII
>tr|W5N030|W5N030_LEPOC 155 bp
MSET-ELVKKMLRAVLQSKKNGVSLSRLQSEYRSLTGEFPHKQFGYPSLEMYLQSIPSVV
KMERRTGEATCFAAVCNETAHIAQLVARQRNSKKTGSLV-NCRATPFMNAKPRQM-S---
VYGQVKARTPTVAQEIGTVQAHLKEILEDKMREPL
>tr|M3VXB3|M3VXB3_FELCA 155 bp
MSEQEECLRKEIRSLLISTKDGLTPQQLEKEYLLMVGSHPLRVLGYRSTMELVLDMPDVV
TVCPGDGTVILKAIPDESTKGIASLVAKQRSNHKVRNMPRPYRILPAVKSELKSYGSFEN
AASDVIVRQPTSKIAIGPLKHKIKLVVMIEMRRII
>tr|A0A099ZTT8|A0A099ZTT8_TINGU 155 bp
MLEA-DLVAKMLRAVLHSHKNGIPLAQLQNEYKSLTGDCPFQHLGYGTLERYLASIPGVV
RVEEKAGEITCHAVACTETVRIAQLVARQRSSKRKV-QV-NCRTTPVTVGVAKQLAPWSG
AAVSLTTS------HSGSVQSRIKEILLQKIED-L
>tr|G3R6R4|G3R6R4_GORGO 155 bp
MSEQEECLRKEIRSLLISTKDGLSPQELEKEYLLMVGNHPLRILGYRSTMELVLDMPDVV
SVCPAGGTVILKAIPDESTKAIASLVAKQRSSHKVRNMRKPYRILPAVKSELKSYGSFEN
AASDVIVRQPTSKIAIGPLKHKIKFVVMIEMRRII
>tr|L9L889|L9L889_TUPCH 155 bp
MSEQEECLRKEIRSLLISTKDGLTPQQLEKEYLLMIGNHPLRILGYRSTMELVLDMPDVV
SVCPGDDTVILK-IPDESTKGIANLVAKQRSSHKSRNMQKPYRILPAVKSELKSYGSFEN
AASDVIVRQPTSKIAIGPLKYKIKFVVMIEMRRII
>tr|A0A0J7KVQ7|A0A0J7KVQ7_LASNI 155 bp
MPNDKEEVRKILLSCVLSRPGATKITVLDRDYYDAEGERPWREFGYADIVEFLKSMPEDF
AVEWNG-GHQVR-F-SEKTKHVSSLVSRQKSTSRKLYAPKPQR--PADLS-LQS------
--------VDYAKADIDVTKSRLDQLMMDDLDT-F
>tr|E0VJL4|E0VJL4_PEDHC 155 bp
MDKE---VVTIIRSIISSSQAPLKISQINNDFKKHTGISPF--FEFKNLVEFFQSIPETV
KLTGPT-DYYVGLV-SKKSAHIVSLVEKQKKNRKTTF-----------------------
-----------------------------------
>tr|A0A0D9RID1|A0A0D9RID1_CHLSB 155 bp
MSEQEECLRKEIRSLLISTKDGLSPQELEKEYLLMVGNHPLRILGYRSTMELVLDMPDVV
SVCHAGGTVILKAIPDESTKGIASLVAKQRSNHKVRNMHKPYRILPAVKSELKSYGSFEN
AASDVIVRQPTSKIAIGPLKHKIKFVVMIEMRRII
>tr|E2BFZ8|E2BFZ8_HARSA 155 bp
MDE----IVKILRSCLISCKGGVKLDNLKADYHMITGEPPYRNFGYSTIEAFIRNIPDIT
VTNR--GELPVPLMNNEKPRFVMD--TPQVSPSKRLDA--EN-LPPPVSSKPKKTPSIS-
PVNDPRER----------VKERILTIVTNEMTE-L
>tr|A0A0T6AU98|A0A0T6AU98_9SCAR 155 bp
MSEEEKEIATIISSILTSTIRRMTIKQLNNEFTQTTGYRSHEKFGCYNLEQFLRSLKDKL
QVIGGE-HAELQ-L-NEKTAHINELIAKQKTPRSKFSLPPPLN--SYDQS-P-T------
------------F-ESKRIQENLRKLI--------
>tr|R9PXP1|R9PXP1_CHICK 155 bp
MQEP-DLVAKALRSVLHSSKHGIPLSELQDEYRSLTGEWPFRHLGYATLEAYVASIPEVV
RIERQTGEVTCHAVACPETMQIAQLVARQSSSKKKT-QV-NCRT------RPEQ--S---
-----PPRSERPEVASGRIQNRIKEILEDKMKA-L
>tr|F7CN93|F7CN93_MACMU 155 bp
MSEQEECLRKEIRSLLISTKDGLSPQELEKEYLLMVGNHPLRILGYRSTMELVLDMPDVV
SVCHAGGTVILKAIPDESTKGIASLVAKQRSSHKVRNMHKPYRILPAVKSELKSYGSFEN
AASDVIVRQPTSKIAIGPLKHKIKFVVMIEMRRII
>tr|A0A0A0MPC8|A0A0A0MPC8_CANLF 155 bp
MSEQEECLRKEIRSLLISTKDGLTPQQLEKEYLLMVGNHPLRILGYRSTMELVLDMPDVV
TVSPGDGTIILRAIPDESTKGIANLVAKQRSSHKVRNMQKPYRILPAVKSELKSYGSFEN
AASDVIVRQPTSKISIGPLKHKLRFVVMIEMRRII
>tr|M3Y1J3|M3Y1J3_MUSPF 155 bp
MSEQEECLRKEIRSLLISAKDGLTPQQLEKEYLLMVGSHPLRILGYRSTMELVLDMPDVV
AVCPGDGTVILKAIPDESTKGIASLVAKQRSSHKVRNVQKPYRILPAFKSELKSYGSFEN
AASDVIVRQPASKIAIGPLKHKIQFVVMIEMRRII
>tr|H2N4J0|H2N4J0_PONAB 155 bp
MSEQEECLRKEIRSLLISTKDGLSPQELEKEYLLMVGNHPLRILGYRSTMELVLDMPDVV
SVCPAGGTVILKAIPDESTKGIASLVAKQRSSHKVRNMHKPYRILPAVKSELKSYGSFEN
AASDVIVRQPTSKIAIGPLKHKIKFVVMIEMRRII
>tr|H2Q0P6|H2Q0P6_PANTR 155 bp
MSEQEECLRKEIRSLLISTKDGLSPQELEKEYLLMVGKHPLRILGYRSTMELVLDMPDVV
SVCPAGGTVILKAIPDESTKGIASLVAKQRSSHKVRNMHKPYRILPAVKSELKSYGSFEN
AASDVIVRQPTSKIAIGPLKHKIKFVVMIEMRRII
>tr|W5LEX2|W5LEX2_ASTMX 155 bp
MSQDQSSLKKDVRSLLISSKHGLAPEQLRRDYQTMLGHPPLRLLGFRNVLDMANEMPDVV
HLAYLDGSIVLKAIGDETTKGIEDLVSKQRNHKPKPS-KKPRHALPAQRSQLRGYGSSEA
AASDLLVRNKSQKILNVDLRDKLRQVVMIEMRSVF
>tr|A0A024R910|A0A024R910_HUMAN 155 bp
MSEQEECLRKEIRSLLISTKDGLSPQELEKEYLLMVGNHPLRILGYRSTMELVLDMPDVV
RVCPAGGTVILKAIPDESTKGIASLVAKQRSSHKLRNMHKPYRILPAVKSELKSYGSFEN
AASDVIVRQPTSKIAIGPLKHKIKFVVMIEMRRII
>tr|A0A0P6JFX9|A0A0P6JFX9_HETGA 155 bp
MSEQEDCLRKEIRSLLISTKDGLTPHQLEKEYLLMVGNRPLRILGYRSTMELVLDMPDVV
SVCPGDGSVILKAIPDESTKGIASLVAKQRSSHKVQNTQKPYRILPAVKSELKSYGSFEN
AASDVIVRQPTSKIAIGPLKHKIKCVVMIEMRRII
>tr|H0WXJ6|H0WXJ6_OTOGA 155 bp
MSEQEECLRKEIRSLLISTKDGLTPQQLEKEYLLMVGSHPLRVLGYRSTMELVLDMPDVV
SVCPGDGTVILKAIPDESTKGIASLVAKQRSSHKVRNMQKPYRILPAVKSELKSYGSFEN
AASDVIVRQPTSKIAIGPLKHKIKFVVMIEMRRII
>tr|H0V001|H0V001_CAVPO 155 bp
MSEQEDCLKKEIRSLLISTKDGLTPHQLEKEYLLMVGNRPLRILGYRSTMELVLDMPEVV
NVCPGDGTVILKAIPDESTKGMASLVAKQRSNHKGQNMQKPYRILPAVKSELKSYGSFEN
AASDVIVRQPVPKIAIGPLKHKIKCVVMIEMRRII
>tr|G7NU06|G7NU06_MACFA 155 bp
MSEQEECLRKEIRSLLISTKDGLSPQELEKEYLLMVGNHPLRILGYRSTMELVLGMPDVV
SVCHAGGTVILKAIPDESTKGIASLVAKQRSSHKVRNMHKPYRILPAVKSELKSYGSFEN
AASDVIVRQPTSKIAIGPLKHKIKFVVMIEMRRII
>tr|G1S4T3|G1S4T3_NOMLE 155 bp
MLEG-DLVSKMLRAVLQSHKNGIALHRLQGEYRSLTGDWPFKQLGFPTLEAYLRSVPAVV
RIETRSGEITCYAMACTETARIAQLVARQRSSKRKT-QV-NCRTMPFFEGKPKQ--SFSK
KPNPAAVASPKAEVTPASVQNRIKEILEDKMKEVL
>tr|G1M861|G1M861_AILME 155 bp
MSEQEECLRKEIRSLLISTKDGLTPQQLEKEYLLMVGSHPLRILGYRSTMELVLDMPDVV
TVCPGDGTVILRAIPDESTKGIASLVAKQRSSHKVRNAQKPYRILPAVKSELKSYGSFEN
AASDVIVRQPTSKIAIGPLKHKIRFVVMIEMRRII
>tr|A0A061HYN9|A0A061HYN9_CRIGR 155 bp
MSEQEDCLRKEIRSLLISTKDGLTPQQLEKEYLLMVGNHPLRILGYRSTMELVLDMPDVV
SVCPGDGTVILK-IPDESTKGIASLVAKQRRSHKVRNMQKPYRILPAVKSELKSYGSFEN
AASDVIVRQPTSKIAIGPLKHKIKFVVMIEMRRII
>tr|A0A0F8AWR5|A0A0F8AWR5_LARCR 155 bp
MYWFLESIKKMLRSVLQSSKEGVSMNSLQSEYRSLCGEGPLKKLGFSTLEDYLRSIPSVV
RLDYRMGELKCFAAVCEETAHIAELVARQKSSKKSG-VV-NCRSNPYMNVRPRQ---A--
-------SPPEQSQS-Q-VQSRVTKLLEDAMHSPL
>tr|V5GPP4|V5GPP4_ANOGL 155 bp
MET---NVKKYITSLLTSTPLVVTIQQLSKDYKNTIGEPPYQKLGYNSLEHFLRSIPDTV
QVNG-SGPIQVIPVASAKSAHVNQLVTKQKIVKNKK-AVQ--------------------
--------QTSK-----------------------
>tr|A0A087XQP1|A0A087XQP1_POEFO 155 bp
MSD--ESIKKMLMAVLQSSKTGVSVSNLQSEYRALCGEFPLKKLGFSKLEDYLRSIPSVV
RLENRMGELRCFATVLEETAHIAELVARQKNSKKSG-FV-NCRFNPYMNVTPRQ---WA-
-----FAT-------D--VQSRVKQLLEDIMQTSL
>tr|S4NW46|S4NW46_9NEOP 155 bp
MADKE-QVIQALKATLLSVKGALTIKQCNRDYRELQGEWPYKKLGYATLEQLFQDVSGFK
I-T-TNGEWVVD-I-SQDTQHIASMVSKQKSTKKQMLL----------------------
----------TS--------------------N--
>tr|L5KMV4|L5KMV4_PTEAL 155 bp
MEEGVDLVSKMLRAVLQSHKNGIALPRLQGEYRSLTGDWPFKQLGYPTLEAYLRSVPAVV
RIDTRSGEVTCYAVACMETARIAQLVARQRSSKRKT-QV-NCRTMPFFEGKPKQ--SFSK
KPSPTLVASPKAEVTPASVQNRIKEILEDEMKEVL
>tr|I3NCP3|I3NCP3_ICTTR 155 bp
MRSQQDLVSKMLRAVLQSHKNGIALPRLQGEYRSLTGDWPFKQLGYPTLEAYLRSVPAVV
RIETRSGEITCYAVACTETARIAQLVARQRSSKRKT-QV-NCRALPFFEGKPKQ--SFCK
KPNPTLVVSPKAEVTPASVQNRIKEILEDEMKEVL
>tr|G1SCH8|G1SCH8_RABIT 155 bp
MLEA-DLVSKMLRAVLQSHKNGIALPRLQGEYRSLTGDWPFKQLGYPTLEAYLRSVPAVV
RIETRSGEITCYAVACTETARIAQLVARQRSSKRKT-QV-NCRAMPFFEGKPKQ--SFSQ
KPSPAI-VSPKVEVSPASVQNRIKEILEDEMKEVL
>tr|Q3TTK4|Q3TTK4_MOUSE 155 bp
MLEA-DLVSKMLRAVLQSHKNGIVLPRLQGEYRSLTGDWPFKQLGYPTLEAYLRSVPAVV
RIEARSGEIVCYAVACTETARIAQLVARQRTSKRKI-QI-NCRAMPFFEGKPKQ--SYSR
KPNSA---SPKSEITPASVQNRIKEIL--------
>tr|A0A0H2UHC6|A0A0H2UHC6_RAT 155 bp
MSEQEDCLRKEIRSLLISTKDGLTPQQLEKEYLLMVGNHPLRILGYRSTMELVLDMPDVV
SVCPGDGTVILK-IPDESTKGIASLVAKQRRSHKVRNMQKPYRILPAVKSELKSYGSFES
AASDVIVRQPISKIAIGPLKHKIKFVVMIEMRRII
>tr|U6CRG5|U6CRG5_NEOVI 155 bp
MLEA-DLVSKMLRAVLQSHKNGIALPRLQGEYRSLTGDWPFKQLGYPTLEAYLRSVPAVV
RIETRSGEITCYAMACTETARIAQLVARQRSSKRKT-QV-NCRTMPFFEGKPKQ--SFSK
KPNPTLIASPKAEVTPASVQNRIKEILEDEMKEVL
>tr|K7FVR3|K7FVR3_PELSI 155 bp
MSDQEDSLRKEVRSLLMAVKEGLTPVQLESEYLSMIGRPPLRTLGYQSTMELVKDMPDVV
SISSKDGSVVLKVIADEATRGIANLVARQKTSTKARNMRRPRRILPAVKSELKSYGSVDN
AASDIVIRAPAVKIAKGALKEKIRVVAMIEMRRV-
>tr|J4K9P6|J4K9P6_9FIRM 155 bp
MDDQ--KYAV-----LIDAEN-IAY-----KYVYIMGEMPVQSIAYTSGKNIIIDAMDIL
-----------------YSKTVGGF----------------------------------S
SDSDFTL-EA--NKKITPIKNAIKNIIIIEML---
>tr|E0QL58|E0QL58_9FIRM 155 bp
MDDQ--KYAV-----LIDAEN-IAY-----KYVYIMGEMPVQSIAYTSGKNIIIDAMDIL
-----------------YSKTVDGF----------------------------------S
SDSDFTL-EA--NKKITPIKNAIKNIIIIEML---
>tr|A0A0G0IVI6|A0A0G0IVI6_9BACT 155 bp
MEKT--YKIA----LLIDSEN-VSP-----KYISVMNEIPVHQ-----------------
------------------------------------------------------------
----YNA-DM-------------------------
