# Supplementary material for: Bacterial contribution to genesis of the novel germ line determinant oskar
Source: eLife. 2020 Feb 24;9:e45539. doi: 10.7554/eLife.45539 (PMC7250577; doi:10.7554/eLife.45539)
Supplement: Source data 1. — Subfolder "Alignments": All sequences identified and analyzed in this study, in FASTA format and with corresponding Alignments. Subfolder BLAST search results: Results of BLASTP searches with full length Oskar, OSK or LOTUS domains as queries. Subfolder "Data": Necessary files for running the different IPython notebooks: a. Subfolder "HMM": HMM models used for iterative searching for sequences similar to full-length Oskar, LOTUS and OSK domains; b. Subfolder "Taxonomy": Conversion table for UniProt ID to taxon information (uniprot_ID_taxa.tsv); c. Subfolder "Trees": Contains the tree files obtained from i. RaxML phylogenetic analyses of the OSK and LOTUS domains aligned with MUSCLE, T-Coffee or PRANK; ii. MrBayes phylogenetic analyses of the OSK and LOTUS domains aligned with MUSCLE; iii. SOWHAT analyses. [file elife-45539-data1.zip › Oskar HGT Supplementary Information Files/Alignments/OSK_MUSCLE_TREE.fasta]

>A1Y1T7_DROIM
ISGQTINAARQRVQHVELQEMTQIIVNIGSVDIMRGKPLVQIEHDFRQLIKEMHNR--RF
VPVLTTLAPLANYC--HDKQTCEKVLRFNKFIRNEG
>F2WJY6_9HYME
ISGQTISDCTQTLKNISTISN-RVVILLGSVDVYNNATCDEMIYDMTELLQVLRSKFSNT
AITICTLPPLANLSIYAYKKQSMALLSFNNWIRSLA
>B4JTJ1_DROGR
ISGQTISAARQRLRHVELAEMTQIIVNIGSVDIMRGRPLVQIEHDFRQLIKEMHNR--RF
VPVLTTLAPLANYR--HDKHTCDKVSRFNKFIRSEG
>F4WQN7_ACREC
ISGQTISDCTRALRNINTISN-RVVILLGSVDVYNNATCEEMVYDMTELLQVLRSKFSNT
AITICTLPPLANLSIYAHKKQSMALLSFNNWIRSLT
>E2A7I8_CAMFO
ISGQTISDCTRSLRNISTISN-RVVILLGSVDVYNGATCEEMIYDMTELLQVLRSKFSNS
AITICTIPPLANLSIYAYKKQSLALFCFNNWIRSLA
>W8CE30_CERCA
VSGQTICAAIRRVHQLDDQHR-SIIVNIGSVDIMKGRSLVQIEHDFRELINVIFKK--GF
TPILTTLAPLANYAHDKQVK--TKLERFNHFIKNEG
>A0A0A1XRQ4_BACCU
VSGQTICGAIRRVRQLEDQCK-SVIVNIGSVDIMKGRSLVQIEHDFRELINLMFKK--GF
TPILTTLAPLANFAHDEHTK--NKLERFNSFIKKEG
>B4N815_DROWI
ISGQTINAARQNVCHVELPEQTQIIVNIGSVDIMRGRPLVQIEHDFRQLIKEMHNR--RF
IPVITTLAPLANYR--HDQATCEKINRFNKFIRKEC
>A0A026WMY1_CERBI
VSGQTISDCTRALRKISTISN-RVMILLGSADIYNNATCDEMINDMTELLQVLRSKFSNS
AITICTIPPLANVAICAHKSQSLALFSFNNWIRSLA
>E9IZ46_SOLIN
VSGQTISDCTRALRNVSSISN-RVVILLGSADIYNNATCDEMIDDMTELLQVLRSKFSNT
AITICTLPPLANLGIYAYRNQSFALFSFNNWIRSLA
>A0A034WRF5_BACDO
VSGQTICGAIKRVRQLEDQCK-SIIVNIGSVDIMKGRPLVQIEHDFRELINLMFKK--GF
TPILTTLAPLANFAHDEITK--TKLERFNNFIKKE-
>A0A0K8U7J3_BACLA
VSGQTICGAIKRVRQLEDQCK-SIIVNIGSVDIMKGRPLVQIEHDFRELINLIFKK--GF
TPILTTLAPLANFAHDEITK--TKLERFNNFIKKE-
>Q2PP79_AEDAE
ISGQTIAEAADRVMKAPYIND-RVIINLGVVDILHGNDFVDMQEDLYQLKKNLENR--GA
RAILTTLSPLANSSHIPDIS--DKLHRFNNLIRRYQ
>B4K9E5_DROMO
ISGQTINAARQRLRLVELPEMTQIIVNIGSVDIMRGRPLVQIEHDFRQLVKEMHSR--RF
VPVLTTLAPLANYR--HDKQTCDKVLRLNKFIRNEG
>B4LXK5_DROVI
ISGQTINAARQRLRLVELPEMTQIIVNIGSEDIMRGRSLVQIEHDFRLLVKEMHNR--RF
VPVLTTLAPLANCR--HDKQTCDKVSRFNKFIRSEG
>A0A0M4F3M8_DROBS
VSGQTINAAKARIEHVDLPEMTQIIVNIGSEDILRGKALVQIQHDFRQLIKEMHNR--RF
VPVLTTLAPLANYCHS--HQICDKVDRFNKFIRSEG
>A0A0L0CP24_LUCCU
VSGQTIGAAIKRIRALSDSRR-SVIINIGSVDLMQGRQLIQIEHDFRELLLTMLKK--GI
KPILTTLAPLANYSHNCDLK--RLLERFNEFIKREG
>B4PTX6_DROYA
VSGLTINGARNRLKRVQLPEGTQIIVNIGSVDIMRGKPLVQIEHDFRLLIKEMHNM--RL
VPILTNLAPLANYC--HDKVLCDKIHRFNKFIRSEC
>B3P1W4_DROER
ASGLTINGARNRLRRVQLPEGTQIIVNIGSVDIMRGKPLVQIEHDFRLLIKEMHSM--RY
VPILTNLAPLANYC--HDKVLCDKVHRFNKFIRSEC
>T1PG45_MUSDO
VSGQTIGGAIKRVIGLQDNGR-SIILNIGSVNIMQGRQLIQIEHEYRELLTIMLKK--GI
QPILTTLAPLANYTHDMEMK--RTLERFNKFIKSEA
>B4HKZ1_DROSE
VSGLTINGARNRLKRVQLPEGTQIIVNIGSVDIMRGRPLVQIEHDFRLLIKEMHNM--RL
VPILTNLAPLGNYC--HDKVLCDKIYRFNKFIRSEC
>Q295Q4_DROPS
VSGQTISGARSRLHHLLVNKGTQIIVNIGSVDIMRGRPIVQIQHDFRQLVKDMHNR--GL
VPILTTLAPLANYC--HDKAMCDKVVKFNQFIWKEC
>E8NH25_DROME
VSGLTINGARNRLKRVQLPEGTQIIVNIGSVDIMRGKPLVQIEHDFRLLIKEMHNM--RL
VPILTNLAPLGNYC--HDKVLCDKIYRFNKFIRSEC
>T1DTM7_ANOAQ
ISGLTLAEAAKRVEAAPYIAS-QVLVNVGTVDLLHGRQMIDLIQDFDMLMDRFRER--NV
EPLITTLAPIANTGGRSVMQ--ERLCKFNEYIRSSC
>B3LZ06_DROAN
VSGQTIIGARNRFRKVYLPEGTQIIVNIGSVDIMRGKPLVQIEHDFRLLIKEIHSR--RC
IPILTNLAPLANYC--HDKVLCDKITKFNRFVRNEA
>E1A883_NASVI
QSGLTIRKACKRLDKIESMSS-KLVINLGTVDIYNRNTDEEMANDMMGLLKKLNTKYSSQ
QITLCTLPPMGNISMFGERDKYLNMHSYNNWIRRFA
>A0A084WRU4_ANOSI
ISGLTLSDAAMRIQVAPYIAG-QVLINVGTVDLLHGRVMIDLIHDFELLMARFRDR--NV
EPIVTTLAPIANSGGRTIMA--ERLLKFNEYIRRTC
>W5JJ85_ANODA
ISGLTLAEAAKRVERAPHIAS-QVLVNVGTVDLLHGRQMIDLLHDFDMLMARFRDR--NV
EPLVTTLAPIANAGGCSPMQ--YRLRKFNEYIRIKC
>Q7PQJ3_ANOGA
ISGLTLSEAAKRVEMAPFIAD-HVLVNVGTVDLLHGRAMIDLIHDFNQLVARFRER--NV
EPIMTTLTPIANSGGRTTMA--ERLLKLNEYICRTC
>B0WIV7_CULQU
ISGLTIAEAVDRVTKATVLND-RVILHIGVVDLLHGHEYVDMQMDLLRLMRVFEER--GV
RVILTTLSPIANSSHMPGVV--NRYSQFNSLIRNS-
>U5EFJ8_9DIPT
ISGLTVAEAKERVLAAKEFNFTDFVVNVGSVDILHGHDLIDICDDYIGLVKAFNSR--GI
NPICTTLAPLGNYGHSEIIT--QKVTKFNEFIRHQ-
>A0A126GUR4_DROME
VSGLTINGARNRLKRVQLPEGTQIIVNIGSVDIMRGKPLVQIEHDFRLLIKEMHNM--RL
VPILTNLAPLGNYCHDKVID----------------
>A0A059PGF2_9MUSC
VSGQTISGARSRLHHLLVNKGTQIIVNIGSVDIMRGRPIVQIQHDFRQLVKDMHNR--GL
VPILTTLAPLANYC----------------------
>K4MTL4_GRYBI
ISGQTIHDFHMQVQHEGVIQP-KIMLMLGAVDILQNRSLRYIIDDMTDLLDDLLIS-GAK
TVMLLTIPFLKNAG-R--S--NRKVLEFNEFLKTLD
>A0A0C9QHR7_9HYME
VSGQTVRDCIKALREVNIMSN-KLVIMLGAEDIYQGREAAFIQEDYEELLELLSNKFSVG
GITLCTIPPLGNISWLNQPTQFTALRAINYFIVNH-
>A0A059PF64_9MUSC
VSGQTISGARSRLHHLLVNKGTQIIVNIGSVDIMRGRPIVQIQHDFRQLVKDMHNR--GL
VPILTT------------------------------
>A0A0J7KH44_LASNI
-----------------------------------GATCDEMIYDMTELLQVLRSKFSNS
AITICTIPPLANVSIYAYKKQSLALFCFNNWIRSLA
>E2BYH0_HARSA
-----------------------------------GATCDEMIDDMSELLQVLQSKFSNS
AITICTIPPLANIAIHAYKYKSLALFCFNNWIRSLV
>A0A0J6BBM7_BREBE
-SGATLSLALMNVEKLASRAPEHVFILLGSNDITLSDK-QEFVKSYRQLIDSIRNKLPKA
KLHILSIPPVAEET-RKQVPQYANITDFNQALEQLA
>A0A0H0SJ00_9BACL
-SGATLSLALMNVEKLASRAPEHVFILLGSNDIKL-SDKQEFVEQYRQLIDSIRSKLPKA
NLHILSIPPVAEETLK-KVPQYANITDFNQALEQLA
>E9I8K8_SOLIN
----------------------------------QGATYEDMTRNMTNLLNILNTDFLKS
NIIICTIPPLVLND---DSKKRERLNQFNDWIRTLN
>J3A568_9BACL
-SGATLSLALMNVEKLASRAPEHVFILLGSNDIRLS-DKQEFVERYRQLIGSIRNKLPKA
TLHILSIPPVAEET-LKQVPLYANITDFNQALEQVA
>G2HS43_9PROT
ISGDTTNGVLERLDSINKNIK-QVFIMIGVNDIMRGKEVDEVYNNYLKIIKTFKDK--NI
KVYIQSTLFIGERR-MENFN--FKVEELNKRLEKYA
>E6L4E3_9PROT
ISGDTTSGVLDRLSTVSPSIK-QVFIMIGVNDIMRGKSEDEVFENYKKIIKFFEEK--NI
KVHIQSTLYIGETR-KQNFN--PKIEKLNEKLKNLA
>R5GT16_9FIRM
----------------KMQPK-RIFIMLGSNGIT---TASAMEDSYRTLLDKLAAKCPDS
TVYVMAVTPVTDDSTAASYANNTMITDFNKFIKSLA
>A0A078KJ49_9FIRM
-KEITIEGKSQTAADFVAAKKKSIYIMLGSNDIVQGISAKKFQSYYEKLVDKIKSSSPNS
KIYLESIPVTAKYEAKSTKLTNKRIESFNAAIKELC
>A8EWS4_ARCB4
ISGDTTSGVLDRLSTVSPSIK-QVFIMIGVNDIMRGKNENEVFENYKKIIKSFEEK--NI
KVHIQSTLYIGETR-KQNFN--PKIEKLNEKLKDFA
>S5PEQ8_9PROT
ISGDTTSGVLDRLSTVSPSIE-QVFIMIGVNDIMRGKSENEVFENYKKIIKFFEEK--NI
KVHIQSTLYIGETR-KQNFN--PKIEKLNEKLKDFA
>A0A0G9K3L5_9PROT
ISGDTTSGVLDRLSTVSPSIK-QVFIMIGVNDIMRGKSENEVFENYKKIIKFFEEK--NI
KVHIQSTLYIGETR-KQNFN--PKIEKLNEKLKDFA
>R6T7B3_9BACE
ISGQTTSQILVRMQQDVVSLAKYVVILCGINDIAKNADLKSMLGSIRSMCQIAKAN--KI
RPILCTLLPSYKLSWRPEIEPLSDVQEFNSMLKEYA
>A0A0A6S1U2_STRUB
QGGVTLSTLLENIDTILTENIKEVFVSIGVNDLIVGSNIDKICRDFEKLFNTFSSR--NI
SYYMTTIAYTLFRDSV----KNSDIKKVNTWLLDYS
>W3AC50_9BACL
-SEDTSDGVLNRIKEVAERKPKEVYIMIGINDIGAGTDAKTYRKNVDSIIQSFDKD--AT
KVILQSILPINNRDFNNDLS-NKTVHEFNAILQQLA
>A0A0M1UPT0_9PROT
ISGDTTSGVLDRLSTVSPSIK-QVFIMIGVNDIMRGKSENEVFENYKKIIKFFEEK--NI
KVHIQSTLYIGETR-KQSFN--PKIEKLNEKLKDFA
>U6EVC2_CLOTA
KKGLTLYKAQKEVPNIVVKNPKKLFIFLGNNDLFEENTKDQFIKQYSSLVNTIRQNVPNT
KIYILSILPVNNSAEKENSLNRERILSFNNAIKYMA
>A0A098EIL2_9BACL
----TSKGVLNRIDEIVDRHPKEVYIMIGINDIGAGSSPTAYEKNMRRIIEAFDLS--ET
QLVLQSILPINNQDFNNELS-NEKVDDFNQILVSLS
>A0A069S7Q5_9PORP
ISGQTTSEMLVRFRQDVINLKKAVVIMAGINDIAHNNGMIALENVYGNLVSMAELAKNNI
KVIFCSVMPAYDFPWRPGMKPADKVIQLNKWIKEYA
>Q897X6_CLOTE
KKGLTLYKAQKEVPNIVVKNPKKLFIFLGNNDLFEENTKDQFIKQYSSLVNTIRQNVPNT
KIYILSILPVSNSAEKENSLNRERILSFNNAIKYMA
>A0A0J9FZD4_9PORP
ISGQTTSEMLVRFRQDVINLKKAVVIMAGINDIAHNNGVIALENVYGNLVSMAELAKNNI
KVIFCSVMPAYDFPWRPGMKPADKVIQLNKWIKEYA
>K9WJ28_9CYAN
ISGDTTKGILNRIHEVVESQPQKIFIMIGINDLTKGSSIDETFNNYQDLLNILQKESPKT
KVFVQSVLPVNNQK-YPNIGVNNNIINLNNRLRDLA
>A0A0G1KN57_9BACT
-----LSRLQQNVLARNDIN--YVIVWGGVNDVYQDVPVVEIQRNLQEIYTRLHAS--NI
KVVALNLPPSKGSATWTEAR-QKALELVNNWIANSA
>R5VMZ1_9FIRM
--------------------K-LVVMEIGSNDICDGYTLKQIQTNLEDIIQKLKEK--NI
PIILTTLPPCYYSAIYRECRDIEKMEELNRIILSLS
>A0A0L0WAR6_CLOPU
IKGLTAVKAKSHIDSLISKKPRNIYMLFGMNDIESGISTEQFKKGYRELVTLIKERLPNS
NIYLQSMLPVDNKVLKKNNYSRNRMDQFNNVIKELA
>R5S0B3_9BACE
ISGQTTSQILVRMQQDVVSLAKYVVILCGINDIAKNTDLNSMLGSIRSMCQIAKAN--KI
RPILCTLLPSYKFRWRPEIENLPDVQKFNAMLKEYA
>A0A073IAZ3_9PORP
ISGQTTSEMLVRFRQDVINLKKAVVILAGINDIAHNNGVIALENVYGNLVSMAELAKNNI
KVIFCSVMPAYDFPWRPGMQPADKVIQLNKWIKEYA
>R4JC30_9BACT
-----ISGVRERLYQVTDHNPSKIFLLIGINDISHGHSVEKLAADYETLVKEIRQQSPKS
VLYVQSIMPINND-----------------------
>A0A0C1UEU0_9CLOT
AKGHTVIKAQKDVDKVASLSPENIFILFGMNDLETGIDGQQFAKNYADLIHMLKEKLPKA
NIYIHSILPINEEAQKEQLLANTRVDEFNNALINMA
>R5LL12_9FIRM
-----------------MQPK-RIFIMLGSNGITAA---ASMEESYRTLVEKLQANCPDS
TVYILSVTPVTTDSSSNAGIDNSMIRDFNKYLRELA
>A0A0E3QN36_METBA
--------------------N-FVIIMGGLNDLLLGQPEQIIENDLAAMCKNSTQN--GI
TPVLCSITPMTYVS--QNLK--IKTNNLNKWIISYS
>B7KKA6_CYAP7
-----INDLINEGILNTYQPQ-TILLMIGTNDILKDNSVNQMVADLDKLINDITEKSPNC
QLLIGSIAPISPSG--RDPEKIGRISPYNANIQEL-
>R2P1Z4_9ENTE
-----------RLKKCFASHKKKVILFIGINDLIHGDSVKKFQKEIEKIIQVCEYE--KV
AYQLCTLTPCMNYPEMDEQK-EKVRKEINRWLLNT-
>A0A072Y8N5_9CLOT
IIGLTISKAKAVIDNIEGKKPKRIFILLGSNDISNNIEMN--MSNYKKLLNKIKAKLPEA
KIYVQGILPVTEKAVKKDKYKKENINKFNEALKKNC
>K8GFE2_9CYAN
ISGDTTAGLLQRLEPIVQAKPHKVFLMIGINDIIRGVRIEQIVQNYTTILTRFRTDSPST
RVYVQSLLPVGDRRYCQKMR--STILEVNQVLPTLA
>A0A095ZDI3_9FIRM
KLGQNIRTTKKEIKNIKAKNPTHIYIMLGMNDSMFVKDAAKFKKSYKELVTELQKSLPNA
KIYFQSILPADNNKKAMARVSNDKIKSFNDALVELA
>E1YW67_9PORP
ISGQTTSEMLVRFRQDVINLKKAVVILAGINDIAHNNGVIALENVFGNLVSMAELAKNHI
KVIFCSVLPAYDFPWRPGMQPADKVIQLNKWIKEYA
>A0A0M0WNM0_9BACI
----TTEGVLHRLKSITDAKPKKIFLMIGINDLNEQKSVKKTKANYAEILERIHKESPNT
KVYIQSVLPVNNKK-CGDAVDNKDVIALNNYLKRLA
>E3RJZ5_PYRTT
----------------------VVIMLIGTNDVLAKKTVDDVLHAYDILLGQMRAKNENM
QIVFSNLLPLDPARFSQRAV--DGIKALNTAIAAYA
>G0S9F4_CHATD
--------------------D-IVMFMLGTNDVFRGRSTNDIIAAYTKMVNIMRAANPKM
KIIVDLVIPLSF------------------------
>A0A0L1HYX4_9PLEO
----------------------VILMLVGTNDILIGKKVSEILAAYDTLIAQMRSKNANM
RIIVSNLLPLDPARFPARAV--DGIVEFNKALVTY-
>G2QGB0_MYCTT
----------------PA--D-IVMFMLGTNDVVRGHTTDEIINAYTKMVEIMRAANPNT
KIIVDLVIPLPFSN----------------------
>A0A094AE00_9PEZI
--------------------D-VVMFMLGTNDITQGKSTDEIITAYTTMVELMRSSNPNM
KIIVDLLIPIAFSD----------------------
>G2QVW9_THITE
---------------TPA--D-IVMFMLGTNDVVRGHTTNDIIAAYTKMVNIMRAANPKM
KIIVDLVIPLGI------------------------
>A0A0G3CFD7_METBA
--------------------N-FVIIMGGLNDLLLGQPEQVIEDDLAAMCKNSTQN--GI
TPVLCSITPMTYVP--QNLK--IKTKNLNKWIISYS
>F6DQC0_DESRL
-------------------PD-NVFIMLGSVDILMDDPKELFRNDLTKLINKIKEELPDC
KIYLQSITPVTQEALKQEPR-YERIEEYNELLKELR
>D5DGY9_BACMD
----TTEGVLHRLKSITDAKPKKIFLMIGINDLNEQKSVKKTKANYTEILERIHKESPNT
KVYIQSVLPVNNKK-CGDAVDNKDVIALNNYLERLA
>A5N8N5_CLOK5
ISYDTTSGALNRISEITRLKPSKIFIMLGINDIGKGLTSRNIINNYSKILESIKENSPDT
TIYIQSVLPINKDLFKTTTN-SREIIELNNSLKELC
>R7ADB4_9BACE
-TNLTASKAADKVSQLASSNPEKVYIMLGLNDLYNSKTVDSIAQDFASLITQIKQTVPAA
KIYLVSVTPITKACESKSS-----------------
>A0A0H1UPZ9_STRAG
-GGVTLATMLENLPNFLTANVTEVFVSIGVNDLITGYSVEEIFSNFQKLYSLLAEN--KI
KMRLTTIAYTLFRETVNN----ADIEKINQWLTEFC
