# Supplementary material for: Bacterial contribution to genesis of the novel germ line determinant oskar
Source: eLife. 2020 Feb 24;9:e45539. doi: 10.7554/eLife.45539 (PMC7250577; doi:10.7554/eLife.45539)
Supplement: Source data 1. — Subfolder "Alignments": All sequences identified and analyzed in this study, in FASTA format and with corresponding Alignments. Subfolder BLAST search results: Results of BLASTP searches with full length Oskar, OSK or LOTUS domains as queries. Subfolder "Data": Necessary files for running the different IPython notebooks: a. Subfolder "HMM": HMM models used for iterative searching for sequences similar to full-length Oskar, LOTUS and OSK domains; b. Subfolder "Taxonomy": Conversion table for UniProt ID to taxon information (uniprot_ID_taxa.tsv); c. Subfolder "Trees": Contains the tree files obtained from i. RaxML phylogenetic analyses of the OSK and LOTUS domains aligned with MUSCLE, T-Coffee or PRANK; ii. MrBayes phylogenetic analyses of the OSK and LOTUS domains aligned with MUSCLE; iii. SOWHAT analyses. [file elife-45539-data1.zip › Oskar HGT Supplementary Information Files/Alignments/OSK_tcoffee_aligned.fasta]

>tr|A1Y1T7|A1Y1T7_DROIM 382 bp
MATFRSE------------------IDAEIRAILLANAQKGITISSIK-SEYRNMTGNAF
PLRENITDFLLTIPYVTAECCMSGKRIFNIKPT-EDTRHLHDMVLNQRQRENGNNH---W
RSRCLQNENFNQHLATAAMAPFGVYQDNHLNNQ-HFTPTPTTLSCPSQHDSMFTINSDYD
AYLLDFPLLGDDFFLYLARMELKCRF-KKDEKVLQSGLCISGQ-TINAA-RQRVQHVELQ
EMTQIIVNIGSVDIMRGKPLV-QIEHDFRQLIKEMHNR--RFVPVLTTLAPLANYCHD--
KQ-TCEKVLRFNKFIRNEGR--HLTVIDIHTCLINENGVVRFDCFQKGPRSVTGSVEPYV
FWNKIGRQRVL-QMIEQNLEY-
>tr|F2WJY6|F2WJY6_9HYME 382 bp
MDET----------------------VALVKSCIISK-KGGVPIEDLN-DEFQYVVGESI
PYFSSLRAFLQTIDGLEMTWNDFGEQILKIND--SKISHIDRLIRKQKVDYSKTRN---Y
KQRERNRLIYNQDFAH----TNGVYKN----I--G---HPIV------TNEKKNHNY-YE
PVANGRQLLGDDFFLQLAIRNLHLPI-WRYKLALHCGLCISGQ-TISDC-TQTLKNIS-T
ISNRVVILLGSVDVYNNATCDE-MIYDMTELLQVLRSKFSNTAITICTLPPLANLSIYAY
KK-QSMALLSFNNWIRSLADDVNYPIIDLYKKFCDETYTTDYDW----------------
----------------------
>tr|B4JTJ1|B4JTJ1_DROGR 382 bp
MATFRSE---------------QFYIDNEIRAILLANAQNGITISSIK-KEYRQFTGTAF
PLHDNITDFLLTIPQVTAECCASGKRLFNIKPT-DGTRHLHEMILQQRQCDSGNNA---W
RSRVPQNCNYNQHLANAALAPSCVYQDNHLNNQ-QFTPTPTTLSCPSQHDSMFTINSDND
AYLLDFPLLGDDFLLYLARMELKCRL-KKYEKVLQSGLCISGQ-TISAA-RQRLRHVELA
EMTQIIVNIGSVDIMRGRPLV-QIEHDFRQLIKEMHNR--RFVPVLTTLAPLANYRHD--
KH-TCDKVSRFNKFIRSEGR--HLKVIDIHSCLVNENGIVRFDCFQNAPRSVTGSSEPHV
FWNKIGRQRVL-QMIEENVEY-
>tr|F4WQN7|F4WQN7_ACREC 382 bp
MEET----------------------VALIKSCIISK-KGGVPITDLN-DEFQILVGESI
PYFASLRAFLQTIDGLETSWNNFGEQTLRIND--SKISHIDKLIRKQKMDYSKTRN---Y
KQRQKNRLIYDQNFAQ----TNGIYKN----K--M---HPIV------TNQVKKHDS-YE
PVANGQQLLGDDFFLQLAIRNLHLPI-WRYKLALHCGLCISGQ-TISDC-TRALRNIN-T
ISNRVVILLGSVDVYNNATCEE-MVYDMTELLQVLRSKFSNTAITICTLPPLANLSIYAH
KK-QSMALLSFNNWIRSLTDDINYLVIDLYEKFCNETYVTNYDWYQTQARRVSGTKHSY-
LWNM-GRKRAM-SLICEEENT-
>tr|E2A7I8|E2A7I8_CAMFO 382 bp
MEET----------------------IALIKSCIISK-KGGVPIGDLN-DEFQNLVGEPI
PYFSSLRAFLRIIDGLETKRNEFGEQILKIND--SKIAHIDRLIRYQKVDYSKTKN---Y
KQRQRNRATHNEDLDY----THGFHEN----N--Y---CPVV------LNETKEITS-HE
PTASGQQLLGDDFFLQLAIRNLHLPI-WRYKLALHCGLCISGQ-TISDC-TRSLRNIS-T
ISNRVVILLGSVDVYNGATCEE-MIYDMTELLQVLRSKFSNSAITICTIPPLANLSIYAY
KK-QSLALFCFNNWIRSLADDESYPIIDLFESFCNETYVTEYDWFQTSLMRLHDNSESHS
LGTF-SKDKVL-QMMQTDHEKN
>tr|W8CE30|W8CE30_CERCA 382 bp
MITIAAST-----------------LDVVIRSILMARSQEGATISDIK-DDYRKNTGNVF
PIFQSITEFLLSIPLVTAFCNEDGKLIFNVRPT-DRTKHIFDMVQQQKPQQYQPQQ-KQ-
-----------GNYVAEA-NNSNYYQDNHLFNRLYRASSPSCTRSSRDNNSIYTSDSDYE
AHLLDFPLLGDDFFLFLARMELRCKF-KKYGKVLQSGLCVSGQ-TICAA-IRRVHQLD-D
QHRSIIVNIGSVDIMKGRSLV-QIEHDFRELINVIFKK--GFTPILTTLAPLANYAHD--
KQ-VKTKLERFNHFIKNEGK--FLVVMDIWACLVNEKGQILFDCFQNEPRMVSGTSEPYV
FWNKIGRQRVL-QLIESQLEY-
>tr|A0A0A1XRQ4|A0A0A1XRQ4_BACCU 382 bp
MTIM---------------------LDVEVRSILMARSQEGATITDIK-DDYRKNMGLVF
PIYQNITEFLLSIPFVTAYCNENGKLIFNVRPS-ARTKHIYDLVQQQKPQQHQILT--QW
YCIDYGNNTEDSNYNVDA-GSNNYYQDNHLFNRLQRPTSPTCTKSSRYNDSIYTTDSDYE
AHLLDFPLLGDDFFLFLARMELRCKF-KKYDKVLQSGLCVSGQ-TICGA-IRRVRQLE-D
QCKSVIVNIGSVDIMKGRSLV-QIEHDFRELINLMFKK--GFTPILTTLAPLANFAHD--
EH-TKNKLERFNSFIKKEGK--FSLVMDIWSCLVNERGHILFDCFQNEPRMVTGTSEPYV
FWNKIGRQRVL-QLIESQLEY-
>tr|B4N815|B4N815_DROWI 382 bp
MQLQAVE----------------------------TPQQLAKAVGESNSNNYQ---QQPY
------------------------------------------------------------
----------------------------PPVAL--RTPTTTTISSNSQTDSIFTINSDYD
AYLLDFPLLGDDFLLYLARMELKCRF-KKYSKVLQSGLCISGQ-TINAA-RQNVCHVELP
EQTQIIVNIGSVDIMRGRPLV-QIEHDFRQLIKEMHNR--RFIPVITTLAPLANYRHD--
QA-TCEKINRFNKFIRKECR--HLKVIDIHSCLINDKGIVLFDCYQNGPRAVTGSKEPYV
FWNKIGRQRVL-QMIEANLE--
>tr|A0A026WMY1|A0A026WMY1_CERBI 382 bp
MMEE---------------------TVALIKSCIISK-KGGVSIEDLN-DEFQNLVGEPI
PYFSNLRALLRTINGLETTWNKFGEQTLTIKD--SKISHLNKLICKQRVDYSQTRD---Y
KQRQNNRTLYNQNLNQ----ENVWWNN----N--K---HPIV------TNDVKRENN-YE
PIANGQQLIGDDFFLQLAIRNLYLPI-WRYRLALHCGLCVSGQ-TISDC-TRALRKIS-T
ISNRVMILLGSADIYNNATCDE-MINDMTELLQVLRSKFSNSAITICTIPPLANVAICAH
KS-QSLALFSFNNWIRSLADDESYPVVDLFESFCNETYTTEYDWFQTQARRVSGTRHSYV
LWNN-GRKRAM-NLICEEEDV-
>tr|E9IZ46|E9IZ46_SOLIN 382 bp
MEET----------------------VALIKSCIISK-KGGVPVIDLN-DEFQTLVGEPI
PYFSSLNAFLRNIDGLERTWNNFGDEIFTIND--SKISHIDKLIRKQKDNYSKTRD---Y
KQRERNRLVWNQNYPY----NNGVYKK----G--N---YPVV------TNEVKNNNG-YL
PVANGQQLIGDDFFLQLAIRNLHLPI-WRYKLALHCGLCVSGQ-TISDC-TRALRNVS-S
ISNRVVILLGSADIYNNATCDE-MIDDMTELLQVLRSKFSNTAITICTLPPLANLGIYAY
RN-QSFALFSFNNWIRSLAYDINYSVIDLYEKFCDDTYITNYDWFQ--------------
----------------------
>tr|A0A034WRF5|A0A034WRF5_BACDO 382 bp
MTIM---------------------LDAEVRSILLTRSQDGATISDIK-DDYRKNTGIVF
PIFQNITEFLLSIPFVTAFCNENGKLIFNVQPS-ARTKHIYDLVQQQKPQHQLQTQ--QW
YRTDCQKNNENFNYTEET-GRNNYYQDNHLFNRLQRPISPSCTKSSRYNDSIYTTDSDYE
AHLLDFPLLGDDFFLFLARMELRCKF-KKYDKILQSGLCVSGQ-TICGA-IKRVRQLE-D
QCKSIIVNIGSVDIMKGRPLV-QIEHDFRELINLMFKK--GFTPILTTLAPLANFAHD--
EI-TKTKLERFNNFIKKEGE--FLLVMDIWACLVNERGHILFDCFQNEPRIVTGTSEPYV
FWNKIGRQRVL-QLIESQLEY-
>tr|A0A0K8U7J3|A0A0K8U7J3_BACLA 382 bp
MTIM---------------------LDAEVRSILLTRSQDGATISDIK-DDYRKNTGIVF
PIFQNITEFLLSIPFVTAFCNENGKLIFNVQPS-ARTKHIYDLVQQQKPQHQLQTQ--QW
YRIGCQKNNENSNYTEET-GRNNYYQDNHLFNRLQRPISPSCTKSSRHNDSIYTTDSDYE
AHLLDFPLLGDDFFLFLARMELRCKF-KKYDKILQSGLCVSGQ-TICGA-IKRVRQLE-D
QCKSIIVNIGSVDIMKGRPLV-QIEHDFRELINLIFKK--GFTPILTTLAPLANFAHD--
EI-TKTKLERFNNFIKKEGE--FLLVMDIWACLVNERGHILFDCFQNEPRIVTGTSEPYV
FWNKIGRQRVL-QLIESQLEY-
>tr|Q2PP79|Q2PP79_AEDAE 382 bp
MVQSVCSD-----------------IAPILKSIIVTRSKDGATVDEII-DDYYDFTGESL
RSRDNIGNLLRQIDGIWSTYSEPNGPFLWYCSS-DNTRHIAEMIKKQKSPRFHNRR---Y
HQPAQPSFR-P--VTNAPGPRDKFYPDN------N--M------------QYY-SNSFYG
PTFCGMQMIGDDFFLSLARWELGFQY-DPGHNIQQSGLCISGQ-TIAEA-ADRVMKAP-Y
INDRVIINLGVVDILHGNDFV-DMQEDLYQLKKNLENR--GARAILTTLSPLANSSHI--
PD-ISDKLHRFNNLIRRYQ----WEHIDLWRCFVNERDQTLYECFQPAPRQVTGSNKPHV
LWNKLGRQRII-KFMKTQLAS-
>tr|B4K9E5|B4K9E5_DROMO 382 bp
MERVSARTIERMAFRSE-----IFVIDAEIRAILLANAQNGITISSIK-NEYRQLTGTAF
PVHDNITDFLLTIPHVTAECCESGKRIFNIKPT-EETRHLHDMILQQRQRESRNNY---W
RSRMPPNFNVNQPLATAALAPNGVYHDNHLNNQ-HFTPTPTTLSCPSQHDSMFTINSDYD
AYLLDFPLLGDDFLLYLARMELKCRF-KKYEKVLQSGLCISGQ-TINAA-RQRLRLVELP
EMTQIIVNIGSVDIMRGRPLV-QIEHDFRQLVKEMHSR--RFVPVLTTLAPLANYRHD--
KQ-TCDKVLRLNKFIRNEGR--HLKVIDIHSCLINENGVVRFDCFQNGPRSVTGSSEPHV
FWNKIGRQRVL-QMIEANLE--
>tr|B4LXK5|B4LXK5_DROVI 382 bp
MATFRSE----------QQQQPIFVIDTEIRSILLANAQNGITISSIK-KEYRQLTGTAF
PLHDNITDFLLTIPHVTAECCESGKRIFNIKPT-EHTRHLHEMILQQRQRDSVSNP---W
RARIPQHFNFNQPLATAAAMSNDVYQDNHLNNQ-HYTPTPTTLSCPTQHDSMFTINSDYD
AYLLDFPLLGDDFFLYLARMELKCRF-KKFEKVLQSGLCISGQ-TINAA-RQRLRLVELP
EMTQIIVNIGSEDIMRGRSLV-QIEHDFRLLVKEMHNR--RFVPVLTTLAPLANCRHD--
KQ-TCDKVSRFNKFIRSEGR--HLKVIDIHSCLINENGIVRFDCFQNGPRSVTGSSEPYV
FWNKIGRQRVL-HMIEENLEY-
>tr|A0A0M4F3M8|A0A0M4F3M8_DROBS 382 bp
MATFRSE---------------IFVIDVEIRGILLAHAQNGATISRIK-SDYRNIMGLDF
PVHDNITDFLLTIPGVTAECCETGKRLFNVKPK-EETRHLQEMIIQQRQRTSSSSN---W
RSRFKPNYNNNAHAVQAATPANCYYQDNHLNNQ--FMPTPTTLSCQSQHESMFTMNSDYD
AYLLDFPLLGDDFLLYLARMELKCHF-RKFKQVLQSGLCVSGQ-TINAA-KARIEHVDLP
EMTQIIVNIGSEDILRGKALV-QIQHDFRQLIKEMHNR--RFVPVLTTLAPLANYCHS--
HQ-ICDKVDRFNKFIRSEGK--HLRVIDIHSCLINENNIVRFDCYQNGPRSVTGSPEPYV
FWNKIGRQRVL-QMIEDNLEY-
>tr|A0A0L0CP24|A0A0L0CP24_LUCCU 382 bp
MSTTTTTT---------E----HFQLNSEIRSILTARAQDGASISEIR-DDYRKLTGLPF
PIYEDVTEFLLTIPYVMAYCSEKGTRIFNIMPM-EKTKHIHDMVMHQKPQPEPQQRG-RW
RHRLQQNM---RDGSEGFFENNCYYQDNYLFNRIYRSSSPTTK-SWYTNDSAY-TDSDYE
AHLLDFLLLGDDFFLYMARMELRCKF-KKNQRVLQSGLCVSGQ-TIGAA-IKRIRALS-D
SRRSVIINIGSVDLMQGRQLI-QIEHDFRELLLTMLKK--GIKPILTTLAPLANYSHN--
CD-LKRLLERFNEFIKREGQHRNLVVIDIWKCLVNEKGHVFFDCYQNEPRNVTGATESYL
FWNKIGRQRVL-QLIESKLEY-
>tr|B4PTX6|B4PTX6_DROYA 382 bp
MAAVTSE---------------IFVIDTEVRAILLSHAQNGITISNIK-SEYRKLTGNTF
PLHDNVTDFLLTIPNVTAECSESGKRIFNLKAN-LKNRHLLDMVLNQKQRTGTANGG--W
KNRALSQLNDNHQMANEAAESNWCYQDNHLNNF-HMTPTPTILTSGTYSDSLLTINSDYD
AYLLDFPLMGDDFMLYLARMELKCRF-RRHERVLQSGLCVSGL-TINGA-RNRLKRVQLP
EGTQIIVNIGSVDIMRGKPLV-QIEHDFRLLIKEMHNM--RLVPILTNLAPLANYCHD--
KV-LCDKIHRFNKFIRSECC--HLKVIDIHSCLINERGVVRFDCFQSSPRQVSGSKEPYL
FWNKIGRQRVL-QVIETSLEY-
>tr|B3P1W4|B3P1W4_DROER 382 bp
MAAVTSE---------------IFVIDVEVRAILLSHAQNGITISNIK-SEYRKLTGNPF
PLHDNVTDFLLTIPNVTAECSESGKRIFNLKAN-LKNHHLLEMVLNQKQRTGSSD-G--W
KNRALSQLNNNHQMANEAAESNWCYQDNHLNNF-HMTPTPTTLSSGTYADSLLTINSDYD
AYLLDFPLMGDDFMLYLARMELKCRF-RRHERVLQSGLCASGL-TINGA-RNRLRRVQLP
EGTQIIVNIGSVDIMRGKPLV-QIEHDFRLLIKEMHSM--RYVPILTNLAPLANYCHD--
KV-LCDKVHRFNKFIRSECC--HLKVIDIHSCLINERGVVRFDCFQSSPRQVSGSKEPYL
FWNKIGRQRVL-QVIETSLEY-
>tr|T1PG45|T1PG45_MUSDO 382 bp
MEETTIKS---------S----RYTLDSEIRSILTARAQDGATISDIR-DDYRKLTGLTF
PIYESVTEFLLTIPYVSAYCNENGTRIFNIRPM-EKTKHIHNMVMEQKPHQETTNKF-RY
RRQQPQ--HQFQDNSEGFVEDNWIYNDNYLLNRIARSSSPTTK-SCYTNDSLY-ADSDYE
AHLLDFLLLGDDFFLYMARMELRCKF-KKRQKVLQSGLCVSGQ-TIGGA-IKRVIGLQ-D
NGRSIILNIGSVNIMQGRQLI-QIEHEYRELLTIMLKK--GIQPILTTLAPLANYTHD--
ME-MKRTLERFNKFIKSEAERNNLIVIDIWKCLVNDKGAVRFDCYQNEPRNVTGASEPYL
FWNNIGRQRVL-RLIESQLEY-
>tr|B4HKZ1|B4HKZ1_DROSE 382 bp
MATVTSE---------------IFVIDAEVRAILLSHAQNGITISNIK-SEYRKLTGNPF
PLHDNVTDFLLTIPNVTAECSETGKRIFNLKAN-LKNGHLLDMVLNQKQRTTNST-G--W
KNRALSQLNTRHQMANEAAESNWCYQDNHLNNF-QMTPTPTILTSGTYNDSLLTINSDYD
AYLLDFPLMGDDFMLYLARMELKCRF-RRHERVLQSGLCVSGL-TINGA-RNRLKRVQLP
EGTQIIVNIGSVDIMRGRPLV-QIEHDFRLLIKEMHNM--RLVPILTNLAPLGNYCHD--
KV-LCDKIYRFNKFIRSECC--HLKVIDIHSCLVNERGVVRFDCFQTSPRQVTGSKEPYL
FWNKIGRQRVL-QIIETSLEY-
>tr|Q295Q4|Q295Q4_DROPS 382 bp
MATYRSA---------------IFEIDSEIRSILLANAQSGITISTIK-NEYRKLTGNPF
PLHENITDFLLTIPHVTAECCVSGKRIFNMKPR-PETRHLYDMVVHQKRTNDLGTN---W
RCRALYSLNQNQQLARAAAESNWCYQDNHLKNC--TTPTPTTISSGTQHDSMFTINSDYD
AYLLDFPLLGDDFLLYLARMELRCRF-KRTERVLQSGLCVSGQ-TISGA-RSRLHHLLVN
KGTQIIVNIGSVDIMRGRPIV-QIQHDFRQLVKDMHNR--GLVPILTTLAPLANYCHD--
KA-MCDKVVKFNQFIWKECS--YLKVIDIHSCLVNENGVVRFDCFQYSSRNVTGSKESYV
FWNKIGRQRVL-QMIEASLE--
>tr|E8NH25|E8NH25_DROME 382 bp
TFAVTSE---------------IFVIDSEVRAILLSHAQNGITISSIK-SEYRKLTGNPF
PLHDNVTDFLLTIPNVTAECSESGKRIFNLKAS-LKNGHLLDMVLNQKERTSDYS-G--W
KNRALSQLNTRHQMANEAAESNWCYQDNHLNNF-HMTPTPTILTSGTYNDSLLTINSDYD
AYLLDFPLMGDDFMLYLARMELKCRF-RRHERVLQSGLCVSGL-TINGA-RNRLKRVQLP
EGTQIIVNIGSVDIMRGKPLV-QIEHDFRLLIKEMHNM--RLVPILTNLAPLGNYCHD--
KV-LCDKIYRFNKFIRSECC--HLKVIDIHSCLINERAWCDLIAFRPHPRNCSGTKSVGS
AYCKLL-KRVW-SIKLG---S-
>tr|T1DTM7|T1DTM7_ANOAQ 382 bp
EAA----------------------LVKQLRSVIITRSKEGATLEEII-DDYRELTGDLL
GSRQNLANYLPTIDGIWHW-TGDG-VILWFCST-PRTKHLVELINGQKSNVLAIRN----
RNDAPVSYSV--------PVPPKFFKDN------RRSHRP-----------DKLDVRLFG
PSFHKHQLVGDDFFLSIAKCELDYSF-DQGHEIAMSGLCISGL-TLAEA-AKRVEAAP-Y
IASQVLVNVGTVDLLHGRQMI-DLIQDFDMLMDRFRER--NVEPLITTLAPIANTGGR--
SV-MQERLCKFNEYIRSSC----PNYINLDRYFQNDDGSVRFECYQPGPRTVTGSTMPHV
LWNSLGRRHVL-HELGNELAN-
>tr|B3LZ06|B3LZ06_DROAN 382 bp
MAAVTSE---------------LFVIDAEVRAILLSHAQNGITISSIK-SEYRKQTGNTF
PLHDNVTDFLLTIPYVTAECSETGKRIFNMKPN-KDNRHLYDMVLNQKQRNDFSS-G--W
RYRAQSPLENNQKLAKAAGESNWCYQDNHLNNF-QLTPTPTM-TSATHNDSMRTISSDFD
AFLLDFPLMGDDFFLYLARMELNCRF-KRYERVLQSGLCVSGQ-TIIGA-RNRFRKVYLP
EGTQIIVNIGSVDIMRGKPLV-QIEHDFRLLIKEIHSR--RCIPILTNLAPLANYCHD--
KV-LCDKITKFNRFVRNEAR-SHLKFIDINSCLINEKKNVLFDCFQSAPRTVTGSKEPYL
FWNKIGRQRVL-QTIESCLEY-
>tr|E1A883|E1A883_NASVI 382 bp
MKFDYSPKR----------------VRLLVKSCILTR-KGGMPISDLR-DEYKNLTDEEI
PFYNSLFHFLRDFQDVRSDRNEEGAHVLVVKEN-QQNKHLMELIKKQKDPKTNSRQ---F
RKSERQKIL-----DD----RKPVETN-------R---RPTI--------YYYFEAI-TE
PIIGKTQLIGDDYXLQLCIKYMQYDL-LRKTSPISCGTVQSGL-TIRKA-CKRLDKIE-S
MSSKLVINLGTVDIYNRNTDEE-MANDMMGLLKKLNTKYSSQQITLCTLPPMGNISMFGE
RD-KYLNMHSYNNWIRRFAAKNNYQLLDLYDCFTDDNGCIDYQYFQQDARMVSGTSHPH-
LFNY-GRQQIM-RLILNLK---
>tr|A0A084WRU4|A0A084WRU4_ANOSI 382 bp
MVQPVYDM-----------------LMNHLRSVIITRSKDGATIDEII-EDYLELTGKHL
SCRNDLMIYLSMIDGIWYSTEGTHSVILWFCST-PKTKHLVEMIKRQRASKTAGHY----
EREVIDNYGNN-------PSAAVFLTDN------RRPETN--------SY-CELDYCKYG
PSFHQHQLLGDDFFLAIAKWELKYSF-DPGHDIEMCGLCISGL-TLSDA-AMRIQVAP-Y
IAGQVLINVGTVDLLHGRVMI-DLIHDFELLMARFRDR--NVEPIVTTLAPIANSGGR--
TI-MAERLLKFNEYIRRTC----PRYIDLWKYFVHADGSCRFELYQPGPRTVTGSIRPHV
LWNKLGRHHLM-SVIGHEIAAG
>tr|W5JJ85|W5JJ85_ANODA 382 bp
MVQFDRST-----------------MVRQLRSVIITRSKEGATLEEII-DDYRELTGDVL
GSRQNFANYLSRVDGVWCSTEGTDGVILWYCST-PRTKHVVEMIQEQKSNVRAVRN----
QNCAPSDYTVP-------PDCPKFFKDN------RRSYRP-----------DELDFSMYG
PSLHKHQLMGDDFFLSIAKWELGYSF-DRGHSIAMSGLCISGL-TLAEA-AKRVERAP-H
IASQVLVNVGTVDLLHGRQMI-DLLHDFDMLMARFRDR--NVEPLVTTLAPIANAGGC--
SP-MQYRLRKFNEYIRIKC----RNYIDLGRYFQNDDGSVRFECYQPGPRKCFCVKEAR-
EW--------------------
>tr|Q7PQJ3|Q7PQJ3_ANOGA 382 bp
MGLLAPTT-----------------LQVQLRSVIITRSKAGATVDEII-DDYRELTGVHL
YTHSALLNYLFGMEGVWCSTDGAHGLMLWFCRT-ARTKHVVDMIQAQRSPRGGPGG---Y
RRYMPRATGAVTQ-----VESQDLFGDM------PYTRRS-----GGQQR-DELDFSMYG
PSYHRHQLVGDDFFLAIAKWELGFSF-DPGHDIDMSGLCISGL-TLSEA-AKRVEMAP-F
IADHVLVNVGTVDLLHGRAMI-DLIHDFNQLVARFRER--NVEPIMTTLTPIANSGGR--
TT-MAERLLKLNEYICRTC----PRTIDLWKHFVHADGTVRFECFQPGPRKVSGSIMPHV
LWNKLGRQHML-GVLGNEIAA-
>tr|B0WIV7|B0WIV7_CULQU 382 bp
MVNVEIDS-----------------INSILRAIIIARTKEGATLDEII-EDFKEKNDECL
GDRETIVNYLRGLEGVWTSFHEPHGPLLWYCNT-SKTQHLSNMIKNQKSPRGNKKY---W
RNMIYTSSS-V--GTNGSGQREKFFDDN------N--VQP----------GYYSSMQNIV
PNFCGWQMIGDDFFLSLARWELGYSF-DPGHTIQQSGLCISGL-TIAEA-VDRVTKAT-V
LNDRVILHIGVVDLLHGHEYV-DMQMDLLRLMRVFEER--GVRVILTTLSPIANSSHM--
PG-VVNRYSQFNSLIRNSN----WRYIDLYRCFVNERHNTLYECYQPGPRHVSGSNQPHV
LWNKLGRQRII-KFLKTQLAR-
>tr|U5EFJ8|U5EFJ8_9DIPT 382 bp
QRV-----------------------NEEIKSILVTRSNLGATIQEIL-SDYEELNGNNL
CQLQNFQEYLKRIPGVVSIEPIQG-PILWYCED-EHTRHITDMIEKQKPPRNTNKL----
QEQA--------------MRSQFYYSNNQSGNF-RYPPTP-----------YKQNMEEKR
AAVRKFEMLGDDFFLSLAKLELGSSF-TKNKRVLQTGFCISGL-TVAEA-KERVLAAKEF
NFTDFVVNVGSVDILHGHDLI-DICDDYIGLVKAFNSR--GINPICTTLAPLGNYGHS--
EI-ITQKVTKFNEFIRHQYP---WNHLDISPSFLNAKKQIMFECYQPEPKSVSGSNKPHL
LWNKLGRQRVL-KSLKQGLEA-
>tr|A0A126GUR4|A0A126GUR4_DROME 382 bp
MPVPINI-----------------------------------------------------
------------------------------------------------------------
----------------------------------HMTPTPTILTSGTYNDSLLTINSDYD
AYLLDFPLMGDDFMLYLARMELKCRF-RRHERVLQSGLCVSGL-TINGA-RNRLKRVQLP
EGTQIIVNIGSVDIMRGKPLV-QIEHDFRLLIKEMHNM--RLVPILTNLAPLGNYCHD--
------------------------KVIDIHSCLINERGVVRFDCFQASPRQVTGSKEPYL
FWNKIGRQRVL-QVIETSLEY-
>tr|A0A059PGF2|A0A059PGF2_9MUSC 382 bp
AQENHL---------------------------RNSNSQN--------------------
------------------------------------------------------------
------------------------HRDNN------TTPTPTTISSGTQHDSMFTINSDYD
AYLLDFPLLGDDFLLYLARMELRCRF-KRTERVLQSGLCVSGQ-TISGA-RSRLHHLLVN
KGTQIIVNIGSVDIMRGRPIV-QIQHDFRQLVKDMHNR--GLVPILTTLAPLANYC----
------------------------------------------------------------
----------------------
>tr|K4MTL4|K4MTL4_GRYBI 382 bp
MSWTE--------------------VESAIKSCVVSK-KGVMTLTDLE-GEYYELVGQAI
PFCDSLEVFLHKISGVYLSQNGRGEIVITANS--KKTEHIANLVKKQKADPKALKK---W
AAH-FQV--FN-SPSKKPADRHYAYNSR---V--DGTPLPDTDHINDVEDSHNYSSW-NG
PVMLGYHLVGDDFLLQFAYECLHSDY-EWD-ERLTCGMCISGQ-TIHDF-HMQVQHEG-V
IQPKIMLMLGAVDILQNRSLRY-IIDDMTDLLDDLLIS--GAKTVMLTIPFLKNA---GR
---SNRKVLEFNEFLKTLDDGVKVQVLDVHPLFCSYYQCMNAKCYELSARDVLCYPNGVV
LWSH-GRSYLY-NFLLQQLTE-
>tr|A0A0C9QHR7|A0A0C9QHR7_9HYME 382 bp
MVRPVMYM-----------------TEKKIKSFIAAH-KWGVRAANIS-AEFELLEGAPL
DLVGSIREFIESIKEVKTKWH-NGVMYYYVQDD-PKISHLTEMISKQKSSSRKSA----W
RA------IGNKFYEQ----ESSK--K----S--SRVIKPIT--------PPANRRV-HT
PLVSNGQLIGDDFFLQLAIRELKEPI-WREWGPLHAGLCVSGQ-TVRDC-IKALREVN-I
MSNKLVIMLGAEDIYQGREAAF-IQEDYEELLELLSNKFSVGGITLCTIPPLGNISWLNQ
PT-QFTALRAINYFIVNHALVNGYQLADFFSHFSNVRGTPKYDLFQVEPRRVSGTSYSYL
LFSE-GRRLAM-TLLRHTIDC-
>tr|A0A059PF64|A0A059PF64_9MUSC 382 bp
PEKPPPL----------------------ENHLRNSNSQN--------------------
------------------------------------------------------------
------------------------HRDNN------TTPTPTTISSGTQHDSMFTINSDYD
AYLLDFPLLGDDFLLYLARMELRCRF-KRTERVLQSGLCVSGQ-TISGA-RSRLHHLLVN
KGTQIIVNIGSVDIMRGRPIV-QIQHDFRQLVKDMHNR--GLVPILTT------------
------------------------------------------------------------
----------------------
>tr|A0A0J7KH44|A0A0J7KH44_LASNI 382 bp
G-----------------------------------------------------------
------------------------------------------------------------
------------------------------------------------------------
------------------------------------------------------------
-----------------ATCDE-MIYDMTELLQVLRSKFSNSAITICTIPPLANVSIYAY
KK-QSLALFCFNNWIRSLADDESYPIIDLFESFCNETYVTDYDWFQVQARRVSGTKHSYV
LWNN-GRKRAM-SFICEKEGT-
>tr|E2BYH0|E2BYH0_HARSA 382 bp
MHFE----------------------FPGSL-----------------------------
------------------------------------------------------RN---Y
KQKYKIKKVYNLSFNH--------------------------------------------
--------SGD--------------------------RNISFD-EE--------------
EENHHPVVIETNELKIGATCDE-MIDDMSELLQVLQSKFSNSAITICTIPPLANIAIHAY
KY-KSLALFCFNNWIRSLVDDKGYRILDLFENCSNEMYATEFDWFQTQARRVSGTKHSYV
LWNN-GRKLAM-NLICGEKNM-
>tr|A0A0J6BBM7|A0A0J6BBM7_BREBE 382 bp
MKMVQRWFLSA--LSALVACGAADD--------------GGATVQSTLN-----------
----------------------------IEEITSRKPSHVFLS-D-QKYT------LRI-
-----------QKMAKEKQQH-IQGS--HFTNAF--L-ERTDLANQACG-AITDTNEAYK
TAFKHSVFLGDSILGALSYLN----KV-DTAN----VIAPSGAT-LSLAL-MNVEKLASR
APEHVFILLGSNDITLSD-KQE-FVKSYRQLIDSIRNKLPKAKLHILSIPPVAEETRK--
QVPQYANITDFNQALEQLADEVKVDYVDLSPVFAANKI----QY-ADNGVHFK--PHFYP
LLLDYLKGL--V---------Q
>tr|A0A0H0SJ00|A0A0H0SJ00_9BACL 382 bp
MKMVQRWFLSV--LSALVACGAADD--------------GGATVQSTLN-----------
----------------------------VEEIMSRKPSHVFLS-G-QKYT------LRI-
-----------QKMAKEKQQH-IQGS--HFKNAF--L-ERTDLANQPRG-AVTDTNEAYK
AAFKHTVFLGDSILGALSYLN----KV-DTAN----VIAPSGAT-LSLAL-MNVEKLASR
APEHVFILLGSNDIKLSD-KQE-FVEQYRQLIDSIRSKLPKANLHILSIPPVAEETLK--
KVPQYANITDFNQALEQLAGEVKVDYVDLSPLFAANKI----QY-ADNGVHFK--PHFYP
LLLDYLKGL--V---------K
>tr|E9I8K8|E9I8K8_SOLIN 382 bp
Q-----------------------------------------------------------
------------------------------------------------------------
------------------------------------------------------------
------------------------------------------------------------
----------------GATYED-MTRNMTNLLNILNTDFLKSNIIICTIPPLVLN---DD
SK-KRERLNQFNDWIRTLN----YKKIDLYNILTTDNQELRFD-----------------
----------------------
>tr|J3A568|J3A568_9BACL 382 bp
MKMVQRWFLSA--LSTLVACGAADD--------------GGATVQSTLN-----------
----------------------------VEEITSRKPSHVFLS-G-QKYT------LRV-
-----------QKMAKEKRQH-IQGS--HFTNAF--L-ERTDLANQSRG-AVTDTNEAYK
AAFRHSVFLGDSILGALSYLN----KV-DTAN----VIAPSGAT-LSLAL-MNVEKLASR
APEHVFILLGSNDIRLSD-KQE-FVERYRQLIGSIRNKLPKATLHILSIPPVAEETLK--
QVPLYANITDFNQALEQVADEVKVDYVDLSPLFAANKI----QY-ADNGVHFK--PHFYP
LLLDYLKGI--V---------K
>tr|G2HS43|G2HS43_9PROT 382 bp
MKKLILLL--VVLMLQA-------------------------------------------
--------------------------------WQ----------------------IDP-
------------------------YK--HKKSQF---------------------E-MLQ
NDKYETMMLGDSITDEGRWDE----LL-NNDKVQ--NRGISGDT-TNGVL-ERLDSI-NK
NIKQVFIMIGVNDIMRGKEVDE-VYNNYLKIIKTFKDK--NIKVYIQSTLFIGERR-M--
EN-FNFKVEELNKRLEKYAKENHITFINLNPIFAPK-KVLEKKF-TFDDLHLN--GSAYE
LWAKEIKKY------------F
>tr|E6L4E3|E6L4E3_9PROT 382 bp
MKNKILIA--LLLFLNNYNLE--------------------------AE-----------
--------------------------IQKVEEWK----------------------IDP-
------------------------YK--HKKSQF---------------------E-VLM
NSRYTTMMLGDSITDEGRWDE----LL-NNNTVQ--NRGISGDT-TSGVL-DRLSTV-SP
SIKQVFIMIGVNDIMRGKSEDE-VFENYKKIIKFFEEK--NIKVHIQSTLYIGETR-K--
QN-FNPKIEKLNEKLKNLAQNNNIDFIDLNPIFAPN-KVLKSEF-TTDDLHLN--GKAYS
LWVKEIEKY------------F
>tr|R5GT16|R5GT16_9FIRM 382 bp
MSSKKPNALSA--VLVIAALILLCV--------------V--------D-----------
----------------------------YSKLDTMQPKRIFLM-S-GSFR------LKL-
-----------KTLSSELS-----GM--HLTSAT-----STSEPSQSET-ETSGPSENYD
EFFSNDLFIGDSITTGLSLYG----AL-SPKN----VAAAVGYT-PYKAYGTAFDYAVKM
QPKRIFIMLGSNGITTASAM----EDSYRTLLDKLAAKCPDSTVYVMAVTPVTDDSTASY
ANITNTMITDFNKFIKSLADEKGLTYIDMYSLLADDNGYFLHEYAENDGLHFK--GVTYK
VMLSYIESL------------I
>tr|A0A078KJ49|A0A078KJ49_9FIRM 382 bp
MSKNRQNLLGC--IVSIFAL---YK--------------S--------E-----------
----------------------------YIQ-----------------------------
------------------------------------S-SSSEVSKPSAS-SSTSSESNTP
VDLSKAVFIGDSLTDGLSIYG----GI-DSGR----IFYTTGMT-ASSALQTAADFVAAK
KPKSIYIMLGSNDIVQGISAKK-FQSYYEKLVDKIKSSSPNSKIYLESILPVTAKYEAKS
TKLTNKRIESFNAAIKELCANKGVNYCDVAYALKDSDGTLLSDL-SWDGFHLN--KAGYA
NWIAYLKN-------------H
>tr|A8EWS4|A8EWS4_ARCB4 382 bp
MKNKILIA--LLLFLNNYNLE--------------------------AE-----------
--------------------------IQKVEEWK----------------------IDP-
------------------------YK--HKKSQF---------------------E-VLM
NSKYTTMMLGDSITDEGRWDE----LL-NNNTVQ--NRGISGDT-TSGVL-DRLSTV-SP
SIKQVFIMIGVNDIMRGKNENE-VFENYKKIIKSFEEK--NIKVHIQSTLYIGETR-K--
QN-FNPKIEKLNEKLKDFAKNNNIDFIDLNPIFAPN-KVLKSEF-TTDDLHLN--GKAYT
LWVKEIEKY------------F
>tr|S5PEQ8|S5PEQ8_9PROT 382 bp
MKNKILIA--LLLFLNNYNLE--------------------------AD-----------
--------------------------IQKVEEWK----------------------IDP-
------------------------YK--HKKSQF---------------------E-VLM
NSKYTTMMLGDSITDEGRWDE----LL-NNNSVQ--NRGISGDT-TSGVL-DRLSTV-SP
SIEQVFIMIGVNDIMRGKSENE-VFENYKKIIKFFEEK--NIKVHIQSTLYIGETR-K--
QN-FNPKIEKLNEKLKDFAKNKNIDFIDLNPIFAPN-KVLKPEF-TTDDLHLN--GKAYT
LWVKEIEKY------------F
>tr|A0A0G9K3L5|A0A0G9K3L5_9PROT 382 bp
MKNKILIA--LLLFLNNYNLE--------------------------AE-----------
--------------------------IKKVEEWK----------------------IDP-
------------------------YK--HKKSQF---------------------E-VLM
NSKYTTMMLGDSITDEGRWDE----LL-NNNTVQ--NRGISGDT-TSGVL-DRLSTV-SP
SIKQVFIMIGVNDIMRGKSENE-VFENYKKIIKFFEEK--NIKVHIQSTLYIGETR-K--
QN-FNPKIEKLNEKLKDFAQNNNIDFIDLNPIFAPN-KVLKPEF-TTDDLHLN--GKAYT
LWVKEIEKY------------F
>tr|R6T7B3|R6T7B3_9BACE 382 bp
MKKLITFVLM---LLPIMAL-AQNH-----------------------D-----------
--------------------------------WA----------------------FGR-
------------------------AE--AN---------------------------SAL
TEKPFAVLYGDSITDSWPKPD----FF-KENNLA--GRGISGQT-TSQILV-RMQQVVSL
APKYVVILCGINDIAKNAGYAS-MLGSIRSMCQI-KAN--KIRPILCTLLPSYKLSWRPE
IENPLSDVQEFNSMLKEYAREAGIKVIDYYEAFADADGKMPAVY-SSDTVHPN--AEGYA
VMEGLVLKA--I---GIR---K
>tr|A0A0A6S1U2|A0A0A6S1U2_STRUB 382 bp
MKPICIIPARSK-PMIFHTID-ALK--------------VGISVVMRNK-----------
-----------------------------ASDT------------------------TS-
------------MVGADR------YL--SNKSFF---------TKKTYA-KEYSL--DVD
-YDSSKLILGDSRMLTISIEG--------YSN-----YSQGGVT-LSTLL-ENIDTILTE
NIKEVFVSIGVNDLIVGSNIDK-ICRDFEKLFNTFSSR--NISYYMTTIAYTLF---R--
DSVKNSDIKKVNTWLLDYSRKKNIPIFDINKLVAQ-NEVLDYQK-TSDGLHFK--KNVEN
KLQDS-MEF--L---SNN----
>tr|W3AC50|W3AC50_9BACL 382 bp
MKKAKAFLAGSILFIGIGGYII-HK---------------GITF--IKQ-----------
----------------------------VANATS------------QK--------YPD-
------------------------YL--QNKNIF---------------------E-SIE
VAETDKIFVGDSITDHGEFQE----YF-PGQTVL--NRGISEDT-SDGVL-NRIKEVAER
KPKEVYIMIGINDIGAGTDAKT-YRKNVDSIIQSFDKD--ATKVILQSILPINNRDFN--
NDLSNKTVHEFNAILQQLAQKHGVEYIDLHSAFEDPDGQLEKDI-TIDGIHLK--GEGYR
IWMNKLN--------------E
>tr|A0A0M1UPT0|A0A0M1UPT0_9PROT 382 bp
MKNKILIA--LLLFLNNYNLE--------------------------AE-----------
--------------------------IQKVEEWK----------------------IDP-
------------------------YK--HKKSQF---------------------E-VLM
NSKYTTMMLGDSITDEGRWDE----LL-NKNTVQ--NRGISGDT-TSGVL-DRLSTV-SP
SIKQVFIMIGVNDIMRGKSENE-VFENYKKIIKFFEEK--NIKVHIQSTLYIGETR-K--
QS-FNPKIEKLNEKLKDFAQNNNIDFIDLNTIFAPN-KVLKSEF-TTDDLHLN--GKAYT
LWVKEIEKY------------F
>tr|U6EVC2|U6EVC2_CLOTA 382 bp
MYDKKKLN------------------------------------------KKKFTRSLLI
-I-------LLSIPTFLKIVNNNSKK-------K---------IE-TK--------KK--
---------------------------------S-------NI--NLDS--PLNINTDYK
TFFKDSIILGDSISEGLSFYE----VL-DTNS----VIAKKGLT-LYKAQ-KEVPNIVVK
NPKKLFIFLGNNDLFEENTKDQ-FIKQYSSLVNTIRQNVPNTKIYILSILPVNNSAEKEN
SFLNRERILSFNNAIKYMAEKHNLNYINTLPVIQGR-EN---LY-EQDGIHFK--YDFYK
YLLSYVENY--I---KENN--I
>tr|A0A098EIL2|A0A098EIL2_9BACL 382 bp
MCNEKQLLGISLAFIVMAGFFL-AK---------------GIGF--VKQ-----------
----------------------------WASLTS------------QE--------FPD-
------------------------YV--QKKAIF---------------------E-SLD
TEAPDKVFLGDSITDHGEFPE----YF-PDENVV--NRGIAEDT-SKGVL-NRIDEIVDR
HPKEVYIMIGINDIGAGSSPTA-YEKNMRRIIEAFDLS--ETQLVLQSILPINNQDFN--
NELSNEKVDDFNQILVSLSKEYGVGYVDLQPEFQGENGQLEKDL-TIDGIHLK--GVGYD
KWIKSLE--------------Y
>tr|A0A069S7Q5|A0A069S7Q5_9PORP 382 bp
MKNMKQALLVAC-LLATTTLFAQTE-----------------------D-----------
--------------------------------WA----------------------FGR-
------------------------AE--AN---------------------------KTV
KVPSNVVFMGNSITDGWWPST----FF-IQNNFV--DRGISGQT-TSEMLV-RFRQVINL
KPKAVVIMAGINDIAHNNGMIA-LENVYGNLVSMAKVN--NIKVIFCSVMPAYDFPWRPG
MK-PADKVIQLNKWIKEYADKNGLTYVDYHSAMKDERNGLPANL-SKDGVHPT--LEGYK
IMEKIVLEA--I---HKTV--K
>tr|Q897X6|Q897X6_CLOTE 382 bp
MRYISLFLKERILLLQ--------S---------------GMTMYDKRL-KKKFTRSLLI
-I-------LLSIPTFLKIVNNNSKK-------K---------IE-TK--------IK--
---------------------------------S-------NI--NLDS--PLNINTDYK
TFFKDSIILGDSISEGLSFYE----VL-DTNN----VIAKKGLT-LYKAQ-KEVPNIVVK
NPKKLFIFLGNNDLFEENTKDQ-FIKQYSSLVNTIRQNVPNTKIYILSILPVSNSAEKEN
SFLNRERILSFNNAIKYMAEKHNLNYINTLPVIQGR-EN---LY-EQDGIHFK--YDFYK
YLLSYVENY--I---KENN--I
>tr|A0A0J9FZD4|A0A0J9FZD4_9PORP 382 bp
MKNMRQALLVAC-LLATTTLFAQTE-----------------------D-----------
--------------------------------WA----------------------FGR-
------------------------AE--AN---------------------------KTV
KVPSNVVFMGNSITDGWWPST----FF-IQNNFV--DRGISGQT-TSEMLV-RFRQVINL
KPKAVVIMAGINDIAHNNGVIA-LENVYGNLVSMAKVN--NIKVIFCSVMPAYDFPWRPG
MK-PADKVIQLNKWIKEYADKNGLTYVDYHSAMKDERNGLPANL-SKDGVHPT--LEGYK
IMEKIVLEA--I---HKTV--K
>tr|K9WJ28|K9WJ28_9CYAN 382 bp
MVKIVMLFSILLLILGAGSILV-YS---------------GIDY--LIQ-----------
---------------------------LS--LQTMRAT---------F--------MT--
-------------------P----YR--IRKNHF---------------------K-ILP
QSEADIVFLGDSITDACEWQE----LF-KNVRIK--NRGISGDT-TKGIL-NRIHEVVES
QPQKIFIMIGINDLTKGSSIDE-TFNNYQDLLNILQKESPKTKVFVQSVLPVNNQKYP--
NIGVNNNIINLNNRLRDLAQKLSFNYIDLFSDFLDSNNQLDAQY-TTDGIHLN--GQGYL
LWKGLIEQE--V---M-----N
>tr|A0A0G1KN57|A0A0G1KN57_9BACT 382 bp
MPQKTRYSMEY-----------LL------------------------------------
------------------------------------------------------------
------------------------------------------------------------
IITKRIYTLGDSLTLGFGASE----YLGPEWDVI--NGGLGGNK-TSEML-SRLQQVLRN
DINYVIVWGGVNDVYQDVPVVE-IQRNLQEIYTRLHAS--NIKVVALNLPPSKGSATW--
TEARQKALELVNNWIANSAKEVD-YTIDVYSLLEDPAQATLPVYNGGDSLHIN--STADY
LIGEKFQTA--F---KNLN---
>tr|R5VMZ1|R5VMZ1_9FIRM 382 bp
MNKVIFQIYPH--FIK--------------------------------------------
------------------------------------------------------------
-----------------------------KMEEF-----------------------LEK
KEKVDIVFVGDSMVELFDCST----LL-PQYKIY--NRGIISDK-SAGVL-LSFDRVLAL
SPKLVVMEIGSNDICDGYTLKQ-IQTNLEDIIQKLKEK--NIPLILTTLPPCYYSAPHVD
ECRDIEKMEELNRIILSLSKDNFVHVLDIFPIYADKNQSLRVED-TLDGIHLT--PLAYQ
RMVEPLRQR--I---LGQN--V
>tr|A0A0L0WAR6|A0A0L0WAR6_CLOPU 382 bp
MRKKKSKK--KIKIN-----------------------------------PKRFITSMIV
---------MLSYSSVMHSGNKNDKV--DL---E---------QL-WE--------VNE-
------------------------DS--FKEEDT------NDD--NKNG-NIQDINIPNK
EFFKNDVFMGDSITESISFYE----VL-NDKN----VLGIKGLT-AVKAK-SHIDSLISK
KPRNIYMLFGMNDIESGISTEQ-FKKGYRELVTLIKERLPNSNIYLQSMLPVDNKVLKKN
SNYSRNRMDQFNNVIKELAQEENLNYINLLPVIENNIND---FY-EPDGIHPK--SKFYK
IWLDYVKNN--I---------N
>tr|R5S0B3|R5S0B3_9BACE 382 bp
MKKLLTIALM---FLPIMAL-AQNR-----------------------D-----------
--------------------------------WA----------------------FGR-
------------------------AE--AN---------------------------SAL
TEKPLAVLYGDSITDSWPKPD----FF-KENNLA--GRGISGQT-TSQILV-RMQQVVSL
APKYVVILCGINDIAKNTGYAS-MLGSIRSMCQI-KAN--KIRPILCTLLPSYKFRWRPE
IENPLPDVQKFNAMLKEYAREAGIKVIDYYEAFADADGKMPAVY-SADTVHPN--AEGYV
VMEGLVLKA--L---GIR---K
>tr|A0A073IAZ3|A0A073IAZ3_9PORP 382 bp
MKNMKQALLVAC-LLATTTLFAQTE-----------------------D-----------
--------------------------------WA----------------------FGR-
------------------------AE--AN---------------------------KTV
KVPSNVVFMGNSITDGWWPST----FF-IRNNFV--DRGISGQT-TSEMLV-RFRQVINL
KPKAVVILAGINDIAHNNGVIA-LENVYGNLVSMAKVN--NIKVIFCSVMPAYDFPWRPG
MQ-PADKVIQLNKWIKEYADKNGLTYVDYHSAMKDERNGLPANL-SKDGVHPT--LEGYK
IMEKIVLEA--I---HKTV--K
>tr|R4JC30|R4JC30_9BACT 382 bp
MTGHSSSINSSMLMAA--ISLA-LS---------------A-------------------
--------------------------------------------------------DS--
-------------------E----WQ--QKVTLF---------------------N-ILP
IEEGDIVFLGNSITDGGEFAE----LF-HNPKIK--NRGINSDV-ISGVR-ERLYQVTDH
NPSKIFLLIGINDISHGHSVEK-LAADYETLVKEIRQQSPKSVLYVQSIMPINNDFGRK-
NLGKERTIKELNARLKDIARQNNATFIDLTPALSDQATGLRKDF-TNDGLHLL--GKGYK
AWAEAISPM--I---S-----E
>tr|A0A0C1UEU0|A0A0C1UEU0_9CLOT 382 bp
MKGYGRRKRRKLRIV-----------------------------------PKRFFTSITV
AF-------AVSIKNY--VKNVFGKNDNK--------------ID-FK--------ETP-
------------------------KK--DK-DTL------SSL--NNNS-QVKKVEIDNK
EFFKNAVFMGDSIAESLGFYE----FL-DESR----VIAAKGHT-VIKAQ-KDVDKVASL
SPENIFILFGMNDLETGIDGQQ-FAKNYADLIHMLKEKLPKANIYIHSILPINEEAQKED
QLLANTRVDEFNNALINMAQKEGVDYFNIAPLLKEH-KD---LY-EPDGKHTK--YQFYE
LWLDYIKNN--V---------K
>tr|R5LL12|R5LL12_9FIRM 382 bp
MQKNKKIVLSV--IAVVTALILLNV--------------T--------D-----------
----------------------------YSKLNAMQPERIFLM-N-GSFR------LKL-
-----------RGMCGELT-----GM--HISAPT--T-DESSAPADSEP-STSSLSEDYD
AFFADDLFIGDSISTGFSLYG----VL-DPKN----VAAAVGYT-PYKALDTAYNYAVTM
QPKRIFIMLGSNGITAAASM----EESYRTLVEKLQANCPDSTVYILSVTPVTTDSSSAN
AGIDNSMIRDFNKYLRELASEKGVTYIDLYALLSDDNGYFLHEYAENDGLHFK--GATYK
VVLKYIEDI------------I
>tr|A0A0E3QN36|A0A0E3QN36_METBA 382 bp
MNTLKIITI--LMFVSS-------------------------------------------
---------IS-L------------------------SG---------------------
-------------------------------DIE------------N-------NNNNNN
KNKLSIVCMGDSITYGFCGPAILRSRL-SG-VIH--NAGECGDQ-TYEML-ARFDRVISH
HPNFVIIMGGLNDLLLGQPEQI-IENDLAAMCKNSTQN--GITPVLCSITPMTYVSQN--
---LKIKTNNLNKWIISYSNVQGYKVIDFNSVLNDGHDNLRQEYDSGDGCHPN--AAGYI
AMGNSIDIN----LFK------
>tr|B7KKA6|B7KKA6_CYAP7 382 bp
MNQLNSSNLLINLNLENQTFASLKD---------------GDTIKGFQEGRI--------
DF-------MKLIPS---EI--------ILENY----QVVSLS-SAFKVNDHIKDELDF-
------------------DQQ---------FDFI--I-SQQIIIEGKEN-NIIQ-GDENK
SDTLDIMPLGDSITAGTGKYP----VF-GGYRFLTDHEGHGGWK-INQIN-DLINGLNTY
QPQTILLMIGTNDILKTDSVNQ-MVADLDKLINDITEKSPNCQLLIGSIAPISPSGRD--
PE-KIGRISPYNANIQELVADKFIAFVDIGGTLSE-------DD-LSDGVHPN--RKGYD
KMGDKIG-N-FIVYLEGAL--N
>tr|R2P1Z4|R2P1Z4_9ENTE 382 bp
MSWTTIWSHAQLVFANDYGDQV----------------------EKIRN-----------
---------LF-I-------QTN-----------DRRQQIGDL-----------------
-----------QNDLMES------AV--NDADVF--------------------LLIEAE
VAGDCVIALGDSLTEGATWTAPLQRMF-REQYLV--NQGINGSD-FFGYF-HRLKKASHK
GIKKVILFIGINDLIHGDLVKK-FQKEIEKIIQVCEYE--KVAYQLCTLTPCMNYPEM--
DE-QKEKVKEINRWLLN----TYTNVWDISSIVEKSSGYLNPMFDSGDHLHFN--AIAGL
AIARQISSE----FVK-G----
>tr|A0A072Y8N5|A0A072Y8N5_9CLOT 382 bp
MLHRKIKVKN----------------------------------------IKRFIINTLT
-V-------IIIIATLFGHKKSN--K---VSNTT---------VN-NK--------I---
-----------------------------------------NI--NTNK--NEKKNLSNK
EYFKDSLFLGDSITEAMAFFN----VL-DESN----VKGIIGLT-ISKAK-AVIDNIEGK
KPKRIFILLGSNDISNNIEM---NMSNYKKLLNKIKAKLPEAKIYVQGILPVTEKAVKKD
KYLKKENINKFNEALKKNCQKEKVNFIDLSSIVENTDKS---IY-EPDGIHFK--EPFYK
LWLDYLKNI--L---K-----D
>tr|K8GFE2|K8GFE2_9CYAN 382 bp
MQIALWLVSLLVLLLTAFFIFV-AK---------------GLAY--LSK-----------
--------------------------LQQVSHPD------------ED--------FVP-
------------------------YV--HRLSQF---------------------E-LLA
IKPSDIVLLGDSLTNEGEWAE----FL-S-ASVK--NRAISGDT-TAGLL-QRLEPIVQA
KPHKVFLMIGINDIIRGVRIEQ-IVQNYTTILTRFRTDSPSTRVYVQSLLPVGDRRYC--
QK-MRSTILEVNQVLPTLAQQFDYQYIDLYPQFTNPQGGLDPQY-SQDELHLN--GKAYD
RWRQLIQEF--V---V-----S
>tr|A0A095ZDI3|A0A095ZDI3_9FIRM 382 bp
MKKIISLV------------------------------------------------SLL-
-I-------FLFV-GVFHINAHFARA-------KE-QKQVLLNIV-AK--------DKP-
------------------------YE------------------------NP-NDGTNFK
EVFKNAVFIGDSISNALSYYK----HL-EAKN----VVAKLGQN-IRTTK-KEIKNIKAK
NPTHIYIMLGMNDSMFVKDAAK-FKKSYKELVTELQKSLPNAKIYFQSILPADVNNKKAM
ARVSNDKIKSFNDALVELAGEMKLEFIDLRPFINSH-PN---FY-EPDGIHLN--KNFHR
YWLKFIQVN--Y---F-----N
>tr|E1YW67|E1YW67_9PORP 382 bp
MKNMKQALLVAC-LLATTTLFAQTE-----------------------D-----------
--------------------------------WA----------------------FGR-
------------------------AK--AN---------------------------KTV
KVPSNVVFMGNSITDGWWPST----FF-IRNNFV--DRGISGQT-TSEMLV-RFRQVINL
KPKAVVILAGINDIAHNNGVIA-LENVFGNLVSMAKAN--HIKVIFCSVLPAYDFPWRPG
MQ-PADKVIQLNKWIKEYADKNGLTYVDYHSAMKDERNGLPANL-SKDGVHPT--LEGYK
IMEKIVLEA--I---HKTV--K
>tr|A0A0M0WNM0|A0A0M0WNM0_9BACI 382 bp
MSSTKKVFISSVLFIGVFAFYA-TS---------------AM-----KP-----------
---------------------------LSSKDSS------------QS--------YNP-
------------------------YI--ERTTLF---------------------K-QLS
IPKESIVFLGDSITQRSEWSE----LF-HNKQIV--NRGVADDT-TEGVL-HRLKSITDA
KPKKIFLMIGINDLNEQKSVKK-TKANYAEILERIHKESPNTKVYIQSVLPVNNKKCG--
DAVDNKDVIALNNYLKRLAKKHNDSYIDLYSKVSTH-NQLKSNF-TVDGLHLK--GQGYA
IWKQEVQAY--V---N-----Q
>tr|A0A0G3CFD7|A0A0G3CFD7_METBA 382 bp
MNTLKIITI--LMFVSS-------------------------------------------
---------IF-L------------------------SG---------------------
-------------------------------DVV--------------------NNNNNN
NNKISIVCMGDSITYGFCGPAILRSRL-SG-VIH--NTGECGDQ-TYEML-ARFDRVISH
HPNFVIIMGGLNDLLLGQPEQV-IEDDLAAMCKNSTQN--GITPVLCSITPMTYVPQN--
---LKIKTKNLNKWIISYSNVQSYKVIDFNSVLNDGHDNLRQEYDSGDGCHPN--AAGYV
AMGNSIDIN----LFK------
>tr|F6DQC0|F6DQC0_DESRL 382 bp
MKKLMMFFLMG--LTGMTACGNKKA-----------------------------------
------------------------------------------------------------
------------------------------------------------------------
AQFTNSVFMGDSITEGFAINE----IL-PEEC----VIAGAGAT-AGFTY-DDIGALVAK
NPDNVFIMLGSVDILMPDDPKELFRNDLTKLINKIKEELPDCKIYLQSITPVTQEALK--
QEPRYERIEEYNELLKELRDKLSVNYVDIGALAEEPPD----LF-AEDGVHFK--KEFYT
LWLKKLSES------------L
>tr|D5DGY9|D5DGY9_BACMD 382 bp
MSSTKKVFISSVLFLGVFAFYA-TS---------------AM-----KP-----------
---------------------------LSSKDSS------------QS--------YNP-
------------------------YI--ERTTLF---------------------K-QLS
IPKEAIVFLGDSITQRSEWSE----LF-HNKQIV--NRGVADDT-TEGVL-HRLKSITDA
KPKKIFLMIGINDLNEQKSVKK-TKANYTEILERIHKESPNTKVYIQSVLPVNNKKCG--
DAVDNKDVIALNNYLERLAKKHNDSYIDLYSKVSTH-NQLKSNF-TVDGLHLK--GQGYA
IWKQEVEAY--V---N-----Q
>tr|A5N8N5|A5N8N5_CLOK5 382 bp
MKIKKISTLTILILLI---ILL-NC---------------HIDK--IYP-----------
---------------------------FSSTNAASNSKDMAQM---IN--------LDI-
------------------QQ----YI--NRVTTF---------------------M-NTY
SGHGKIIFLGDSLTDIAEWNE----LL-NNSNVL--NRGISYDT-TSGAL-NRISEITRL
KPSKIFIMLGINDIGKGLTSRN-IINNYSKILESIKENSPDTTIYIQSVLPINKDLFK--
TTTNSREIIELNNSLKELCKNFDIKYIDLYSLFTLPNENLYKEY-TVDGLHIN--GKGYI
VWRDAVKDY--C---------K
>tr|R7ADB4|R7ADB4_9BACE 382 bp
MDKRDNEEPR----RLAK-----S------------------------------------
---------------------------------------------------------QS-
-----------NYIFGGV-----------KQEEE----QTTQAATQAAG-VVSTTKFTSE
ASYSKSVFIGDTIVSGMEYYK----YL-GSDK----IIADTNLT-ASKAA-DKVSQLASS
NPEKVYIMLGLNDLNYNKTVDS-IAQDFASLITQIKQTVPAAKIYLVSVTPITKACESSS
IYITMSNVEALNAKLKEVAATSGATFTDINSAFQDSSGYLNSAV-TGNGYNLK--NEYYG
FLLNTLAEM--T---------K
>tr|A0A0H1UPZ9|A0A0H1UPZ9_STRAG 382 bp
MKPICIIPARSK-PMIFHTID-AIE--------------VGISVVMRKE-----------
-----------------------------STDQ------------------------TS-
------------IVGADK------YL--REKSFF---------TSRTYA-KEFSL--DVD
-REASKIILGDSKTISISLEN--------YHN-----YSQGGVT-LATML-ENLPNFLTA
NVTEVFVSIGVNDLITGYSVEE-IFSNFQKLYSLLAEN--KIKMRLTTIAYTLF---R--
ETVNNADIEKINQWLTEFCYQNQIPLLDINRFLSK-DGNLNYHL-TSDGLHFT--QEAND
LLQSQ-QLF--V---DEVK--T
>tr|A0A094AE00|A0A094AE00_9PEZI 382 bp
MHVPSISSLFAALA------LA---------------------------A----------
------------------------------------------------------------
------------------------------------------------------------
-----IMPMGDSITEITCWRS----TL-WS--LQTDHEGHSGYMAVDIAK-NNLAGLAAA
KPDVVMFMLGTNDITQGKSTDE-IITAYTTMVELMRSSNPNMKIIVDLLIPIAFS-----
-----DNVAPLNAAIPGWASDLSITIADCATGFTT-------AD-LRDQVHPN--AAGDA
KIAAAIH-V--LDVIKSFG--G
>tr|A0A0L1HYX4|A0A0L1HYX4_9PLEO 382 bp
MVKLGAIA-IGTLA--S---CA--------------------------------------
------------------------------------------------------------
------------------------------------------------------------
-----VMPFGASIVSR-CWRAKLQTKL-RDN-ISNFHEGHPGSLAVDYAN-GNLTGLNQN
PPDVILMLVGTNDILIGKPVSE-ILAAYDTLIAQMRSKNANMRIIVSNLLPLDPARFP--
AR-AVDGIVEFNKALVTYVPGKSCTLVDNFANFDA------VTD-TDDGEHPN--TSGIQ
KMAAERR----------Q----
>tr|G2QGB0|G2QGB0_MYCTT 382 bp
MHILSFVSAFSSLA------AS---------------------A----EQ----------
------------------------------------------------------------
------------------------------------------------------------
-----IMPLGDSITEITCWRA----FV-WD--LAAAHEGHSGWLAIDIAN-NYLANLRST
PADIVMFMLGTNDVVRGHTTDE-IINAYTKMVEIMRAANPNTKIIVDLVIPLPFSN----
-----GPIQAINSRIPQWAAGLNIVVADCYQGFTS-------SM-LRDGVHPN--LEGDR
LIASRVG-L--LDYVKQSL--Q
>tr|E3RJZ5|E3RJZ5_PYRTT 382 bp
MVRLSSLA-FGALS--S---SA--------------------------------------
------------------------------------------------------------
------------------------------------------------------------
-----VMPFGASIVSR-CWRANLQTLL-KSQ-VTNFHEGHPGSLATDFAN-GNLVGLDQN
PPDVVIMLIGTNDVLAKKTVDD-VLHAYDILLGQMRAKNENMQIVFSNLLPLDPARFS--
QR-AVDGIKALNTAIAAYAPSKSVWFVDNFADFDA------VKD-TDDGEHPN--LSGVQ
KMANTLKKR-S-RVVKRD----
>tr|G2QVW9|G2QVW9_THITE 382 bp
MLVSSVLSALGSLA------AG---------------------A----EQ----------
------------------------------------------------------------
------------------------------------------------------------
-----IMPLGDSITEITCWRA----FV-WD--IAAAHEGHSGWLAIDIAN-NYLATLKNT
PADIVMFMLGTNDVVRGHTTND-IIAAYTKMVNIMRAANPKMKIIVDLVIPLGIGSS---
-----SGITALNARIPDWAKGLNIVIADCSTGFPT-------SD-LRDGVHPN--LAGDQ
ILASRIG-L--LNYIRESL--A
>tr|G0S9F4|G0S9F4_CHATD 382 bp
MQLINLFC-LAGLV------AS---------------------A----EQ----------
------------------------------------------------------------
------------------------------------------------------------
-----IMPLGDSITEITCWRA----FV-WD--LADAHEGHSGWLAIDIAN-SYLEGLRNT
PADIVMFMLGTNDVFRGRSTND-IIAAYTKMVNIMRAANPKMKIIVDLVIPLSFGN----
-----QGIEQLNARIPEWARSMNIVIADCYTGFNA------WSD-LRDGVHPS--LSGDR
IIADRVG-L--LEYVRQAL--R
