# Supplementary material for: Bacterial contribution to genesis of the novel germ line determinant oskar
Source: eLife. 2020 Feb 24;9:e45539. doi: 10.7554/eLife.45539 (PMC7250577; doi:10.7554/eLife.45539)
Supplement: Source data 1. — Subfolder "Alignments": All sequences identified and analyzed in this study, in FASTA format and with corresponding Alignments. Subfolder BLAST search results: Results of BLASTP searches with full length Oskar, OSK or LOTUS domains as queries. Subfolder "Data": Necessary files for running the different IPython notebooks: a. Subfolder "HMM": HMM models used for iterative searching for sequences similar to full-length Oskar, LOTUS and OSK domains; b. Subfolder "Taxonomy": Conversion table for UniProt ID to taxon information (uniprot_ID_taxa.tsv); c. Subfolder "Trees": Contains the tree files obtained from i. RaxML phylogenetic analyses of the OSK and LOTUS domains aligned with MUSCLE, T-Coffee or PRANK; ii. MrBayes phylogenetic analyses of the OSK and LOTUS domains aligned with MUSCLE; iii. SOWHAT analyses. [file elife-45539-data1.zip › Oskar HGT Supplementary Information Files/Alignments/OSK_prank_aligned.fasta]

86 216
A0A0J6BBM7_BREBE SGATLSLALMNVEKLAS------------------------------------------------------------RAPEHVFILLGSNDITLS-DKQEFVKSYRQLIDSIRNKLPKAKLHILSIPP----VAEETRKQV---ITDFNQALEQL-A-DEVKVDYVDLSAN---------------------------------------------
A0A0H0SJ00_9BACL SGATLSLALMNVEKLAS------------------------------------------------------------RAPEHVFILLGSNDIKLS-DKQEFVEQYRQLIDSIRSKLPKANLHILSIPP----VAEETLKKV---ITDFNQALEQL-A-GEVKVDYVDLSAN---------------------------------------------
J3A568_9BACL SGATLSLALMNVEKLAS------------------------------------------------------------RAPEHVFILLGSNDIRLS-DKQEFVERYRQLIGSIRNKLPKATLHILSIPP----VAEETLKQV---ITDFNQALEQV-A-DEVKVDYVDLSAN---------------------------------------------
A0A0C1UEU0_9CLOT KGHTVIKAQKDVDKVAS------------------------------------------------------------LSPENIFILFGMNDLETGIDGQQFAKNYADLIHMLKEKLPKANIYIHSILP----INEEAQKED-TRVDEFNNALINM-A-QKEGVDYFNIAE----------------------------------------------
A0A072Y8N5_9CLOT IGLTISKAKAVIDNIEG------------------------------------------------------------KKPKRIFILLGSNDI----SNNINMSNYKKLLNKIKAKLPEAKIYVQGILP----VTEKAVKKD---INKFNEALKKN-C-QKEKVNFIDLSS----------------------------------------------
F6DQC0_DESRL -------------------------------------------------------------------------------PDNVFIMLGSVDILMPVDDPKFRNDLTKLINKIKEELPDCKIYLQSITP----VTQEALKQE---IEEYNELLKEL-R-DKLSVNYVDIGA----------------------------------------------
U6EVC2_CLOTA KGLTLYKAQKEVPNIVV------------------------------------------------------------KNPKKLFIFLGNNDLEENLTKDQFIKQYSSLVNTIRQNVPNTKIYILSILP----VNNSAEKEN-ERILSFNNAIKYM-A-EKHNLNYINTLP----------------------------------------------
Q897X6_CLOTE KGLTLYKAQKEVPNIVV------------------------------------------------------------KNPKKLFIFLGNNDLEENLTKDQFIKQYSSLVNTIRQNVPNTKIYILSILP----VSNSAEKEN-ERILSFNNAIKYM-A-EKHNLNYINTLP----------------------------------------------
A0A0L0WAR6_CLOPU KGLTAVKAKSHIDSLIS------------------------------------------------------------KKPRNIYMLFGMNDIESGISTEQFKKGYRELVTLIKERLPNSNIYLQSMLP----VDNKVLKKN-NRMDQFNNVIKEL-A-QEENLNYINLLP----------------------------------------------
A0A095ZDI3_9FIRM LGQNIRTTKKEIKNIKA------------------------------------------------------------KNPTHIYIMLGMNDMVKDAAK--FKKSYKELVTELQKSLPNAKIYFQSILP----ADVNNKKAM-DKIKSFNDALVEL-A-GEMKLEFIDLRP----------------------------------------------
R5GT16_9FIRM ----------------K------------------------------------------------------------MQPKRIFIMLGSNGI---TTASAMEDSYRTLLDKLAAKCPDSTVYVMAVTP----VTDDSTAASYTMITDFNKFIKSL-A-DEKGLTYIDMYS-LHYV-----------------------------------------
R5LL12_9FIRM ----------------T------------------------------------------------------------MQPKRIFIMLGSNGI---TAAASMEESYRTLVEKLQANCPDSTVYILSVTP----VTTDSSSAANSMIRDFNKYLREL-A-SEKGVTYIDLYA-LHYATYKVVL-----------------------------------
A0A078KJ49_9FIRM EG----KSQTAADFVAA------------------------------------------------------------KKPKSIYIMLGSNDIVQGISAKKFQSYYEKLVDKIKSSSPNSKIYLESILP----VTAKYEAKS-KRIESFNAAIKEL-C-ANKGVNYCDVAY-LS-------------------------------------------
R7ADB4_9BACE -NLTASKAADKVSQLAS------------------------------------------------------------SNPEKVYIMLGLNDLYNSKTVDSIAQDFASLITQIKQTVPAAKIYLVSVTP----ITKACESKSS--VEALNAKLKEV-A-ATSGATFTDINS-NS-------------------------------------------
B7KKA6_CYAP7 -----INDLINEGILNT------------------------------------------------------------YQPQTILLMIGTNDIKTDNSVNQMVADLDKLINDITEKSPNCQLLIGSIAP----ISPSGRDPEKGRISPYNANIQEL-V-QGKKIAFVDIGGTLS-------------------------------------------
A0A094AE00_9PEZI --------------------------------------------------------------------------------DVVMFMLGTNDI-QGKSTDEIITAYTTMVELMRSSNPNMKIIVDLLIP----IA---FS-----------------------------------------------------------------------------
G2QGB0_MYCTT -----------------------------------------------------------------------------TPADIVMFMLGTNDV-RGHTTDEIINAYTKMVEIMRAANPNTKIIVDLVIP----LP---FS-----------------------------------------------------------------------------
G2QVW9_THITE ------------------------------------------------------------------------------PADIVMFMLGTNDV-RGHTTNDIIAAYTKMVNIMRAANPKMKIIVDLVIP----LG----------------------------------------------------------------------------------
G0S9F4_CHATD ------------------------------------------------------------------------------PADIVMFMLGTNDV-RGRSTNDIIAAYTKMVNIMRAANPKMKIIVDLVIP----LS---F------------------------------------------------------------------------------
A0A0L1HYX4_9PLEO --------------------------------------------------------------------------------DVILMLVGTNDIIGKKPVSEILAAYDTLIAQMRSKNANMRIIVSNLLP----LDPARFPARADGIVEFNKALVTY-V-SKSPCTLVDNFANF--------------------------------------------
E3RJZ5_PYRTT --------------------------------------------------------------------------------DVVIMLIGTNDV-AKKTVDDVLHAYDILLGQMRAKNENMQIVFSNLLP----LDPARFSQRADGIKALNTAIAAY-A-----------------------------------------------------------
G2HS43_9PROT SGDTTNGVLERLDSINK------------------------------------------------------------NI-KQVFIMIGVNDIMRGKEVDEVYNNYLKIIKTFKDK--NIKVYIQSTLF----IN--F---N-FKVEELNKRLEKY-A-KENHITFINLNPIF--SAYELK------------------------------------
E6L4E3_9PROT SGDTTSGVLDRLSTVSP------------------------------------------------------------SI-KQVFIMIGVNDIMRGKSEDEVFENYKKIIKFFEEK--NIKVHIQSTLY----IN--F---N-PKIEKLNEKLKNL-A-QNNNIDFIDLNPIF--------------------------------------------
A8EWS4_ARCB4 SGDTTSGVLDRLSTVSP------------------------------------------------------------SI-KQVFIMIGVNDIMRGKNENEVFENYKKIIKSFEEK--NIKVHIQSTLY----IN--F---N-PKIEKLNEKLKDF-A-KNNNIDFIDLNPIF--------------------------------------------
A0A0G9K3L5_9PROT SGDTTSGVLDRLSTVSP------------------------------------------------------------SI-KQVFIMIGVNDIMRGKSENEVFENYKKIIKFFEEK--NIKVHIQSTLY----IN--F---N-PKIEKLNEKLKDF-A-QNNNIDFIDLNPIF--------------------------------------------
A0A0M1UPT0_9PROT SGDTTSGVLDRLSTVSP------------------------------------------------------------SI-KQVFIMIGVNDIMRGKSENEVFENYKKIIKFFEEK--NIKVHIQSTLY----IS--F---N-PKIEKLNEKLKDF-A-QNNNIDFIDLNTIF--------------------------------------------
S5PEQ8_9PROT SGDTTSGVLDRLSTVSP------------------------------------------------------------SI-EQVFIMIGVNDIMRGKSENEVFENYKKIIKFFEEK--NIKVHIQSTLY----IN--F---N-PKIEKLNEKLKDF-A-KNKNIDFIDLNPIF--------------------------------------------
K9WJ28_9CYAN SGDTTKGILNRIHEVVE------------------------------------------------------------SQPQKIFIMIGINDLTKGSSIDETFNNYQDLLNILQKESPKTKVFVQSVLP----VN---IGVN-NNIINLNNRLRDL-A-QKLSFNYIDLFSDF-DQGYLL-------------------------------------
A0A0M0WNM0_9BACI ---TTEGVLHRLKSITD------------------------------------------------------------AKPKKIFLMIGINDLNEQKSVKKTKANYAEILERIHKESPNTKVYIQSVLP----VD---AVDN-KDVIALNNYLKRL-A-KKHNDSYIDLYSK--S------------------------------------------
D5DGY9_BACMD ---TTEGVLHRLKSITD------------------------------------------------------------AKPKKIFLMIGINDLNEQKSVKKTKANYTEILERIHKESPNTKVYIQSVLP----VD---AVDN-KDVIALNNYLERL-A-KKHNDSYIDLYSK--S------------------------------------------
A5N8N5_CLOK5 SYDTTSGALNRISEITR------------------------------------------------------------LKPSKIFIMLGINDIGKGLTSRNIINNYSKILESIKENSPDTTIYIQSVLP----IT---TTNS-REIIELNNSLKEL-C-KNFDIKYIDLYSLFTP------------------------------------------
K8GFE2_9CYAN SGDTTAGLLQRLEPIVQ------------------------------------------------------------AKPHKVFLMIGINDIIRGVRIEQIVQNYTTILTRFRTDSPSTRVYVQSLLP----VQ---KMRS-T-ILEVNQVLPTL-A-QQFDYQYIDLYPQF-N-----E------------------------------------
R4JC30_9BACT --DVISGVRERLYQVTD------------------------------------------------------------HNPSKIFLLIGINDISHGHSVEKLAADYETLVKEIRQQSPKSVLYVQSIMP----IN--LRGKE-RTIKELNARLKDI-A-RQNNATFIDLTPALSQ------------------------------------------
W3AC50_9BACL SEDTSDGVLNRIKEVAE------------------------------------------------------------RKPKEVYIMIGINDIGAGTDAKTYRKNVDSIIQSFDKD--ATKVILQSILP----INDLS---N-KTVHEFNAILQQL-A-QKHGVEYIDLHSAF--PDGQLD------------------------------------
A0A098EIL2_9BACL ----SKGVLNRIDEIVD------------------------------------------------------------RHPKEVYIMIGINDIGAGSSPTAYEKNMRRIIEAFDLS--ETQLVLQSILP----INELS---N-EKVDDFNQILVSL-S-KEYGVGYVDLQPEF--ENGQLDL-----------------------------------
R6T7B3_9BACE SGQTTSQILVRMQQVVS------------------------------------------------------------LAPKYVVILCGINDIAKNAGAKSMLGSIRSMCQIAKAN--KIRPILCTLLP----SPEIE---NPSDVQEFNSMLKEY-A-REAGIKVIDYYEAF--ADGKMVY-----------------------------------
R5S0B3_9BACE SGQTTSQILVRMQQVVS------------------------------------------------------------LAPKYVVILCGINDIAKNTGANSMLGSIRSMCQIAKAN--KIRPILCTLLP----SPEIE---NPPDVQKFNAMLKEY-A-REAGIKVIDYYEAF--ADGKMVY-----------------------------------
A0A069S7Q5_9PORP SGQTTSEMLVRFRQVIN------------------------------------------------------------LKPKAVVIMAGINDIAHNNGMENVYGNLVSMAELAKVN--NIKVIFCSVMP----APGMK----PDKVIQLNKWIKEY-A-DKNGLTYVDYHSAM--ERNGL-------------------------------------
A0A0J9FZD4_9PORP SGQTTSEMLVRFRQVIN------------------------------------------------------------LKPKAVVIMAGINDIAHNNGVENVYGNLVSMAELAKVN--NIKVIFCSVMP----APGMK----PDKVIQLNKWIKEY-A-DKNGLTYVDYHSAM--ERNGL-------------------------------------
A0A073IAZ3_9PORP SGQTTSEMLVRFRQVIN------------------------------------------------------------LKPKAVVILAGINDIAHNNGVENVYGNLVSMAELAKVN--NIKVIFCSVMP----APGMQ----PDKVIQLNKWIKEY-A-DKNGLTYVDYHSAM--ERNGL-------------------------------------
E1YW67_9PORP SGQTTSEMLVRFRQVIN------------------------------------------------------------LKPKAVVILAGINDIAHNNGVENVFGNLVSMAELAKAN--HIKVIFCSVLP----APGMQ----PDKVIQLNKWIKEY-A-DKNGLTYVDYHSAM--ERNGL-------------------------------------
A1Y1T7_DROIM -----------------DYDAYLLDFPLLGDDFFLYLARMELKCRFKKDEKVLQSGLCISGQTINAARQRVQHVEQE-M-TQIIVNIGSVDIMRGKPLVQIEHDFRQLIKEMHNR--RFVPV-LTTLAPLANYCHDKQTCE--KVLRFNKFIRN-EGR-H--LTVIDIHTCLINENGVVRFDCFQKGPRSVTGSVEPYVFWNKIGRQRVLQMIEQN
B4JTJ1_DROGR -----------------DNDAYLLDFPLLGDDFLLYLARMELKCRLKKYEKVLQSGLCISGQTISAARQRLRHVEAE-M-TQIIVNIGSVDIMRGRPLVQIEHDFRQLIKEMHNR--RFVPV-LTTLAPLANYRHDKHTCD--KVSRFNKFIRS-EGR-H--LKVIDIHSCLVNENGIVRFDCFQNAPRSVTGSSEPHVFWNKIGRQRVLQMIEEN
B4K9E5_DROMO -----------------DYDAYLLDFPLLGDDFLLYLARMELKCRFKKYEKVLQSGLCISGQTINAARQRLRLVEPE-M-TQIIVNIGSVDIMRGRPLVQIEHDFRQLVKEMHSR--RFVPV-LTTLAPLANYRHDKQTCD--KVLRLNKFIRN-EGR-H--LKVIDIHSCLINENGVVRFDCFQNGPRSVTGSSEPHVFWNKIGRQRVLQMIEAN
B4LXK5_DROVI -----------------DYDAYLLDFPLLGDDFFLYLARMELKCRFKKFEKVLQSGLCISGQTINAARQRLRLVEPE-M-TQIIVNIGSEDIMRGRSLVQIEHDFRLLVKEMHNR--RFVPV-LTTLAPLANCRHDKQTCD--KVSRFNKFIRS-EGR-H--LKVIDIHSCLINENGIVRFDCFQNGPRSVTGSSEPYVFWNKIGRQRVLHMIEEN
B4N815_DROWI -----------------DYDAYLLDFPLLGDDFLLYLARMELKCRFKKYSKVLQSGLCISGQTINAARQNVCHVEPE-Q-TQIIVNIGSVDIMRGRPLVQIEHDFRQLIKEMHNR--RFIPV-ITTLAPLANYRHDQATCE--KINRFNKFIRK-ECR-H--LKVIDIHSCLINDKGIVLFDCYQNGPRAVTGSKEPYVFWNKIGRQRVLQMIEAN
A0A0M4F3M8_DROBS -----------------DYDAYLLDFPLLGDDFLLYLARMELKCHFRKFKQVLQSGLCVSGQTINAAKARIEHVDPE-M-TQIIVNIGSEDILRGKALVQIQHDFRQLIKEMHNR--RFVPV-LTTLAPLANYCHSHQICD--KVDRFNKFIRS-EGK-H--LRVIDIHSCLINENNIVRFDCYQNGPRSVTGSPEPYVFWNKIGRQRVLQMIEDN
B4PTX6_DROYA -----------------DYDAYLLDFPLMGDDFMLYLARMELKCRFRRHERVLQSGLCVSGLTINGARNRLKRVQPE-G-TQIIVNIGSVDIMRGKPLVQIEHDFRLLIKEMHNM--RLVPI-LTNLAPLANYCHDKVLCD--KIHRFNKFIRS-EC-CH--LKVIDIHSCLINERGVVRFDCFQSSPRQVSGSKEPYLFWNKIGRQRVLQVIETS
A0A126GUR4_DROME -----------------DYDAYLLDFPLMGDDFMLYLARMELKCRFRRHERVLQSGLCVSGLTINGARNRLKRVQPE-G-TQIIVNIGSVDIMRGKPLVQIEHDFRLLIKEMHNM--RLVPI-LTNLAPLGNYCHDK---------------------------VIDIHSCLINERGVVRFDCFQASPRQVTGSKEPYLFWNKIGRQRVLQVIETS
B4HKZ1_DROSE -----------------DYDAYLLDFPLMGDDFMLYLARMELKCRFRRHERVLQSGLCVSGLTINGARNRLKRVQPE-G-TQIIVNIGSVDIMRGRPLVQIEHDFRLLIKEMHNM--RLVPI-LTNLAPLGNYCHDKVLCD--KIYRFNKFIRS-EC-CH--LKVIDIHSCLVNERGVVRFDCFQTSPRQVTGSKEPYLFWNKIGRQRVLQIIETS
B3P1W4_DROER -----------------DYDAYLLDFPLMGDDFMLYLARMELKCRFRRHERVLQSGLCASGLTINGARNRLRRVQPE-G-TQIIVNIGSVDIMRGKPLVQIEHDFRLLIKEMHSM--RYVPI-LTNLAPLANYCHDKVLCD--KVHRFNKFIRS-EC-CH--LKVIDIHSCLINERGVVRFDCFQSSPRQVSGSKEPYLFWNKIGRQRVLQVIETS
E8NH25_DROME -----------------DYDAYLLDFPLMGDDFMLYLARMELKCRFRRHERVLQSGLCVSGLTINGARNRLKRVQPE-G-TQIIVNIGSVDIMRGKPLVQIEHDFRLLIKEMHNM--RLVPI-LTNLAPLGNYCHDKVLCD--KIYRFNKFIRS-EC-CH--LKVIDIHSCLINER----------------------------------------
B3LZ06_DROAN -----------------DFDAFLLDFPLMGDDFFLYLARMELNCRFKRYERVLQSGLCVSGQTIIGARNRFRKVYPE-G-TQIIVNIGSVDIMRGKPLVQIEHDFRLLIKEIHSR--RCIPI-LTNLAPLANYCHDKVLCD--KITKFNRFVRN-EARSH--LKFIDINSCLINEKKNVLFDCFQSAPRTVTGSKEPYLFWNKIGRQRVLQTIESC
Q295Q4_DROPS -----------------DYDAYLLDFPLLGDDFLLYLARMELRCRFKRTERVLQSGLCVSGQTISGARSRLHHLLNK-G-TQIIVNIGSVDIMRGRPIVQIQHDFRQLVKDMHNR--GLVPI-LTTLAPLANYCHDKAMCD--KVVKFNQFIWK-ECASY--LKVIDIHSCLVNENGVVRFDCFQYSSRNVTGSKESYVFWNKIGRQRVLQMIEAS
A0A059PF64_9MUSC -----------------DYDAYLLDFPLLGDDFLLYLARMELRCRFKRTERVLQSGLCVSGQTISGARSRLHHLLNK-G-TQIIVNIGSVDIMRGRPIVQIQHDFRQLVKDMHNR--GLVPI-LTT------------------------------------------------------------------------------------------
W8CE30_CERCA -----------------DYEAHLLDFPLLGDDFFLFLARMELRCKFKKYGKVLQSGLCVSGQTICAAIRRVHQLDDQ-H-RSIIVNIGSVDIMKGRSLVQIEHDFRELINVIFKK--GFTPI-LTTLAPLANYAHDKQVKT--KLERFNHFIKN-EGK-F--LVVMDIWACLVNEKGQILFDCFQNEPRMVSGTSEPYVFWNKIGRQRVLQLIESQ
A0A0A1XRQ4_BACCU -----------------DYEAHLLDFPLLGDDFFLFLARMELRCKFKKYDKVLQSGLCVSGQTICGAIRRVRQLEDQ-C-KSVIVNIGSVDIMKGRSLVQIEHDFRELINLMFKK--GFTPI-LTTLAPLANFAHDEHTKN--KLERFNSFIKK-EGK-F--SLVMDIWSCLVNERGHILFDCFQNEPRMVTGTSEPYVFWNKIGRQRVLQLIESQ
A0A034WRF5_BACDO -----------------DYEAHLLDFPLLGDDFFLFLARMELRCKFKKYDKILQSGLCVSGQTICGAIKRVRQLEDQ-C-KSIIVNIGSVDIMKGRPLVQIEHDFRELINLMFKK--GFTPI-LTTLAPLANFAHDEITKT--KLERFNNFIKK-EGE-F--LLVMDIWACLVNERGHILFDCFQNEPRIVTGTSEPYVFWNKIGRQRVLQLIESQ
A0A0K8U7J3_BACLA -----------------DYEAHLLDFPLLGDDFFLFLARMELRCKFKKYDKILQSGLCVSGQTICGAIKRVRQLEDQ-C-KSIIVNIGSVDIMKGRPLVQIEHDFRELINLIFKK--GFTPI-LTTLAPLANFAHDEITKT--KLERFNNFIKK-EGE-F--LLVMDIWACLVNERGHILFDCFQNEPRIVTGTSEPYVFWNKIGRQRVLQLIESQ
A0A0L0CP24_LUCCU -----------------DYEAHLLDFLLLGDDFFLYMARMELRCKFKKNQRVLQSGLCVSGQTIGAAIKRIRALSDS-R-RSVIINIGSVDLMQGRQLIQIEHDFRELLLTMLKK--GIKPI-LTTLAPLANYSHNCDLKR--LLERFNEFIKR-EGQ-HRNLVVIDIWKCLVNEKGHVFFDCYQNEPRNVTGATESYLFWNKIGRQRVLQLIESK
T1PG45_MUSDO -----------------DYEAHLLDFLLLGDDFFLYMARMELRCKFKKRQKVLQSGLCVSGQTIGGAIKRVIGLQDN-G-RSIILNIGSVNIMQGRQLIQIEHEYRELLTIMLKK--GIQPI-LTTLAPLANYTHDMEMKR--TLERFNKFIKS-EAE-RNNLIVIDIWKCLVNDKGAVRFDCYQNEPRNVTGASEPYLFWNNIGRQRVLRLIESQ
Q2PP79_AEDAE ------------------SGPTFCGMQMIGDDFFLSLARWELGFQYDPGHNIQQSGLCISGQTIAEAADRVMKAPYI-N-DRVIINLGVVDILHGNDFVDMQEDLYQLKKNLENR--GARAI-LTTLSPLANSSHIPDISD--KLHRFNNLIR----RYQ--WEHIDLWRCFVNERDQTLYECFQPAPRQVTGSNKPHVLWNKLGRQRIIKFMKTQ
B0WIV7_CULQU --------------------PNFCGWQMIGDDFFLSLARWELGYSFDPGHTIQQSGLCISGLTIAEAVDRVTKATVL-N-DRVILHIGVVDLLHGHEYVDMQMDLLRLMRVFEER--GVRVI-LTTLSPIANSSHMPGVVN--RYSQFNSLIR----NSN--WRYIDLYRCFVNERHNTLYECYQPGPRHVSGSNQPHVLWNKLGRQRIIKFLKTQ
T1DTM7_ANOAQ -------------------GPSFHKHQLVGDDFFLSIAKCELDYSFDQGHEIAMSGLCISGLTLAEAAKRVEAAPYI-A-SQVLVNVGTVDLLHGRQMIDLIQDFDMLMDRFRER--NVEPL-ITTLAPIANTGGRSVMQE--RLCKFNEYIR----SSC--PNYINLDRYFQNDDGSVRFECYQPGPRTVTGSTMPHVLWNSLGRRHVLHELGNE
W5JJ85_ANODA -----------------MYGPSLHKHQLMGDDFFLSIAKWELGYSFDRGHSIAMSGLCISGLTLAEAAKRVERAPHI-A-SQVLVNVGTVDLLHGRQMIDLLHDFDMLMARFRDR--NVEPL-VTTLAPIANAGGCSPMQY--RLRKFNEYIR----IKC--RNYIDLGRYFQNDDGSVRFECYQPGPRKC-------------------------
A0A084WRU4_ANOSI -----------------KYGPSFHQHQLLGDDFFLAIAKWELKYSFDPGHDIEMCGLCISGLTLSDAAMRIQVAPYI-A-GQVLINVGTVDLLHGRVMIDLIHDFELLMARFRDR--NVEPI-VTTLAPIANSGGRTIMAE--RLLKFNEYIR----RTC--PRYIDLWKYFVHADGSCRFELYQPGPRTVTGSIRPHVLWNKLGRHHLMSVIGHE
Q7PQJ3_ANOGA -----------------MYGPSYHRHQLVGDDFFLAIAKWELGFSFDPGHDIDMSGLCISGLTLSEAAKRVEMAPFI-A-DHVLVNVGTVDLLHGRAMIDLIHDFNQLVARFRER--NVEPI-MTTLTPIANSGGRTTMAE--RLLKLNEYIC----RTC--PRTIDLWKHFVHADGTVRFECFQPGPRKVSGSIMPHVLWNKLGRQHMLGVLGNE
U5EFJ8_9DIPT --------------------AAVRKFEMLGDDFFLSLAKLELGSSFTKNKRVLQTGFCISGLTVAEAKERVLAAKEF-NFTDFVVNVGSVDILHGHDLIDICDDYIGLVKAFNSR--GINPI-CTTLAPLGNYGHSEIITQ--KVTKFNEFIRH---QYP--WNHLDISPSFLNAKKQIMFECYQPEPKSVSGSNKPHLLWNKLGRQRVLKSLKQG
K4MTL4_GRYBI -----------------DNGPVMLGYHLVGDDFLLQFACLHSDYEWDDSER-LTCGMCISGQTIHDFHMQVQHEGVI-Q-PKIMLMLGAVDILQNRSLRYIIDDMTDLLDDLLIS--GAKTVMLLTIPFLKNAGRSNR-----KVLEFNEFLKTLDDGVK--VQVLDVHPLFCSYYQNQTYDCYELSARDVLCYPNGVVLWSHIGRSYLYNFLLQQ
F2WJY6_9HYME -----------------IYEPVANGRQLLGDDFFLQLANLHLPIWRYKDSLALHCGLCISGQTISDCTQTLKNISTI-S-NRVVILLGSVDVYNNATCDEMIYDMTELLQVLRNT--A---ITICTLPPLSIYAYKKQ---SMALLSFNNWIRSLASFVN--YPIIDLYKKFCDETYTTDYDWF--------------------------------
F4WQN7_ACREC -----------------VYEPVANGQQLLGDDFFLQLANLHLPIWRYKDSLALHCGLCISGQTISDCTRALRNINTI-S-NRVVILLGSVDVYNNATCEEMVYDMTELLQVLRNT--A---ITICTLPPLSIYAHKKQ---SMALLSFNNWIRSLTSFIN--YLVIDLYEKFCNETYVTNYDWYQTQARRVSGTKHSYVLWNMKGRKRAMSLICEE
E9IZ46_SOLIN -----------------IYLPVANGQQLIGDDFFLQLANLHLPIWRYKDSLALHCGLCVSGQTISDCTRALRNVSSI-S-NRVVILLGSADIYNNATCDEMIDDMTELLQVLRNT--A---ITICTLPPLGIYAYRNQ---SFALFSFNNWIRSLASFIN--YSVIDLYEKFCDDTYITNYDWF--------------------------------
E2A7I8_CAMFO -----------------IHEPTASGQQLLGDDFFLQLANLHLPIWRYKDNLALHCGLCISGQTISDCTRSLRNISTI-S-NRVVILLGSVDVYNGATCEEMIYDMTELLQVLRNS--A---ITICTIPPLSIYAYKKQ---SLALFCFNNWIRSLASFES--YPIIDLFESFCNETYVTEYDWFQTSLMRLHD-----------------------
A0A0J7KH44_LASNI ----------------------------------------------------------------------------------------------GATCDEMIYDMTELLQVLRNS--A---ITICTIPPLSIYAYKKQ---SLALFCFNNWIRSLASFES--YPIIDLFESFCNETYVTDYDWFQVQARRVSGTKHSYVLWNNKGRKRAMSFICEK
A0A026WMY1_CERBI -----------------IYEPIANGQQLIGDDFFLQLANLYLPIWRYRDSLALHCGLCVSGQTISDCTRALRKISTI-S-NRVMILLGSADIYNNATCDEMINDMTELLQVLRNS--A---ITICTIPPLAICAHKSQ---SLALFSFNNWIRSLASFES--YPVVDLFESFCNETYTTEYDWFQTQARRVSGTRHSYVLWNNKGRKRAMNLICEE
E2BYH0_HARSA ----------------------------------------------------------------------------------------------GATCDEMIDDMSELLQVLQNS--A---ITICTIPPLAIHAYKYK---SLALFCFNNWIRSLVFSKG--YRILDLFENCSNEMYATEFDWFQTQARRVSGTKHSYVLWNNKGRKLAMNLIC--
A0A0C9QHR7_9HYME ------------------HTPLVSNGQLIGDDFFLQLAELKEPIWREWRNGPLHAGLCVSGQTVRDCIKALREVNIM-S-NKLVIMLGAEDIYQGREAAFIQEDYEELLELLSVG--G---ITLCTIPPLSWLNQPTQ---FTALRAINYFIVNHALVNG--YQLADFFSHFSNVRGTPKYDLFQVEPRRVSGTSYSYLLFSEQGRRLAMTLLR--
E1A883_NASVI -----------------CTEPIIGKTQLIGDDY-LQLCYMQYDLLRKTLKSPISCGTVQSGLTIRKACKRLDKIESM-S-SKLVINLGTVDIYNRNTDEEMANDMMGLLKKLNSQ--Q---ITLCTLPPMSMFGERDK---YLNMHSYNNWIRRFAAKNN--YQLLDLYDCFTDDNGCIDYQYFQQDARMVSGTSHPHVLFNYFGRQQIMRLIL--
E9I8K8_SOLIN ---------------------------------------------------------------------------------------------QGATYEDMTRNMTNLLNILNKS--N---IIICTIPPLVLNDDSKK---RERLNQFNDWIRTL----N--YKKIDLYNILTTDNQELRFD----------------------------------
R5VMZ1_9FIRM ------------------------------------------------------------------------------S-PKLVVMIGSNDICDGYTLKQIQTNLEDIIQKLKEK--NIPLIILTTLPPCPIYRECRD---IEKMEELNRIILSL-SKDNPFVHVLDIFPIYADKNQSLRV-----------------------------------
A0A0A6S1U2_STRUB GGVTLSTLLENIDTILT------------------------------------------------------------ENIKEVFVSIGVNDLIVGSNIDKICRDFEKLFNTFSSR--NISY-YMTTIAYTDSVKNS------DI-KKVNTWLLDY-S-RKKNIPIFDINKL--AQNEVLDY-----------------------------------
A0A0H1UPZ9_STRAG GGVTLATMLENLPNFLT------------------------------------------------------------ANVTEVFVSIGVNDLITGYSVEEIFSNFQKLYSLLAEN--KIKM-RLTTIAYTETVNNA------DI-EKINQWLTEF-C-YQNQIPLLDINRF--SKDGNLNY-----------------------------------
A0A0G1KN57_9BACT ----LSRLQQNV--LAR------------------------------------------------------------NDINYVIVWGGVNDVYQDVPVVEIQRNLQEIYTRLHAS--NIKV-VALNLPPSATWTEARQ---KAL-ELVNNWIANS-A-KEVDYTI-DVYSL-------LED-----------------------------------
A0A0E3QN36_METBA ------------------------------------------------------------------------------HPNFVIIMGGLNDLLLGQPEQIIENDLAAMCKNSTQN--GITP-VLCSITP-VS---QNL---KIKTNNLNKWIISY-S-NVQGYKVIDFNSV----NDGHDN-----------------------------------
A0A0G3CFD7_METBA -----------------------------------------------------------------------------HHPNFVIIMGGLNDLLLGQPEQVIEDDLAAMCKNSTQN--GITP-VLCSITP-VP---QNL---KIKTKNLNKWIISY-S-NVQSYKVIDFNSV----NDGHDN-----------------------------------
R2P1Z4_9ENTE --------------------------------------------------------------------------------KKVILFIGINDLIHGDSVKKFQKEIEKIIQVCEYE--KVAY-QLCTLTPCPEMDEQKE---KVR-KEINRWLLTY-T-N-----VWDISSI--EKSSGYLN-----------------------------------
