# Supplementary material for: Bacterial contribution to genesis of the novel germ line determinant oskar
Source: eLife. 2020 Feb 24;9:e45539. doi: 10.7554/eLife.45539 (PMC7250577; doi:10.7554/eLife.45539)
Supplement: Source data 1. — Subfolder "Alignments": All sequences identified and analyzed in this study, in FASTA format and with corresponding Alignments. Subfolder BLAST search results: Results of BLASTP searches with full length Oskar, OSK or LOTUS domains as queries. Subfolder "Data": Necessary files for running the different IPython notebooks: a. Subfolder "HMM": HMM models used for iterative searching for sequences similar to full-length Oskar, LOTUS and OSK domains; b. Subfolder "Taxonomy": Conversion table for UniProt ID to taxon information (uniprot_ID_taxa.tsv); c. Subfolder "Trees": Contains the tree files obtained from i. RaxML phylogenetic analyses of the OSK and LOTUS domains aligned with MUSCLE, T-Coffee or PRANK; ii. MrBayes phylogenetic analyses of the OSK and LOTUS domains aligned with MUSCLE; iii. SOWHAT analyses. [file elife-45539-data1.zip › Oskar HGT Supplementary Information Files/Alignments/LOTUS_MUSCLE_TREE.fasta]

>tr|V3Z0B0|V3Z0B0_LOTGI 91 bp
KEEAEKQIRALLNSTPAGLAVGELkRDYQQFIGSQIPYQKFGYSSAEDYFNDIPDVITP-
VWENGKTILKATANEtTRHIEKLVSRQRVTN
>tr|R7UJX3|R7UJX3_CAPTE 91 bp
RESVTKEVRSILLASQRGMSCREFvREWNELLGYPIPHRQLGFASLEDFLRGLPEVVEL-
SWQDGELILKAVANEaTRHIARMVSVQKPSK
>tr|E9IZ46|E9IZ46_SOLIN 91 bp
MEETVALIKSCIISKKGGVPVIDLnDEFQTLVGEPIPYRRLGFSSLNAFLRNIDGLERT-
WNNFGDEIFTINDSK-ISHIDKLIRKQKDNY
>tr|K7JUZ2|K7JUZ2_NASVI 91 bp
VNEVRLLVKSCILTRKGGMPISDLrDEYKNLTDEEIPFYRLGYNSLFHFLRDFQDVRSD-
RNEEGAHVLVVKENQqNKHLMELIKKQKDPK
>tr|F4WQN7|F4WQN7_ACREC 91 bp
MEETVALIKSCIISKKGGVPITDLnDEFQILVGESIPYRRLGFASLRAFLQTIDGLETS-
WNNFGEQTLRINDSK-ISHIDKLIRKQKMD-
>tr|W4ZBK4|W4ZBK4_STRPU 91 bp
KQEMKIVLRALLLSAPMGLTAVEIeRDYREAQGYGVPFRELGYNSTSDLVEDLKDVASC-
QWERGHAVFHGIADKtTKHIKSLVSKQN---
>tr|E2A7I8|E2A7I8_CAMFO 91 bp
MEETIALIKSCIISKKGGVPIGDLnDEFQNLVGEPIPYRRLGFSSLRAFLRIIDGLETK-
RNEFGEQILKINDSK-IAHIDRLIRYQKVD-
>tr|F2WJY6|F2WJY6_9HYME 91 bp
MDETVALVKSCIISKKGGVPIEDLnDEFQYVVGESIPYRRLGFSSLRAFLQTIDGLEMT-
WNDFGEQILKINDSK-ISHIDRLIRKQKVD-
>tr|B4N816|B4N816_DROWI 91 bp
NPDIDSEIRGILLAHQNGITISNIkREYRSLTGNHFPV----HENITDFLLTIPNVTAE-
CRETGTRIFNIKPKKeTRHLHEMIINQRQRN
>tr|B4K9E5|B4K9E5_DROMO 91 bp
HPEIDAEIRAILLANQNGITISSIkNEYRQLTGTAFPV----HDNITDFLLTIPHVTAE-
CCESGKRIFNIKPTEeTRHLHDMILQQRQRE
>tr|A0A026WMY1|A0A026WMY1_CERBI 91 bp
MEETVALIKSCIISKKGGVSIEDLnDEFQNLVGEPIPYRRLGFSNLRALLRTINGLETT-
WNKFGEQTLTIKDSK-ISHLNKLICKQRV--
>tr|C3ZCL9|C3ZCL9_BRAFL 91 bp
VQEVKKDIRSLLISAQRGLTATMLlDDYKQFIGHPLPYRELGYNAPIDFIRDISDVVQLt
WQGSMQVLRAVVDED-TQRVANLVARQRES-
>tr|B4LXK5|B4LXK5_DROVI 91 bp
YPDIDTEIRSILLANQNGITISSIkKEYRQLTGTAFPL----HDNITDFLLTIPHVTAE-
CCESGKRIFNIKPTEhTRHLHEMILQQRQR-
>tr|K4MTL4|K4MTL4_GRYBI 91 bp
WTEVESAIKSCVVSKKGVMTLTDLeGEYYELVGQAIPFRTFGCDSLEVFLHKISGVYLS-
QNGRGEIVITANSKK-TEHIANLVKKQKAD-
>tr|B4JTJ1|B4JTJ1_DROGR 91 bp
YPDIDNEIRAILLANQNGITISSIkKEYRQFTGTAFPL----HDNITDFLLTIPQVTAE-
CCASGKRLFNIKPTDgTRHLHEMILQQRQ--
>tr|A1Y1T7|A1Y1T7_DROIM 91 bp
YPDIDAEIRAILLANQKGITISSIkSEYRNMTGNAFPL----RENITDFLLTIPYVTAE-
CCMSGKRIFNIKPTEdTRHLHDMVLNQRQRE
>tr|Q2PP79|Q2PP79_AEDAE 91 bp
LEKIAPILKSIIVTRKDGATVDEIiDDYYDFTGESLLTTWRSRDNIGNLLRQIDGIWST-
YSEPNGPFLWYCSSDnTRHIAEMIKKQKSPR
>tr|W8CE30|W8CE30_CERCA 91 bp
YPDLDVVIRSILMARQEGATISDIkDDYRKNTGNVFPI----FQSITEFLLSIPLVTAF-
CNEDGKLIFNVRPTDrTKHIFDMVQQQKPQQ
>tr|T1PG45|T1PG45_MUSDO 91 bp
YPDLDSEIRSILTARQDGATISDIrDDYRKLTGLTFPI----YESVTEFLLTIPYVSAY-
CNENGTRIFNIRPMEkTKHIHNMVMEQKPHQ
>tr|A0A0L8HW18|A0A0L8HW18_OCTBM 91 bp
KEDIKKKIRALLISSQSGVPLFNL-KDYYDIIGEPLKFRDLGYFDLEDFLLDMPDVVDVv
KAADGQTVLKHVTADsTKHIEKLVARQKTV-
>tr|F6QYS5|F6QYS5_XENTR 91 bp
-QRIQKDVRALLIASKNGLSIHELeQDYRMMIGSHIPIRSLGYKSTMELLLDMPSVVKIh
TQLDGTVKLAVVDET-TRRIADLVSCQKDR-
>tr|B0WIV7|B0WIV7_CULQU 91 bp
SEEINSILRAIIIARKEGATLDEIiEDFKEKNDECLLTMFGDRETIVNYLRGLEGVWTS-
FHEPHGPLLWYCNTSkTQHLSNMIKNQKSPR
>tr|A0A034WRF5|A0A034WRF5_BACDO 91 bp
--DLDAEVRSILLTRQDGATISDIkDDYRKNTGIVFPI----FQNITEFLLSIPFVTAF-
CNENGKLIFNVQPSArTKHIYDLVQQQKPQH
>tr|Q7PQJ3|Q7PQJ3_ANOGA 91 bp
EELQVQLRSVIITRSKAGATVDEIiDDYRELTGVHLLDRFYTHSALLNYLFGMEGVWCS-
TDGAHGLMLWFCRTArTKHVVDMIQAQRSPR
>tr|X1WIW2|X1WIW2_ACYPI 91 bp
----KMVIRSLLTSSPGKVTISQIlKEYHDYEGSNLPYKHFGFKNVFELLENMKDVVKIs
NPSMSSFITLIVDEK-TSHLRELVVNQKSKR
>tr|A0A023EWV9|A0A023EWV9_TRIIF 91 bp
-KQVITNLRACLISSQGGIPANSLnNDYKQLLGEHIPFRKLGFTNLESFLKSIPEINLR-
-NVNGTTLVEAKKTAcSTHITKLVEKQRK--
>tr|A0A0L0CP24|A0A0L0CP24_LUCCU 91 bp
YPDLNSEIRSILTARQDGASISEIrDDYRKLTGLPFPI----YEDVTEFLLTIPYVMAY-
CSEKGTRIFNIMPMEkTKHIHDMVMHQKPQ-
>tr|A0A0K8W0W3|A0A0K8W0W3_BACLA 91 bp
--DLDAEVRSILLTRQDGATISDIkDDYRKNTGIVFPI----FQNITEFLLSIPFVTAF-
CNENGKLIFNVQPSArTKHIYDLVQQQKPQH
>tr|A0A0A1XRQ4|A0A0A1XRQ4_BACCU 91 bp
--DLDVEVRSILMARQEGATITDIkDDYRKNMGLVFPI----YQNITEFLLSIPFVTAY-
CNENGKLIFNVRPSArTKHIYDLVQQQKPQQ
>tr|A0A088ASD6|A0A088ASD6_APIME 91 bp
REEVIKNLRACLISSKGGVKMEDLnRDYKMLIDENIPFRKLGYQSLVAFLRTVQSVRII-
E-KAGECFVEAIPSEeSAHITKLIARQKT--
>tr|K1QZD2|K1QZD2_CRAGI 91 bp
LEEVKSMLRAVLMSCKEGVPAHVLqRDYRDVTQEPLPFKKLGFPNLDEFINSIPDVVRVr
RNKEGEVVYHAVANEeTAHIQSLVSKQKSNK
>tr|A0A139WGI6|A0A139WGI6_TRICA 91 bp
-NEIVSRIRSCLISTKGQVTLRQLeDDYRTLLGERIPYAKLGHKTLESFIISIPTIITS-
RSPSGEILVDAQVSEkTAHISSMVRKQKS--
>tr|F6YH90|F6YH90_ORNAN 91 bp
---LRKEIRSLLISIKDGVSLLQLeREYLSMVGNPLPLQLLGYRSTMELVLDMPDVIHIh
C-GNGSIILKAIPDEaTKGIANLVAKQRSSS
>tr|W5JJ85|W5JJ85_ANODA 91 bp
VEMVRQLRSVIITRSKEGATLEEIiDDYRELTGDVLMPIFGSRQNFANYLSRVDGVWCS-
TEGTDGVILWYCSTPrTKHVVEMIQEQKSNV
>tr|A0A084WRU4|A0A084WRU4_ANOSI 91 bp
EELMNHLRSVIITRSKDGATIDEIiEDYLELTGKHLLDNFSCRNDLMIYLSMIDGIWYS-
TEGTHSVILWFCSTPkTKHLVEMIKRQRASK
>tr|H2YLA8|H2YLA8_CIOSA 91 bp
RDEIKKVIRSLLVSAPRGLTPYQLeKDYKQITGNHLPYQKFHFTTNLEFLRSLNDVLHFh
YDGYRVTVYGIADAS-TKHIMAMVQKQKKPR
>tr|G1KVT0|G1KVT0_ANOCA 91 bp
MKSLKKEVRSLLTPAKEGLTPSCLeQEYRYLVGKQLPFRSLGYHSVMELVKDMPDVVKI-
CPMANGSVLLKVIADcTKQIANLVSRQQR--
>tr|G3TEV7|G3TEV7_LOXAF 91 bp
---LRKEIRSLLISTKDGLTPQQLeKEYLLMVGNHLPLRTLGYRSTMELVLDMPDVVSVc
PSGDGTVTLKAIPDEsTKGIASLVAKQRSNH
>tr|A0A0K8TEH4|A0A0K8TEH4_LYGHE 91 bp
KDKVISNLRACLISSPGGTTVSDLnKDYRSLVGENIPFRRLGYSSLEEFLQFLPNVDIV-
NRGGQNHVIAKVAAD-SSHIAKLVQGQKKTS
>tr|A0A067RPA3|A0A067RPA3_ZOONE 91 bp
RDQVISTLRSCLLSVKGEISVGNLdRDYKMLVGSRIPYQKLGFENLELFLKSVPDVIIS-
RGRGGEMIVNAIPNKnTEHLAALISKQKSTS
>tr|G3VEY7|G3VEY7_SARHA 91 bp
---LRKEIRSLLISTKDGLTPQQLeREYLSMVGNHLPLRILGYRSTMELVLDMPDVVSVp
C-GDGTVILKAIPDEtTKGIASLVAKQRSSN
>tr|L8I7L7|L8I7L7_9CETA 91 bp
----RKEIRSLLISTKDGLTPQQLeKEYLLMVGNHLPLRILGYRSTMELVLDMPDVVSVp
C-GDGTVILKAIPDEsTKGIANLVAKQKSNH
>tr|W5Q779|W5Q779_SHEEP 91 bp
---LRKEIRSLLISTKDGLTPQQLeKEYLLMVGNHLPLRILGYRSTMELVLDMPDVVSVp
C-GDGTVILKAIPDEsTKGIANLVAKQKSNH
>tr|G5E528|G5E528_BOVIN 91 bp
---LRKEIRSLLISTKDGLTPQQLeKEYLLMVGNHLPLRILGYRSTMELVLDMPDVVSVp
C-GDGTVILKAIPDEsTKGIANLVAKQKSNH
>tr|H2MII4|H2MII4_ORYLA 91 bp
NESIEKVLRAVLQSSKSGISIRSLqAEYRSLCGESLPLKRLGYQTLEDYLKSIPSVVRL-
DHRMGELMCFARVCDeTAHIAELVARQKSSK
>tr|N6TQX5|N6TQX5_DENPD 91 bp
LDEVKNEIRSCIISSKAMLTLKQLsSDYMMLVGDPIPFKNLGFQSLEGLIKSFPDLDLK-
KQGNVTYAVAKQSEK-SAHISELISNQKSPK
>tr|F6WY93|F6WY93_HORSE 91 bp
-ECLRKEIRSLLISTKDGLTPQQLeKEYLSMVGNHLPLRILGYRSTMELVLDMPDVVSVp
C-GDGTVILKAIPDEsTKGIASLVAKQRSSH
>tr|A0A0J9YJ00|A0A0J9YJ00_DANRE 91 bp
VELVKKMLRAVLQSSKHGVAMARLqGDYRALTGEMIPFRKFGHDTLESFLRSIPGVVRLe
RSIAGEVMCFAGVCEeTAHIAQLVARQKNVK
>tr|U5EFJ8|U5EFJ8_9DIPT 91 bp
---VNEEIKSILVTRNLGATIQEIlSDYEELNGNNLLHYFCQLQNFQEYLKRIPGVVSI-
E-PIQGPILWYCEDEhTRHITDMIEKQKPPR
>tr|H2USX7|H2USX7_TAKRU 91 bp
NESIEKLLRAVLQSSKEGVPVSSIqSDYHSLCGESIPLKRLGYSNIEDYLRSIPSVVRL-
GYDMGQLKCFAVVCQeTSHIAELVAKQKSSK
>tr|F1S6A1|F1S6A1_PIG 91 bp
----RKEIRSLLISTKDGLTPQQLeKEYLLMVGNHLPLRILGYRSTMELVLDMPDVVSVp
C-GDGTVILKAIPDEsTKGIASLVAKQRSSH
>tr|T1DTM7|T1DTM7_ANOAQ 91 bp
EELVKQLRSVIITRSKEGATLEEIiDDYRELTGDLLLDIFGSRQNLANYLPTIDGIWHW-
T--GDGVILWFCSTPrTKHLVELINGQKSN-
>tr|A0A060W2X9|A0A060W2X9_ONCMY 91 bp
DDLMKKMLRAVLQANKNGVSITRLqGEYRSLTGEFIPDRKLGYPSLECFLRSIPSVVRM-
ENRMGEIMCFAAVCQeTAHIAQLVARQKSSK
>tr|S7NG41|S7NG41_MYOBR 91 bp
----RKEIRSLLISTKDGLTPQQLeKEYLLMVGNHLPLRVLGYRSTMELVLDMPDVVSVp
C-GDGTVILKAIPDEsTRGIASLVAKQRSSH
>tr|F7B4W0|F7B4W0_MONDO 91 bp
---LRKEIRSLLISTKDGLTPQQLeREYLSMVGNHLPLRILGYRSTMELVLDMPDVVSVp
C-GDGTVILKAIPDEtTKGIASLVAKQRSSN
>tr|V9KH94|V9KH94_CALMI 91 bp
----KKELRSLLISAQGGLSPVELeSDYYKMMGKRLPLYALGYRSVLELITDMPDIKIH-
TCGNGSLILKGNGDAtTKGIEEMVAKSRIPS
>tr|A0A0P7YHR6|A0A0P7YHR6_9TELE 91 bp
-------VRSLLVSANGGLTAEQLkRDYKVMLGHPLPLQPLGYRNVLEMVGDMPDVVAVs
YSHDGGLLLKAVGVEsTKRIEELVSKQRSSK
>tr|G1PFT9|G1PFT9_MYOLU 91 bp
----RKEIRSLLISTKDGLTPQQLeKEYLLMVGNHLPLRVLGYRSTMELVLDMPDVVSV-
CPCGDGTVILKSSSAsTRGIASLVAKQRSNH
>tr|H3DL34|H3DL34_TETNG 91 bp
TDSIKKLLRSVLQSSKEGVSLSTLqSDYRSLCGDSIPLKKLGYSRLEDYLRSIPSVVHL-
ESHMGLRCFAVVCQK-TAHIAELVAKQKSSK
>tr|A0A096NXU4|A0A096NXU4_PAPAN 91 bp
---LRKEIRSLLISTKDGLSPQELeKEYLLMVGNHLPLRILGYRSTMELVLDMPDVVSV-
CHGAGGTVILKAIPDsTKGIASLVAKQRSSH
>tr|F7GPY1|F7GPY1_CALJA 91 bp
---LRKEIRSLLISTKDGLSPQQLeKEYLLMIGNHLPLRILGYRSTMELVLDMPDVVSV-
CSGAGGTVILKAIPDsTKGIASLVAKQKSSH
>tr|W5N030|W5N030_LEPOC 91 bp
TELVKKMLRAVLQSKKNGVSLSRLqSEYRSLTGEFIPHKQFGYPSLEMYLQSIPSVKME-
RSRTGEATCFAAVCNeTAHIAQLVARQRNSK
>tr|M3VXB3|M3VXB3_FELCA 91 bp
---LRKEIRSLLISTKDGLTPQQLeKEYLLMVGSHLPLRVLGYRSTMELVLDMPDVVTVp
C-GDGTVILKAIPDEsTKGIASLVAKQRSNH
>tr|A0A099ZTT8|A0A099ZTT8_TINGU 91 bp
-DLVAKMLRAVLHSHKNGIPLAQLqNEYKSLTGDCIPFQHLGYGTLERYLASIPGVVRVe
ESKAGEITCHAVACTeTVRIAQLVARQRSSK
>tr|G3R6R4|G3R6R4_GORGO 91 bp
---LRKEIRSLLISTKDGLSPQELeKEYLLMVGNHLPLRILGYRSTMELVLDMPDVVSV-
CPGAGGTVILKAIPDsTKAIASLVAKQRSSH
>tr|L9L889|L9L889_TUPCH 91 bp
---LRKEIRSLLISTKDGLTPQQLeKEYLLMIGNHLPLRILGYRSTMELVLDMPDVVSVp
C---GDDTVILKAIPsTKGIANLVAKQRSSH
>tr|A0A0J7KVQ7|A0A0J7KVQ7_LASNI 91 bp
REEVRKILLSCVLSRPGATKITVLdRDYYDAEGERIPWREFGYADIVEFLKSMPEDFAVw
C-NGGHQVRGFPSEK-TKHVSSLVSRQKST-
>tr|E0VJL4|E0VJL4_PEDHC 91 bp
KEEVVTIIRSIISSSQAPLKISQInNDFKKHTGISIPF--FEFKNLVEFFQSIPEVKLT-
GNPTDYYVGLVISKK-SAHIVSLVEKQKKNR
>tr|A0A0D9RID1|A0A0D9RID1_CHLSB 91 bp
---LRKEIRSLLISTKDGLSPQELeKEYLLMVGNHLPLRILGYRSTMELVLDMPDVVSV-
CHGAGGTVILKAIPDsTKGIASLVAKQRSNH
>tr|E2BFZ8|E2BFZ8_HARSA 91 bp
MDEIVKILRSCLISCKGGVKLDNLkADYHMITGEPLPYRNFGYSTIEAFIRNIPDITVT-
N-RS---------------------------
>tr|A0A0T6AU98|A0A0T6AU98_9SCAR 91 bp
RKEIATIISSILTSTIRRMTIKQLnNEFTQTTGYRISHEKFGCYNLEQFLRSLKDLQVI-
GSGEHAELQVLINEK-TAHINELIAKQKTPR
>tr|R9PXP1|R9PXP1_CHICK 91 bp
PDLVAKALRSVLHSSKHGIPLSELqDEYRSLTGEWIPFRHLGYATLEAYVASIPEVVRIe
RNQTGEVTCHAVACPeTMQIAQLVARQSSSK
>tr|F7CN93|F7CN93_MACMU 91 bp
---LRKEIRSLLISTKDGLSPQELeKEYLLMVGNHLPLRILGYRSTMELVLDMPDVVSV-
CHGAGGTVILKAIPDsTKGIASLVAKQRSSH
>tr|A0A0A0MPC8|A0A0A0MPC8_CANLF 91 bp
----RKEIRSLLISTKDGLTPQQLeKEYLLMVGNHLPLRILGYRSTMELVLDMPDVVTVp
C-GDGTIILRAIPDEsTKGIANLVAKQRSSH
>tr|M3Y1J3|M3Y1J3_MUSPF 91 bp
----RKEIRSLLISAKDGLTPQQLeKEYLLMVGSHLPLRILGYRSTMELVLDMPDVVAVp
C-GDGTVILKAIPDEsTKGIASLVAKQRSSH
>tr|H2N4J0|H2N4J0_PONAB 91 bp
---LRKEIRSLLISTKDGLSPQELeKEYLLMVGNHLPLRILGYRSTMELVLDMPDVVSV-
CPGAGGTVILKAIPDsTKGIASLVAKQRSSH
>tr|H2Q0P6|H2Q0P6_PANTR 91 bp
---LRKEIRSLLISTKDGLSPQELeKEYLLMVGKHLPLRILGYRSTMELVLDMPDVVSV-
CPGAGGTVILKAIPDsTKGIASLVAKQRSSH
>tr|W5LEX2|W5LEX2_ASTMX 91 bp
-------VRSLLISSKHGLAPEQLrRDYQTMLGHPMPLRLLGFRNVLDMANEMPDVVHLa
YALDGSIVLKAIGDEtTKGIEDLVSKQRNH-
>tr|A0A024R910|A0A024R910_HUMAN 91 bp
---LRKEIRSLLISTKDGLSPQELeKEYLLMVGNHLPLRILGYRSTMELVLDMPDVVRV-
CPGAGGTVILKAIPDsTKGIASLVAKQRSSH
>tr|A0A0P6JFX9|A0A0P6JFX9_HETGA 91 bp
----RKEIRSLLISTKDGLTPHQLeKEYLLMVGNRLPLRILGYRSTMELVLDMPDVVSVp
C-GDGSVILKAIPDEsTKGIASLVAKQRSSH
>tr|H0WXJ6|H0WXJ6_OTOGA 91 bp
---LRKEIRSLLISTKDGLTPQQLeKEYLLMVGSHLPLRVLGYRSTMELVLDMPDVVSVp
C-GDGTVILKAIPDEsTKGIASLVAKQRSSH
>tr|H0V001|H0V001_CAVPO 91 bp
----KKEIRSLLISTKDGLTPHQLeKEYLLMVGNRLPLRILGYRSTMELVLDMPEVVNVp
C-GDGTVILKAIPDEsTKGMASLVAKQRSNH
>tr|G7NU06|G7NU06_MACFA 91 bp
---LRKEIRSLLISTKDGLSPQELeKEYLLMVGNHLPLRILGYRSTMELVLGMPDVVSV-
CHGAGGTVILKAIPDsTKGIASLVAKQRSSH
>tr|G1S4T3|G1S4T3_NOMLE 91 bp
-DLVSKMLRAVLQSHKNGIALHRLqGEYRSLTGDWIPFKQLGFPTLEAYLRSVPAVVRIe
TSRSGEITCYAMACTeTARIAQLVARQRSSK
>tr|G1M861|G1M861_AILME 91 bp
----RKEIRSLLISTKDGLTPQQLeKEYLLMVGSHLPLRILGYRSTMELVLDMPDVVTV-
CPYDGTVILRAIPDEsTKGIASLVAKQRSSH
>tr|A0A061HYN9|A0A061HYN9_CRIGR 91 bp
----RKEIRSLLISTKDGLTPQQLeKEYLLMVGNHLPLRILGYRSTMELVLDMPDVVSVp
C-GDGTVILKAIPDEsTKGIASLVAKQRRSH
>tr|A0A0F8AWR5|A0A0F8AWR5_LARCR 91 bp
SESIKKMLRSVLQSSKEGVSMNSLqSEYRSLCGEGIPLKKLGFSTLEDYLRSIPSVVRL-
DYRMGELKCFAAVCEeTAHIAELVARQKSSK
>tr|V5GPP4|V5GPP4_ANOGL 91 bp
-TNVKKYITSLLTSTPLVVTIQQLsKDYKNTIGEPVPYQKLGYNSLEHFLRSIPDVQVN-
GSGPIAQVIPVASAK-SAHVNQLVTKQKIVK
>tr|A0A087XQP1|A0A087XQP1_POEFO 91 bp
SESIKKMLMAVLQSSKTGVSVSNLqSEYRALCGEFIPLKKLGFSKLEDYLRSIPSVVRL-
ENRMGERCFATVLEE-TAHIAELVARQKNSK
>tr|S4NW46|S4NW46_9NEOP 91 bp
KEQVIQALKATLLSVKGALTIKQCnRDYRELQGEWIPYKKLGYATLEQLFQDVSGFKIT-
QTNGEWVVDAIASQD-TQHIASMVSKQKSTK
>tr|L5KMV4|L5KMV4_PTEAL 91 bp
-DLVSKMLRAVLQSHKNGIALPRLqGEYRSLTGDWIPFKQLGYPTLEAYLRSVPAVVRId
TSRSGEVTCYAVACMeTARIAQLVARQRSSK
>tr|I3NCP3|I3NCP3_ICTTR 91 bp
-DLVSKMLRAVLQSHKNGIALPRLqGEYRSLTGDWIPFKQLGYPTLEAYLRSVPAVVRIe
TSRSGEITCYAVACTeTARIAQLVARQRSSK
>tr|G1SCH8|G1SCH8_RABIT 91 bp
-DLVSKMLRAVLQSHKNGIALPRLqGEYRSLTGDWIPFKQLGYPTLEAYLRSVPAVVRIe
TSRSGEITCYAVACTeTARIAQLVARQRSSK
>tr|Q3TTK4|Q3TTK4_MOUSE 91 bp
-DLVSKMLRAVLQSHKNGIVLPRLqGEYRSLTGDWIPFKQLGYPTLEAYLRSVPAVVRIe
ASRSGEIVCYAVACTeTARIAQLVARQRTSK
>tr|A0A0H2UHC6|A0A0H2UHC6_RAT 91 bp
----RKEIRSLLISTKDGLTPQQLeKEYLLMVGNHLPLRILGYRSTMELVLDMPDVVSVp
C-GDGTVILKAIPDEsTKGIASLVAKQRRSH
>tr|U6CRG5|U6CRG5_NEOVI 91 bp
-DLVSKMLRAVLQSHKNGIALPRLqGEYRSLTGDWIPFKQLGYPTLEAYLRSVPAVVRIe
TSRSGEITCYAMACTeTARIAQLVARQRSSK
>tr|K7FVR3|K7FVR3_PELSI 91 bp
-DSLRKEVRSLLMAVKEGLTPVQLeSEYLSMIGRPLPLRTLGYQSTMELVKDMPDVVSIs
SSKDGSVVLKVIADEaTRGIANLVARQKTST
>tr|J4K9P6|J4K9P6_9FIRM 91 bp
KEDIKKSIIEMLSYSNNVMNISQI-NQNLIKLHPSFTAKKYGYSKFSEVLKDIPQIKIK-
N----DNAILYDEENsKKKIEELI-------
>tr|E0QL58|E0QL58_9FIRM 91 bp
KEDIKKSIIEMLSYSNNVMNISQI-NQNLIKLHPSFTAKKYGYSKFSEVLKDIPQIKIK-
N----DNAILYDEENsKKKIEELI-------
>tr|A0A0G0IVI6|A0A0G0IVI6_9BACT 91 bp
KEEIMNEIVEIIQTNSKEMMLTKI-KQELEKRHPSFNYAELGFTRFSKLVSSIPHVLVS-
KN-----------------------------
