# Supplementary material for: Bacterial contribution to genesis of the novel germ line determinant oskar
Source: eLife. 2020 Feb 24;9:e45539. doi: 10.7554/eLife.45539 (PMC7250577; doi:10.7554/eLife.45539)
Supplement: Source data 1. — Subfolder "Alignments": All sequences identified and analyzed in this study, in FASTA format and with corresponding Alignments. Subfolder BLAST search results: Results of BLASTP searches with full length Oskar, OSK or LOTUS domains as queries. Subfolder "Data": Necessary files for running the different IPython notebooks: a. Subfolder "HMM": HMM models used for iterative searching for sequences similar to full-length Oskar, LOTUS and OSK domains; b. Subfolder "Taxonomy": Conversion table for UniProt ID to taxon information (uniprot_ID_taxa.tsv); c. Subfolder "Trees": Contains the tree files obtained from i. RaxML phylogenetic analyses of the OSK and LOTUS domains aligned with MUSCLE, T-Coffee or PRANK; ii. MrBayes phylogenetic analyses of the OSK and LOTUS domains aligned with MUSCLE; iii. SOWHAT analyses. [file elife-45539-data1.zip › Oskar HGT Supplementary Information Files/Data/Trees/LOTUS.bayes.nexus.con.tre]

#NEXUS
[ID: 0256302612]
begin taxa;
	dimensions ntax=100;
	taxlabels
		V3Z0B0_LOTGI
		R7UJX3_CAPTE
		E9IZ46_SOLIN
		K7JUZ2_NASVI
		F4WQN7_ACREC
		W4ZBK4_STRPU
		E2A7I8_CAMFO
		F2WJY6_9HYME
		B4N816_DROWI
		B4K9E5_DROMO
		A0A026WMY1_CERBI
		C3ZCL9_BRAFL
		B4LXK5_DROVI
		K4MTL4_GRYBI
		B4JTJ1_DROGR
		A1Y1T7_DROIM
		Q2PP79_AEDAE
		W8CE30_CERCA
		T1PG45_MUSDO
		A0A0L8HW18_OCTBM
		F6QYS5_XENTR
		B0WIV7_CULQU
		A0A034WRF5_BACDO
		Q7PQJ3_ANOGA
		X1WIW2_ACYPI
		A0A023EWV9_TRIIF
		A0A0L0CP24_LUCCU
		A0A0K8W0W3_BACLA
		A0A0A1XRQ4_BACCU
		A0A088ASD6_APIME
		K1QZD2_CRAGI
		A0A139WGI6_TRICA
		F6YH90_ORNAN
		W5JJ85_ANODA
		A0A084WRU4_ANOSI
		H2YLA8_CIOSA
		G1KVT0_ANOCA
		G3TEV7_LOXAF
		A0A0K8TEH4_LYGHE
		A0A067RPA3_ZOONE
		G3VEY7_SARHA
		L8I7L7_9CETA
		W5Q779_SHEEP
		G5E528_BOVIN
		H2MII4_ORYLA
		N6TQX5_DENPD
		F6WY93_HORSE
		A0A0J9YJ00_DANRE
		U5EFJ8_9DIPT
		H2USX7_TAKRU
		F1S6A1_PIG
		T1DTM7_ANOAQ
		A0A060W2X9_ONCMY
		S7NG41_MYOBR
		F7B4W0_MONDO
		V9KH94_CALMI
		A0A0P7YHR6_9TELE
		G1PFT9_MYOLU
		H3DL34_TETNG
		A0A096NXU4_PAPAN
		F7GPY1_CALJA
		W5N030_LEPOC
		M3VXB3_FELCA
		A0A099ZTT8_TINGU
		G3R6R4_GORGO
		L9L889_TUPCH
		A0A0J7KVQ7_LASNI
		E0VJL4_PEDHC
		A0A0D9RID1_CHLSB
		E2BFZ8_HARSA
		A0A0T6AU98_9SCAR
		R9PXP1_CHICK
		F7CN93_MACMU
		A0A0A0MPC8_CANLF
		M3Y1J3_MUSPF
		H2N4J0_PONAB
		H2Q0P6_PANTR
		W5LEX2_ASTMX
		A0A024R910_HUMAN
		A0A0P6JFX9_HETGA
		H0WXJ6_OTOGA
		H0V001_CAVPO
		G7NU06_MACFA
		G1S4T3_NOMLE
		G1M861_AILME
		A0A061HYN9_CRIGR
		A0A0F8AWR5_LARCR
		V5GPP4_ANOGL
		A0A087XQP1_POEFO
		S4NW46_9NEOP
		L5KMV4_PTEAL
		I3NCP3_ICTTR
		G1SCH8_RABIT
		Q3TTK4_MOUSE
		A0A0H2UHC6_RAT
		U6CRG5_NEOVI
		K7FVR3_PELSI
		J4K9P6_9FIRM
		E0QL58_9FIRM
		A0A0G0IVI6_9BACT
		;
end;
begin trees;
	translate
		1	V3Z0B0_LOTGI,
		2	R7UJX3_CAPTE,
		3	E9IZ46_SOLIN,
		4	K7JUZ2_NASVI,
		5	F4WQN7_ACREC,
		6	W4ZBK4_STRPU,
		7	E2A7I8_CAMFO,
		8	F2WJY6_9HYME,
		9	B4N816_DROWI,
		10	B4K9E5_DROMO,
		11	A0A026WMY1_CERBI,
		12	C3ZCL9_BRAFL,
		13	B4LXK5_DROVI,
		14	K4MTL4_GRYBI,
		15	B4JTJ1_DROGR,
		16	A1Y1T7_DROIM,
		17	Q2PP79_AEDAE,
		18	W8CE30_CERCA,
		19	T1PG45_MUSDO,
		20	A0A0L8HW18_OCTBM,
		21	F6QYS5_XENTR,
		22	B0WIV7_CULQU,
		23	A0A034WRF5_BACDO,
		24	Q7PQJ3_ANOGA,
		25	X1WIW2_ACYPI,
		26	A0A023EWV9_TRIIF,
		27	A0A0L0CP24_LUCCU,
		28	A0A0K8W0W3_BACLA,
		29	A0A0A1XRQ4_BACCU,
		30	A0A088ASD6_APIME,
		31	K1QZD2_CRAGI,
		32	A0A139WGI6_TRICA,
		33	F6YH90_ORNAN,
		34	W5JJ85_ANODA,
		35	A0A084WRU4_ANOSI,
		36	H2YLA8_CIOSA,
		37	G1KVT0_ANOCA,
		38	G3TEV7_LOXAF,
		39	A0A0K8TEH4_LYGHE,
		40	A0A067RPA3_ZOONE,
		41	G3VEY7_SARHA,
		42	L8I7L7_9CETA,
		43	W5Q779_SHEEP,
		44	G5E528_BOVIN,
		45	H2MII4_ORYLA,
		46	N6TQX5_DENPD,
		47	F6WY93_HORSE,
		48	A0A0J9YJ00_DANRE,
		49	U5EFJ8_9DIPT,
		50	H2USX7_TAKRU,
		51	F1S6A1_PIG,
		52	T1DTM7_ANOAQ,
		53	A0A060W2X9_ONCMY,
		54	S7NG41_MYOBR,
		55	F7B4W0_MONDO,
		56	V9KH94_CALMI,
		57	A0A0P7YHR6_9TELE,
		58	G1PFT9_MYOLU,
		59	H3DL34_TETNG,
		60	A0A096NXU4_PAPAN,
		61	F7GPY1_CALJA,
		62	W5N030_LEPOC,
		63	M3VXB3_FELCA,
		64	A0A099ZTT8_TINGU,
		65	G3R6R4_GORGO,
		66	L9L889_TUPCH,
		67	A0A0J7KVQ7_LASNI,
		68	E0VJL4_PEDHC,
		69	A0A0D9RID1_CHLSB,
		70	E2BFZ8_HARSA,
		71	A0A0T6AU98_9SCAR,
		72	R9PXP1_CHICK,
		73	F7CN93_MACMU,
		74	A0A0A0MPC8_CANLF,
		75	M3Y1J3_MUSPF,
		76	H2N4J0_PONAB,
		77	H2Q0P6_PANTR,
		78	W5LEX2_ASTMX,
		79	A0A024R910_HUMAN,
		80	A0A0P6JFX9_HETGA,
		81	H0WXJ6_OTOGA,
		82	H0V001_CAVPO,
		83	G7NU06_MACFA,
		84	G1S4T3_NOMLE,
		85	G1M861_AILME,
		86	A0A061HYN9_CRIGR,
		87	A0A0F8AWR5_LARCR,
		88	V5GPP4_ANOGL,
		89	A0A087XQP1_POEFO,
		90	S4NW46_9NEOP,
		91	L5KMV4_PTEAL,
		92	I3NCP3_ICTTR,
		93	G1SCH8_RABIT,
		94	Q3TTK4_MOUSE,
		95	A0A0H2UHC6_RAT,
		96	U6CRG5_NEOVI,
		97	K7FVR3_PELSI,
		98	J4K9P6_9FIRM,
		99	E0QL58_9FIRM,
		100	A0A0G0IVI6_9BACT
		;
tree con_50_majrule = [&U] (1[&prob=1.00000000e+00,prob_stddev=0.00000000e+00,prob_range={1.00000000e+00,1.00000000e+00},prob(percent)="100",prob+-sd="100+-0"]:4.944990e-01[&length_mean=5.03349493e-01,length_median=4.94499000e-01,length_95%HPD={3.03701800e-01,7.39684800e-01}],12[&prob=1.00000000e+00,prob_stddev=0.00000000e+00,prob_range={1.00000000e+00,1.00000000e+00},prob(percent)="100",prob+-sd…
end;
