# Supplementary material for: Bacterial contribution to genesis of the novel germ line determinant oskar
Source: eLife. 2020 Feb 24;9:e45539. doi: 10.7554/eLife.45539 (PMC7250577; doi:10.7554/eLife.45539)
Supplement: Source data 1. — Subfolder "Alignments": All sequences identified and analyzed in this study, in FASTA format and with corresponding Alignments. Subfolder BLAST search results: Results of BLASTP searches with full length Oskar, OSK or LOTUS domains as queries. Subfolder "Data": Necessary files for running the different IPython notebooks: a. Subfolder "HMM": HMM models used for iterative searching for sequences similar to full-length Oskar, LOTUS and OSK domains; b. Subfolder "Taxonomy": Conversion table for UniProt ID to taxon information (uniprot_ID_taxa.tsv); c. Subfolder "Trees": Contains the tree files obtained from i. RaxML phylogenetic analyses of the OSK and LOTUS domains aligned with MUSCLE, T-Coffee or PRANK; ii. MrBayes phylogenetic analyses of the OSK and LOTUS domains aligned with MUSCLE; iii. SOWHAT analyses. [file elife-45539-data1.zip › Oskar HGT Supplementary Information Files/Data/Trees/OSK.bayes.nexus.con.tre]

#NEXUS
[ID: 6190042828]
begin taxa;
	dimensions ntax=87;
	taxlabels
		A1Y1T7_DROIM
		F2WJY6_9HYME
		B4JTJ1_DROGR
		F4WQN7_ACREC
		E2A7I8_CAMFO
		W8CE30_CERCA
		A0A0A1XRQ4_BACCU
		B4N815_DROWI
		A0A026WMY1_CERBI
		E9IZ46_SOLIN
		A0A034WRF5_BACDO
		A0A0K8U7J3_BACLA
		Q2PP79_AEDAE
		B4K9E5_DROMO
		B4LXK5_DROVI
		A0A0M4F3M8_DROBS
		A0A0L0CP24_LUCCU
		B4PTX6_DROYA
		B3P1W4_DROER
		T1PG45_MUSDO
		B4HKZ1_DROSE
		Q295Q4_DROPS
		E8NH25_DROME
		T1DTM7_ANOAQ
		B3LZ06_DROAN
		E1A883_NASVI
		A0A084WRU4_ANOSI
		W5JJ85_ANODA
		Q7PQJ3_ANOGA
		B0WIV7_CULQU
		U5EFJ8_9DIPT
		A0A126GUR4_DROME
		A0A059PGF2_9MUSC
		K4MTL4_GRYBI
		A0A0C9QHR7_9HYME
		A0A059PF64_9MUSC
		A0A0J7KH44_LASNI
		E2BYH0_HARSA
		A0A0J6BBM7_BREBE
		A0A0H0SJ00_9BACL
		E9I8K8_SOLIN
		J3A568_9BACL
		G2HS43_9PROT
		E6L4E3_9PROT
		R5GT16_9FIRM
		A0A078KJ49_9FIRM
		A8EWS4_ARCB4
		S5PEQ8_9PROT
		A0A0G9K3L5_9PROT
		R6T7B3_9BACE
		A0A0A6S1U2_STRUB
		W3AC50_9BACL
		A0A0M1UPT0_9PROT
		U6EVC2_CLOTA
		A0A098EIL2_9BACL
		A0A069S7Q5_9PORP
		Q897X6_CLOTE
		A0A0J9FZD4_9PORP
		K9WJ28_9CYAN
		A0A0G1KN57_9BACT
		R5VMZ1_9FIRM
		A0A0L0WAR6_CLOPU
		R5S0B3_9BACE
		A0A073IAZ3_9PORP
		R4JC30_9BACT
		A0A0C1UEU0_9CLOT
		R5LL12_9FIRM
		A0A0E3QN36_METBA
		B7KKA6_CYAP7
		R2P1Z4_9ENTE
		A0A072Y8N5_9CLOT
		K8GFE2_9CYAN
		A0A095ZDI3_9FIRM
		E1YW67_9PORP
		A0A0M0WNM0_9BACI
		E3RJZ5_PYRTT
		G0S9F4_CHATD
		A0A0L1HYX4_9PLEO
		G2QGB0_MYCTT
		A0A094AE00_9PEZI
		G2QVW9_THITE
		A0A0G3CFD7_METBA
		F6DQC0_DESRL
		D5DGY9_BACMD
		A5N8N5_CLOK5
		R7ADB4_9BACE
		A0A0H1UPZ9_STRAG
		;
end;
begin trees;
	translate
		1	A1Y1T7_DROIM,
		2	F2WJY6_9HYME,
		3	B4JTJ1_DROGR,
		4	F4WQN7_ACREC,
		5	E2A7I8_CAMFO,
		6	W8CE30_CERCA,
		7	A0A0A1XRQ4_BACCU,
		8	B4N815_DROWI,
		9	A0A026WMY1_CERBI,
		10	E9IZ46_SOLIN,
		11	A0A034WRF5_BACDO,
		12	A0A0K8U7J3_BACLA,
		13	Q2PP79_AEDAE,
		14	B4K9E5_DROMO,
		15	B4LXK5_DROVI,
		16	A0A0M4F3M8_DROBS,
		17	A0A0L0CP24_LUCCU,
		18	B4PTX6_DROYA,
		19	B3P1W4_DROER,
		20	T1PG45_MUSDO,
		21	B4HKZ1_DROSE,
		22	Q295Q4_DROPS,
		23	E8NH25_DROME,
		24	T1DTM7_ANOAQ,
		25	B3LZ06_DROAN,
		26	E1A883_NASVI,
		27	A0A084WRU4_ANOSI,
		28	W5JJ85_ANODA,
		29	Q7PQJ3_ANOGA,
		30	B0WIV7_CULQU,
		31	U5EFJ8_9DIPT,
		32	A0A126GUR4_DROME,
		33	A0A059PGF2_9MUSC,
		34	K4MTL4_GRYBI,
		35	A0A0C9QHR7_9HYME,
		36	A0A059PF64_9MUSC,
		37	A0A0J7KH44_LASNI,
		38	E2BYH0_HARSA,
		39	A0A0J6BBM7_BREBE,
		40	A0A0H0SJ00_9BACL,
		41	E9I8K8_SOLIN,
		42	J3A568_9BACL,
		43	G2HS43_9PROT,
		44	E6L4E3_9PROT,
		45	R5GT16_9FIRM,
		46	A0A078KJ49_9FIRM,
		47	A8EWS4_ARCB4,
		48	S5PEQ8_9PROT,
		49	A0A0G9K3L5_9PROT,
		50	R6T7B3_9BACE,
		51	A0A0A6S1U2_STRUB,
		52	W3AC50_9BACL,
		53	A0A0M1UPT0_9PROT,
		54	U6EVC2_CLOTA,
		55	A0A098EIL2_9BACL,
		56	A0A069S7Q5_9PORP,
		57	Q897X6_CLOTE,
		58	A0A0J9FZD4_9PORP,
		59	K9WJ28_9CYAN,
		60	A0A0G1KN57_9BACT,
		61	R5VMZ1_9FIRM,
		62	A0A0L0WAR6_CLOPU,
		63	R5S0B3_9BACE,
		64	A0A073IAZ3_9PORP,
		65	R4JC30_9BACT,
		66	A0A0C1UEU0_9CLOT,
		67	R5LL12_9FIRM,
		68	A0A0E3QN36_METBA,
		69	B7KKA6_CYAP7,
		70	R2P1Z4_9ENTE,
		71	A0A072Y8N5_9CLOT,
		72	K8GFE2_9CYAN,
		73	A0A095ZDI3_9FIRM,
		74	E1YW67_9PORP,
		75	A0A0M0WNM0_9BACI,
		76	E3RJZ5_PYRTT,
		77	G0S9F4_CHATD,
		78	A0A0L1HYX4_9PLEO,
		79	G2QGB0_MYCTT,
		80	A0A094AE00_9PEZI,
		81	G2QVW9_THITE,
		82	A0A0G3CFD7_METBA,
		83	F6DQC0_DESRL,
		84	D5DGY9_BACMD,
		85	A5N8N5_CLOK5,
		86	R7ADB4_9BACE,
		87	A0A0H1UPZ9_STRAG
		;
tree con_50_majrule = [&U] (1[&prob=1.00000000e+00,prob_stddev=0.00000000e+00,prob_range={1.00000000e+00,1.00000000e+00},prob(percent)="100",prob+-sd="100+-0"]:4.341233e-02[&length_mean=4.69722726e-02,length_median=4.34123300e-02,length_95%HPD={3.69624400e-03,9.66374700e-02}],16[&prob=1.00000000e+00,prob_stddev=0.00000000e+00,prob_range={1.00000000e+00,1.00000000e+00},prob(percent)="100",prob+-sd…
end;
