# Supplementary material for: Bacterial contribution to genesis of the novel germ line determinant oskar
Source: eLife. 2020 Feb 24;9:e45539. doi: 10.7554/eLife.45539 (PMC7250577; doi:10.7554/eLife.45539)
Supplement: Source data 1. — Subfolder "Alignments": All sequences identified and analyzed in this study, in FASTA format and with corresponding Alignments. Subfolder BLAST search results: Results of BLASTP searches with full length Oskar, OSK or LOTUS domains as queries. Subfolder "Data": Necessary files for running the different IPython notebooks: a. Subfolder "HMM": HMM models used for iterative searching for sequences similar to full-length Oskar, LOTUS and OSK domains; b. Subfolder "Taxonomy": Conversion table for UniProt ID to taxon information (uniprot_ID_taxa.tsv); c. Subfolder "Trees": Contains the tree files obtained from i. RaxML phylogenetic analyses of the OSK and LOTUS domains aligned with MUSCLE, T-Coffee or PRANK; ii. MrBayes phylogenetic analyses of the OSK and LOTUS domains aligned with MUSCLE; iii. SOWHAT analyses. [file elife-45539-data1.zip › Oskar HGT Supplementary Information Files/Data/Taxonomy/uniprot_ID_taxa.tsv]

HALUD	519442 {ECO:0000313|EMBL:ADP09082.1}	Archaea,Euryarchaeota,Halobacteria,Halobacteriales,Halobacteriaceae,Halorhabdus utahensis (strain DSM 12940 / JCM 11049 / AX-2).
HALJP	1227453 {ECO:0000313|EMBL:EMA32700.1}	Archaea,Euryarchaeota,Halobacteria,Halobacteriales,Halobacteriaceae,Haloarcula japonica DSM 6131.
METLA	877455 {ECO:0000313|EMBL:ADZ08939.1, ECO:0000313|Proteomes:UP000007490}	Archaea,Euryarchaeota,Methanobacteria,Methanobacteriales,Methanobacteriaceae,Methanobacterium lacus (strain AL-21).
ARCFL	2234 {ECO:0000313|EMBL:CAA45029.1}	Archaea,Euryarchaeota,Archaeoglobi,Archaeoglobales,Archaeoglobaceae,Archaeoglobus fulgidus.
SULAC	330779 {ECO:0000313|EMBL:BAE96923.1}	Archaea,Crenarchaeota,Thermoprotei,Sulfolobales,Sulfolobaceae,NBRC 15157 / NCIMB 11770).
PYRHR	53953 {ECO:0000313|EMBL:BAO84849.1}	Archaea,Euryarchaeota,Thermococci,Thermococcales,Thermococcaceae,Pyrococcus horikoshii.
STAHD	591019 {ECO:0000313|EMBL:ADI31611.1, ECO:0000313|Proteomes:UP000002573}	Archaea,Crenarchaeota,Thermoprotei,Desulfurococcales,Desulfurococcaceae,BK20S6-10-b1 / P8).
HALBP	469382 {ECO:0000313|EMBL:ELY27412.1, ECO:0000313|Proteomes:UP000011585}	Archaea,Euryarchaeota,Halobacteria,Haloferacales,Haloferacaceae,10706 / PR3).
METLZ	410358 {ECO:0000313|EMBL:ABN06315.1, ECO:0000313|Proteomes:UP000000365}	Archaea,Euryarchaeota,Methanomicrobia,Methanomicrobiales,Methanocorpusculaceae,Methanocorpusculum labreanum (strain ATCC 43576 / DSM 4855 / Z).
ARCFU	224325 {ECO:0000313|EMBL:AAB91030.1, ECO:0000313|Proteomes:UP000002199}	Archaea,Euryarchaeota,Archaeoglobi,Archaeoglobales,Archaeoglobaceae,9628 / NBRC 100126).
PYRHO	70601 {ECO:0000313|EMBL:BAD77804.1}	Archaea,Euryarchaeota,Thermococci,Thermococcales,Thermococcaceae,NBRC 100139 / OT-3).
HALJB	795797 {ECO:0000313|EMBL:ADJ17023.1, ECO:0000313|Proteomes:UP000000390}	Archaea,Euryarchaeota,Halobacteria,Halobacteriales,Halobacteriaceae,KCTC 4019 / B3).
CALNO	57174 {ECO:0000313|EMBL:BAH97718.1}	Archaea,Crenarchaeota,Thermoprotei,Desulfurococcales,Caldococcus noboribetus.
HYPBU	415426 {ECO:0000313|EMBL:ABM80737.1, ECO:0000313|Proteomes:UP000002593}	Archaea,Crenarchaeota,Thermoprotei,Desulfurococcales,Pyrodictiaceae,Hyperthermus butylicus (strain DSM 5456 / JCM 9403 / PLM1-5).
METEZ	644295 {ECO:0000313|EMBL:ADI73524.1, ECO:0000313|Proteomes:UP000000391}	Archaea,Euryarchaeota,Methanomicrobia,Methanosarcinales,Methanosarcinaceae,Methanohalobium evestigatum (strain DSM 3721 / OCM 161 / Z-7303).
NATM8	268739 {ECO:0000313|EMBL:CCQ37268.1, ECO:0000313|Proteomes:UP000011867}	Archaea,Euryarchaeota,Halobacteria,Halobacteriales,Halobacteriaceae,Natronomonas moolapensis (strain DSM 18674 / JCM 14361 / 8.8.11).
9EURY	1457928 {ECO:0000313|EMBL:AIF04223.1}	Archaea,Euryarchaeota,uncultured marine group II/III euryarchaeote KM3_172_D07.
HALC1	335819 {ECO:0000313|EMBL:AIT59760.1}	Archaea,Euryarchaeota,Halobacteria,Haloferacales,Haloferacaceae,Halorubrum chaoviator (strain DSM 11365 / JCM 9573 / AUS-1).
SULZI	53426 {ECO:0000313|EMBL:AAX97697.1}	Archaea,Crenarchaeota,Thermoprotei,Desulfurococcales,Desulfurococcaceae,Sulfophobococcus zilligii.
PYRIS	2277 {ECO:0000313|EMBL:BAE54303.1}	Archaea,Crenarchaeota,Thermoprotei,Thermoproteales,Thermoproteaceae,Pyrobaculum islandicum.
ARCVS	693661 {ECO:0000313|EMBL:AEA48005.1, ECO:0000313|Proteomes:UP000008136}	Archaea,Euryarchaeota,Archaeoglobi,Archaeoglobales,Archaeoglobaceae,Archaeoglobus veneficus (strain DSM 11195 / SNP6).
METTF	145262 {ECO:0000313|EMBL:AAF00126.1}	Archaea,Euryarchaeota,Methanobacteria,Methanobacteriales,Methanobacteriaceae,thermoformicicum).
METTE	523844 {ECO:0000313|EMBL:AKB12511.1}	Archaea,Euryarchaeota,Methanomicrobia,Methanosarcinales,Methanosarcinaceae,Methanosarcina thermophila TM-1.
METOI	647113 {ECO:0000313|EMBL:AEH06128.1, ECO:0000313|Proteomes:UP000009296}	Archaea,Euryarchaeota,Methanococci,Methanococcales,Methanococcaceae,Methanothermococcus okinawensis (strain DSM 14208 / JCM 11175 / IH1).
HALRX	797302 {ECO:0000313|EMBL:AGB17634.1, ECO:0000313|Proteomes:UP000010846}	Archaea,Euryarchaeota,Halobacteria,Natrialbales,Natrialbaceae,Halovivax ruber (strain DSM 18193 / JCM 13892 / XH-70).
METOG	2199 {ECO:0000313|EMBL:BAF74593.1}	Archaea,Euryarchaeota,Methanomicrobia,Methanomicrobiales,Methanomicrobiaceae,Methanogenium organophilum.
METTI	1090322 {ECO:0000313|EMBL:ETA68300.1}	Archaea,Euryarchaeota,Methanomicrobia,Methanosarcinales,Methanosarcinaceae,Methanolobus tindarius DSM 2278.
METTH	187420	Archaea,Euryarchaeota,Methanobacteria,Methanobacteriales,Methanobacteriaceae,thermoautotrophicum).
METTM	79929 {ECO:0000313|EMBL:ADL58408.1, ECO:0000313|Proteomes:UP000000345}	Archaea,Euryarchaeota,Methanobacteria,Methanobacteriales,Methanobacteriaceae,100331 / OCM 82 / Marburg) (Methanobacterium thermoautotrophicum).
DESK1	490899 {ECO:0000313|EMBL:ACL10727.1, ECO:0000313|Proteomes:UP000006903}	Archaea,Crenarchaeota,Thermoprotei,Desulfurococcales,Desulfurococcaceae,Desulfurococcus kamchatkensis (strain 1221n / DSM 18924).
THEPD	368408 {ECO:0000313|EMBL:ABL77971.1, ECO:0000313|Proteomes:UP000000641}	Archaea,Crenarchaeota,Thermoprotei,Thermoproteales,Thermofilaceae,Thermofilum pendens (strain Hrk 5).
THEPE	2269 {ECO:0000313|EMBL:BAF94119.1}	Archaea,Crenarchaeota,Thermoprotei,Thermoproteales,Thermofilaceae,Thermofilum pendens.
ARCVE	58290 {ECO:0000313|EMBL:AAQ05933.1}	Archaea,Euryarchaeota,Archaeoglobi,Archaeoglobales,Archaeoglobaceae,Archaeoglobus veneficus.
METTP	349307 {ECO:0000313|EMBL:ABK15223.1, ECO:0000313|Proteomes:UP000000674}	Archaea,Euryarchaeota,Methanomicrobia,Methanosarcinales,Methanosaetaceae,PT) (Methanothrix thermophila).
ACIS3	666510 {ECO:0000313|EMBL:ADL19428.1, ECO:0000313|Proteomes:UP000000346}	Archaea,Crenarchaeota,Thermoprotei,Acidilobales,Acidilobaceae,345-15).
THEON	523850 {ECO:0000313|EMBL:AIY55352.1}	Archaea,Euryarchaeota,Thermococci,Thermococcales,Thermococcaceae,Thermococcus onnurineus (strain NA1).
9CREN	550643 {ECO:0000313|EMBL:ACF77241.1}	Archaea,Crenarchaeota,crenarchaeote enrichment culture clone SF06E-BG30-B02.
NATMM	547559 {ECO:0000313|EMBL:ADP09105.1}	Archaea,Euryarchaeota,Halobacteria,Natrialbales,Natrialbaceae,(Natronobacterium magadii).
PYRIL	384616 {ECO:0000313|EMBL:ABL87512.1, ECO:0000313|Proteomes:UP000002595}	Archaea,Crenarchaeota,Thermoprotei,Thermoproteales,Thermoproteaceae,Pyrobaculum islandicum (strain DSM 4184 / JCM 9189 / GEO3).
SULIR	930945 {ECO:0000313|EMBL:ADX85513.1, ECO:0000313|Proteomes:UP000002664}	Archaea,Crenarchaeota,Thermoprotei,Sulfolobales,Sulfolobaceae,Sulfolobus islandicus (strain REY15A).
SULIS	43080 {ECO:0000313|EMBL:ABE99665.1}	Archaea,Crenarchaeota,Thermoprotei,Sulfolobales,Sulfolobaceae,Sulfolobus islandicus.
METS5	399549 {ECO:0000313|EMBL:ABP96427.1, ECO:0000313|Proteomes:UP000000242}	Archaea,Crenarchaeota,Thermoprotei,Sulfolobales,Sulfolobaceae,Metallosphaera sedula (strain ATCC 51363 / DSM 5348).
PYRAB	272844 {ECO:0000313|EMBL:AEE38464.1}	Archaea,Euryarchaeota,Thermococci,Thermococcales,Thermococcaceae,Pyrococcus abyssi (strain GE5 / Orsay).
THEGJ	593117 {ECO:0000313|EMBL:AEE38457.1}	Archaea,Euryarchaeota,Thermococci,Thermococcales,Thermococcaceae,Thermococcus gammatolerans (strain DSM 15229 / JCM 11827 / EJ3).
PYRAE	178306 {ECO:0000313|EMBL:AAL63437.1, ECO:0000313|Proteomes:UP000002439}	Archaea,Crenarchaeota,Thermoprotei,Thermoproteales,Thermoproteaceae,/ NBRC 100827).
SULIY	439386 {ECO:0000313|EMBL:ACP44967.1, ECO:0000313|Proteomes:UP000002308}	Archaea,Crenarchaeota,Thermoprotei,Sulfolobales,Sulfolobaceae,Sulfolobus islandicus (strain Y.G.57.14 / Yellowstone #1).
SULID	425944 {ECO:0000313|EMBL:ADB86934.1, ECO:0000313|Proteomes:UP000001404}	Archaea,Crenarchaeota,Thermoprotei,Sulfolobales,Sulfolobaceae,Sulfolobus islandicus (strain L.D.8.5 / Lassen #2).
SULIA	427318 {ECO:0000313|EMBL:ACP54245.1, ECO:0000313|Proteomes:UP000002307}	Archaea,Crenarchaeota,Thermoprotei,Sulfolobales,Sulfolobaceae,Sulfolobus islandicus (strain M.16.27).
SULIN	419942 {ECO:0000313|EMBL:ACP49512.1, ECO:0000313|Proteomes:UP000006818}	Archaea,Crenarchaeota,Thermoprotei,Sulfolobales,Sulfolobaceae,Sulfolobus islandicus (strain Y.N.15.51 / Yellowstone #2).
PYRAR	340102 {ECO:0000313|EMBL:ABP51516.1, ECO:0000313|Proteomes:UP000001567}	Archaea,Crenarchaeota,Thermoprotei,Thermoproteales,Thermoproteaceae,Pyrobaculum arsenaticum (strain DSM 13514 / JCM 11321).
SULIL	429572 {ECO:0000313|EMBL:ACP35866.1, ECO:0000313|Proteomes:UP000001747}	Archaea,Crenarchaeota,Thermoprotei,Sulfolobales,Sulfolobaceae,Sulfolobus islandicus (strain L.S.2.15 / Lassen #1).
SULIM	427317 {ECO:0000313|EMBL:ACP36896.1, ECO:0000313|Proteomes:UP000001350}	Archaea,Crenarchaeota,Thermoprotei,Sulfolobales,Sulfolobaceae,Sulfolobus islandicus (strain M.14.25 / Kamchatka #1).
SULIK	426118 {ECO:0000313|EMBL:ACR42178.1, ECO:0000313|Proteomes:UP000001479}	Archaea,Crenarchaeota,Thermoprotei,Sulfolobales,Sulfolobaceae,Sulfolobus islandicus (strain M.16.4 / Kamchatka #3).
SULIH	930943 {ECO:0000313|Proteomes:UP000006395}	Archaea,Crenarchaeota,Thermoprotei,Sulfolobales,Sulfolobaceae,Sulfolobus islandicus (strain HVE10/4).
HALWC	768065 {ECO:0000313|EMBL:CCC41955.1, ECO:0000313|Proteomes:UP000007954}	Archaea,Euryarchaeota,Halobacteria,Haloferacales,Haloferacaceae,Haloquadratum walsbyi (strain DSM 16854 / JCM 12705 / C23).
HALWD	362976 {ECO:0000313|EMBL:CAJ53656.1, ECO:0000313|Proteomes:UP000001975}	Archaea,Euryarchaeota,Halobacteria,Haloferacales,Haloferacaceae,Haloquadratum walsbyi (strain DSM 16790 / HBSQ001).
METSC	2181 {ECO:0000313|EMBL:AAQ18233.1}	Archaea,Euryarchaeota,Methanobacteria,Methanobacteriales,Methanothermaceae,Methanothermus sociabilis.
DESM0	765177 {ECO:0000313|EMBL:ADV64379.1, ECO:0000313|Proteomes:UP000001068}	Archaea,Crenarchaeota,Thermoprotei,Desulfurococcales,Desulfurococcaceae,O7/1).
PYRNV	444157 {ECO:0000313|EMBL:ACB39325.1, ECO:0000313|Proteomes:UP000001694}	Archaea,Crenarchaeota,Thermoprotei,Thermoproteales,Thermoproteaceae,(Thermoproteus neutrophilus).
METB6	456442 {ECO:0000313|EMBL:ABS55595.1, ECO:0000313|Proteomes:UP000002408}	Archaea,Euryarchaeota,Methanomicrobia,Methanomicrobiales,Methanoregulaceae,Methanoregula boonei (strain 6A8).
NITGG	1237085 {ECO:0000313|EMBL:AFU59737.1, ECO:0000313|Proteomes:UP000008037}	Archaea,Thaumarchaeota,Nitrososphaeria,Nitrososphaerales,Nitrososphaeraceae,Nitrososphaera gargensis (strain Ga9.2).
METMP	267377 {ECO:0000313|Proteomes:UP000000590}	Archaea,Euryarchaeota,Methanococci,Methanococcales,Methanococcaceae,Methanococcus maripaludis (strain S2 / LL).
HALLT	416348 {ECO:0000313|EMBL:ADP09179.1}	Archaea,Euryarchaeota,Halobacteria,Haloferacales,Haloferacaceae,ACAM 34).
SULS9	555311 {ECO:0000313|EMBL:AET42954.1}	Archaea,Crenarchaeota,Thermoprotei,Sulfolobales,Sulfolobaceae,Sulfolobus solfataricus (strain 98/2).
METST	339860 {ECO:0000313|EMBL:ABC57434.1, ECO:0000313|Proteomes:UP000001931}	Archaea,Euryarchaeota,Methanobacteria,Methanobacteriales,Methanobacteriaceae,MCB-3).
METCZ	1041930 {ECO:0000313|EMBL:AEH76000.1}	Archaea,Euryarchaeota,Methanomicrobia,Methanocellales,Methanocellaceae,HZ254).
METM5	402880 {ECO:0000313|EMBL:ABO34717.1, ECO:0000313|Proteomes:UP000000253}	Archaea,Euryarchaeota,Methanococci,Methanococcales,Methanococcaceae,Methanococcus maripaludis (strain C5 / ATCC BAA-1333).
METM6	444158 {ECO:0000313|EMBL:ABX02336.1, ECO:0000313|Proteomes:UP000000791}	Archaea,Euryarchaeota,Methanococci,Methanococcales,Methanococcaceae,Methanococcus maripaludis (strain C6 / ATCC BAA-1332).
METM7	426368 {ECO:0000313|EMBL:ABR66702.1, ECO:0000313|Proteomes:UP000002298}	Archaea,Euryarchaeota,Methanococci,Methanococcales,Methanococcaceae,Methanococcus maripaludis (strain C7 / ATCC BAA-1331).
SULSH	523848 {ECO:0000313|EMBL:ACL36497.1}	Archaea,Crenarchaeota,Thermoprotei,Sulfolobales,Sulfolobaceae,Sulfolobus shibatae B12.
PYRFU	186497 {ECO:0000313|EMBL:ABR67590.1}	Archaea,Euryarchaeota,Thermococci,Thermococcales,Thermococcaceae,Pyrococcus furiosus (strain ATCC 43587 / DSM 3638 / JCM 8422 / Vc1).
METCR	1006006 {ECO:0000313|EMBL:AEB94371.1, ECO:0000313|Proteomes:UP000007812}	Archaea,Crenarchaeota,Thermoprotei,Sulfolobales,Sulfolobaceae,Metallosphaera cuprina (strain Ar-4).
NANEQ	228908 {ECO:0000313|EMBL:AAR39140.1, ECO:0000313|Proteomes:UP000000578}	Archaea,Nanoarchaeota,Nanoarchaeum equitans (strain Kin4-M).
SULTO	273063 {ECO:0000313|EMBL:BAB67659.1, ECO:0000313|Proteomes:UP000001015}	Archaea,Crenarchaeota,Thermoprotei,Sulfolobales,Sulfolobaceae,Sulfolobus tokodaii (strain DSM 16993 / JCM 10545 / NBRC 100140 / 7).
METCN	2223 {ECO:0000313|EMBL:AAK16832.1}	Archaea,Euryarchaeota,Methanomicrobia,Methanosarcinales,Methanosaetaceae,Methanosaeta concilii (Methanothrix soehngenii).
PARA5	662762 {ECO:0000313|EMBL:EFD92672.1}	Archaea,Parvarchaeota,Candidatus Parvarchaeum acidophilus ARMAN-5.
PARA4	994837 {ECO:0000313|EMBL:EGD71816.1}	Archaea,Parvarchaeota,Candidatus Parvarchaeum acidiphilum ARMAN-4_'5-way FS'.
METCG	990316 {ECO:0000313|EMBL:AEB68247.1, ECO:0000313|Proteomes:UP000007807}	Archaea,Euryarchaeota,Methanomicrobia,Methanosarcinales,Methanosaetaceae,103675 / OCM 69 / GP-6) (Methanothrix concilii).
METMT	2226 {ECO:0000313|EMBL:KGK98675.1}	Archaea,Euryarchaeota,Methanomicrobia,Methanosarcinales,Methanosarcinaceae,Methanococcoides methylutens.
HALMO	931277 {ECO:0000313|EMBL:EMA48331.1}	Archaea,Euryarchaeota,Halobacteria,Halobacteriales,Halobacteriaceae,Halococcus morrhuae DSM 1307.
PYRF1	694429 {ECO:0000313|EMBL:AEM38906.1, ECO:0000313|Proteomes:UP000001037}	Archaea,Crenarchaeota,Thermoprotei,Desulfurococcales,Pyrodictiaceae,Pyrolobus fumarii (strain DSM 11204 / 1A).
ARCPA	572546 {ECO:0000313|EMBL:ABR92408.1}	Archaea,Euryarchaeota,Archaeoglobi,Archaeoglobales,Archaeoglobaceae,Av18).
METMS	547558 {ECO:0000313|EMBL:ADE36002.1, ECO:0000313|Proteomes:UP000001059}	Archaea,Euryarchaeota,Methanomicrobia,Methanosarcinales,Methanosarcinaceae,Methanohalophilus mahii (strain ATCC 35705 / DSM 5219 / SLP).
HALME	2252 {ECO:0000313|EMBL:CAA52042.1}	Archaea,Euryarchaeota,Halobacteria,Haloferacales,Haloferacaceae,Haloferax mediterranei (Halobacterium mediterranei).
HALMD	485914 {ECO:0000313|EMBL:ACV47776.1, ECO:0000313|Proteomes:UP000001746}	Archaea,Euryarchaeota,Halobacteria,Halobacteriales,Halobacteriaceae,NCIMB 13541) (Haloarcula mukohataei).
NATSJ	406552 {ECO:0000313|EMBL:ABY53428.1}	Archaea,Euryarchaeota,Halobacteria,Natrialbales,Natrialbaceae,Natrinema sp. (strain J7-2).
HALMA	272569 {ECO:0000313|EMBL:ADP09162.1}	Archaea,Euryarchaeota,Halobacteria,Halobacteriales,Halobacteriaceae,B-1809) (Halobacterium marismortui).
PYROT	698757 {ECO:0000313|EMBL:AFA38920.1, ECO:0000313|Proteomes:UP000009062}	Archaea,Crenarchaeota,Thermoprotei,Thermoproteales,Thermoproteaceae,Pyrobaculum oguniense (strain DSM 13380 / JCM 10595 / TE7).
PYRWO	2262 {ECO:0000313|EMBL:AEE38474.1}	Archaea,Euryarchaeota,Thermococci,Thermococcales,Thermococcaceae,Pyrococcus woesei.
HALTV	543526 {ECO:0000313|EMBL:ADP09182.1}	Archaea,Euryarchaeota,Halobacteria,Natrialbales,Natrialbaceae,VKM B-1734) (Halococcus turkmenicus).
METMZ	2209 {ECO:0000313|EMBL:CAA62802.1}	Archaea,Euryarchaeota,Methanomicrobia,Methanosarcinales,Methanosarcinaceae,Methanosarcina mazei (Methanosarcina frisia).
ARCPR	84156 {ECO:0000313|EMBL:AAC78308.1}	Archaea,Euryarchaeota,Archaeoglobi,Archaeoglobales,Archaeoglobaceae,Archaeoglobus profundus.
9ARCH	1456378 {ECO:0000313|EMBL:AIF23016.1}	Archaea,Thaumarchaeota,uncultured marine thaumarchaeote SAT1000_12_D12.
HALMT	523841 {ECO:0000313|EMBL:CAX20372.1}	Archaea,Euryarchaeota,Halobacteria,Haloferacales,Haloferacaceae,14739 / NCIMB 2177 / R-4) (Halobacterium mediterranei).
PYROC	2309 {ECO:0000313|EMBL:CAA07095.1}	Archaea,Crenarchaeota,Thermoprotei,Desulfurococcales,Pyrodictiaceae,Pyrodictium occultum.
METMI	39152 {ECO:0000313|EMBL:AGI63883.1}	Archaea,Euryarchaeota,Methanococci,Methanococcales,Methanococcaceae,Methanococcus maripaludis (Methanococcus deltae).
METMJ	368407 {ECO:0000313|EMBL:AIS75075.1}	Archaea,Euryarchaeota,Methanomicrobia,Methanomicrobiales,Methanomicrobiaceae,Methanoculleus marisnigri (strain ATCC 35101 / DSM 1498 / JR1).
SULSF	2287 {ECO:0000313|EMBL:CAA69517.1}	Archaea,Crenarchaeota,Thermoprotei,Sulfolobales,Sulfolobaceae,Sulfolobus solfataricus.
METRM	634498 {ECO:0000313|EMBL:AKA09700.1}	Archaea,Euryarchaeota,Methanobacteria,Methanobacteriales,Methanobacteriaceae,13430 / OCM 146 / M1) (Methanobacterium ruminantium).
METZD	679901 {ECO:0000313|EMBL:AEH61641.1, ECO:0000313|Proteomes:UP000006622}	Archaea,Euryarchaeota,Methanomicrobia,Methanosarcinales,Methanosarcinaceae,(Methanohalophilus zhilinae).
THEU7	999630 {ECO:0000313|EMBL:AEA13379.1, ECO:0000313|Proteomes:UP000008138}	Archaea,Crenarchaeota,Thermoprotei,Thermoproteales,Thermoproteaceae,Thermoproteus uzoniensis (strain 768-20).
SULSO	273057 {ECO:0000313|EMBL:CDF66436.1}	Archaea,Crenarchaeota,Thermoprotei,Sulfolobales,Sulfolobaceae,P2).
METBU	259564 {ECO:0000313|EMBL:ABE53160.1, ECO:0000313|Proteomes:UP000001979}	Archaea,Euryarchaeota,Methanomicrobia,Methanosarcinales,Methanosarcinaceae,ACE-M).
METAR	351160 {ECO:0000313|EMBL:CAJ35188.1, ECO:0000313|Proteomes:UP000000663}	Archaea,Euryarchaeota,Methanomicrobia,Methanocellales,Methanocellaceae,Methanocella arvoryzae (strain DSM 22066 / NBRC 105507 / MRE50).
DESSY	59822 {ECO:0000313|EMBL:AAB64420.1}	Archaea,Crenarchaeota,Thermoprotei,Desulfurococcales,Desulfurococcaceae,Desulfurococcus sp. (strain SY).
VULM7	985053 {ECO:0000313|EMBL:ADY02114.1, ECO:0000313|Proteomes:UP000007485}	Archaea,Crenarchaeota,Thermoprotei,Thermoproteales,Thermoproteaceae,Vulcanisaeta moutnovskia (strain 768-28).
METBM	1201294 {ECO:0000313|EMBL:CCJ34932.1, ECO:0000313|Proteomes:UP000009007}	Archaea,Euryarchaeota,Methanomicrobia,Methanomicrobiales,Methanomicrobiaceae,MS2) (Methanogenium bourgense).
NANSJ	889962 {ECO:0000313|EMBL:EGQ40794.1}	Archaea,Nanohaloarchaeota,Nanohaloarchaea,Nanosalinarum sp. (strain J07AB56).
METBA	2208 {ECO:0000313|EMBL:AAG34563.1}	Archaea,Euryarchaeota,Methanomicrobia,Methanosarcinales,Methanosarcinaceae,Methanosarcina barkeri.
HALDO	179637 {ECO:0000313|EMBL:ACH90178.1}	Archaea,Euryarchaeota,Halobacteria,Halobacteriales,Halobacteriaceae,Halococcus dombrowskii.
MICA2	425595 {ECO:0000313|EMBL:EET89851.1}	Archaea,Parvarchaeota,Candidatus Micrarchaeum acidiphilum ARMAN-2.
HALL2	1230452 {ECO:0000313|EMBL:ELZ74892.1}	Archaea,Euryarchaeota,Halobacteria,Haloferacales,Haloferacaceae,2.2) (Haloferax alicantei).
METMA	192952 {ECO:0000313|EMBL:AAM30773.1, ECO:0000313|Proteomes:UP000000595}	Archaea,Euryarchaeota,Methanomicrobia,Methanosarcinales,Methanosarcinaceae,JCM 11833 / OCM 88) (Methanosarcina frisia).
THESM	604354 {ECO:0000313|EMBL:AEE38459.1}	Archaea,Euryarchaeota,Thermococci,Thermococcales,Thermococcaceae,Thermococcus sibiricus (strain MM 739 / DSM 12597).
KORCO	374847 {ECO:0000313|EMBL:ACB07270.1, ECO:0000313|Proteomes:UP000001686}	Archaea,Korarchaeota,Korarchaeum cryptofilum (strain OPF8).
THESI	269443 {ECO:0000313|EMBL:BAA76694.1}	Archaea,Euryarchaeota,Thermococci,Thermococcales,Thermococcaceae,Thermococcus sp. (strain KI).
METVS	406327 {ECO:0000313|EMBL:ABR55031.1, ECO:0000313|Proteomes:UP000001107}	Archaea,Euryarchaeota,Methanococci,Methanococcales,Methanococcaceae,Methanococcus vannielii (strain SB / ATCC 35089 / DSM 1224).
FERFK	1163730 {ECO:0000313|EMBL:AFH42805.1, ECO:0000313|Proteomes:UP000007391}	Archaea,Crenarchaeota,Thermoprotei,Fervidicoccales,Fervidicoccaceae,Fervidicoccus fontis (strain DSM 19380 / VKM B-2539 / Kam940).
THEC1	1184251 {ECO:0000313|EMBL:AFK51685.1, ECO:0000313|Proteomes:UP000005270}	Archaea,Crenarchaeota,Thermoprotei,Desulfurococcales,Desulfurococcaceae,Thermogladius cellulolyticus (strain 1633).
METHU	2203	Archaea,Euryarchaeota,Methanomicrobia,Methanomicrobiales,Methanospirillaceae,Methanospirillum hungatei.
NATPD	348780 {ECO:0000313|EMBL:CAI48722.1, ECO:0000313|Proteomes:UP000002698}	Archaea,Euryarchaeota,Halobacteria,Halobacteriales,Halobacteriaceae,pharaonis).
NATA1	29540 {ECO:0000313|EMBL:ELZ00064.1}	Archaea,Euryarchaeota,Halobacteria,Natrialbales,Natrialbaceae,P-10747 / NBRC 102637 / 172P1).
ACIS0	673860 {ECO:0000313|EMBL:AEV54403.1}	Archaea,Euryarchaeota,Aciduliprofundum sp. (strain MAR08-339).
THEBM	391623 {ECO:0000313|EMBL:AEE38460.1}	Archaea,Euryarchaeota,Thermococci,Thermococcales,Thermococcaceae,Thermococcus barophilus (strain DSM 11836 / MP).
METHJ	323259 {ECO:0000313|EMBL:AIS75074.1}	Archaea,Euryarchaeota,Methanomicrobia,Methanomicrobiales,Methanospirillaceae,100397 / JF-1).
THESU	49900 {ECO:0000313|EMBL:AAC68832.1}	Archaea,Euryarchaeota,Thermococci,Thermococcales,Thermococcaceae,Thermococcus stetteri.
METHD	867904 {ECO:0000313|EMBL:AGB48672.1, ECO:0000313|Proteomes:UP000010866}	Archaea,Euryarchaeota,Methanomicrobia,Methanosarcinales,Methanosarcinaceae,DMS1).
FERAC	333146 {ECO:0000313|EMBL:AGO61880.1, ECO:0000313|Proteomes:UP000014660}	Archaea,Euryarchaeota,Thermoplasmata,Thermoplasmatales,Ferroplasmaceae,Ferroplasma acidarmanus fer1.
METP4	679926 {ECO:0000313|EMBL:ADN36914.1, ECO:0000313|Proteomes:UP000006565}	Archaea,Euryarchaeota,Methanomicrobia,Methanomicrobiales,Methanomicrobiaceae,(Methanoplanus petrolearius).
HALHT	634497 {ECO:0000313|EMBL:ADP09206.1}	Archaea,Euryarchaeota,Halobacteria,Halobacteriales,Halobacteriaceae,102182 / NCIMB 2187 / VKM B-1755).
HALAS	245739 {ECO:0000313|EMBL:AAZ66751.1}	Archaea,Euryarchaeota,Halobacteria,Halobacteriales,Halobacteriaceae,Halobacterium sp. (strain AS7092).
HALAR	1230451 {ECO:0000313|EMBL:EMA19005.1}	Archaea,Euryarchaeota,Halobacteria,Halobacteriales,Halobacteriaceae,Haloarcula argentinensis DSM 12282.
ACIS1	1071056 {ECO:0000313|EMBL:AEL19655.1}	Archaea,Crenarchaeota,Thermoprotei,Sulfolobales,Sulfolobaceae,Acidianus sp. (strain A1-3).
AERPX	56636 {ECO:0000313|EMBL:BAE96898.1}	Archaea,Crenarchaeota,Thermoprotei,Desulfurococcales,Desulfurococcaceae,Aeropyrum pernix.
PYRSS	69015 {ECO:0000313|EMBL:CAC12847.1}	Archaea,Euryarchaeota,Thermococci,Thermococcales,Thermococcaceae,Pyrococcus sp. (strain ST700).
THEVO	273116 {ECO:0000313|EMBL:CAZ48527.1}	Archaea,Euryarchaeota,Thermoplasmata,Thermoplasmatales,Thermoplasmataceae,15438 / GSS1).
AERPE	272557 {ECO:0000313|EMBL:BAE96920.1}	Archaea,Crenarchaeota,Thermoprotei,Desulfurococcales,Desulfurococcaceae,100138 / K1).
PYRSN	342949 {ECO:0000313|EMBL:AEC52225.1, ECO:0000313|Proteomes:UP000008293}	Archaea,Euryarchaeota,Thermococci,Thermococcales,Thermococcaceae,Pyrococcus sp. (strain NA2).
THEK1	1295125 {ECO:0000313|EMBL:BAG06939.1}	Archaea,Euryarchaeota,Thermococci,Thermococcales,Thermococcaceae,Thermococcus sp. (strain JCM 11816 / KS-1).
NITMS	436308 {ECO:0000313|EMBL:ABY89142.1}	Archaea,Thaumarchaeota,Nitrosopumilales,Nitrosopumilaceae,Nitrosopumilus maritimus (strain SCM1).
PYRSD	69013 {ECO:0000313|EMBL:BAA76695.1}	Archaea,Euryarchaeota,Thermococci,Thermococcales,Thermococcaceae,Pyrococcus sp. (strain GB-D).
METIG	2189 {ECO:0000313|EMBL:CAD92366.1}	Archaea,Euryarchaeota,Methanococci,Methanococcales,Methanocaldococcaceae,Methanotorris igneus (Methanococcus igneus).
THEZI	54076 {ECO:0000313|EMBL:AAB58327.1}	Archaea,Euryarchaeota,Thermococci,Thermococcales,Thermococcaceae,Thermococcus zilligii.
METPW	868131 {ECO:0000313|EMBL:AEG17678.1, ECO:0000313|Proteomes:UP000009231}	Archaea,Euryarchaeota,Methanobacteria,Methanobacteriales,Methanobacteriaceae,Methanobacterium paludis (strain DSM 25820 / JCM 18151 / SWAN1).
HALVO	2246 {ECO:0000313|EMBL:AAL57847.1}	Archaea,Euryarchaeota,Halobacteria,Haloferacales,Haloferacaceae,Haloferax volcanii (Halobacterium volcanii).
METPS	304371 {ECO:0000313|EMBL:BAF56442.1}	Archaea,Euryarchaeota,Methanomicrobia,Methanocellales,Methanocellaceae,SANAE).
HALVD	309800 {ECO:0000313|EMBL:AAX56324.1}	Archaea,Euryarchaeota,Halobacteria,Haloferacales,Haloferacaceae,14742 / NCIMB 2012 / VKM B-1768 / DS2) (Halobacterium volcanii).
METSF	644281 {ECO:0000313|EMBL:ADC69665.1, ECO:0000313|Proteomes:UP000002189}	Archaea,Euryarchaeota,Methanococci,Methanococcales,Methanocaldococcaceae,Methanocaldococcus sp. (strain FS406-22).
THEKO	69014 {ECO:0000313|EMBL:CAJ57159.1}	Archaea,Euryarchaeota,Thermococci,Thermococcales,Thermococcaceae,(Pyrococcus kodakaraensis (strain KOD1)).
HALVA	28442	Archaea,Euryarchaeota,Halobacteria,Halobacteriales,Halobacteriaceae,Haloarcula vallismortis (Halobacterium vallismortis).
VULDI	572478 {ECO:0000313|EMBL:ADN51453.1, ECO:0000313|Proteomes:UP000006681}	Archaea,Crenarchaeota,Thermoprotei,Thermoproteales,Thermoproteaceae,IC-017).
METPE	521011 {ECO:0000313|EMBL:ACL16907.1, ECO:0000313|Proteomes:UP000002457}	Archaea,Euryarchaeota,Methanomicrobia,Methanomicrobiales,Methanoregulaceae,Methanosphaerula palustris (strain ATCC BAA-1556 / DSM 19958 / E1-9c).
THETK	768679 {ECO:0000313|EMBL:CCC81036.1, ECO:0000313|Proteomes:UP000002654}	Archaea,Crenarchaeota,Thermoprotei,Thermoproteales,Thermoproteaceae,1).
THECE	2264 {ECO:0000313|EMBL:AEE38463.1}	Archaea,Euryarchaeota,Thermococci,Thermococcales,Thermococcaceae,Thermococcus celer.
HALVU	63740 {ECO:0000313|EMBL:BAH80379.1}	Archaea,Euryarchaeota,Halobacteria,Haloferacales,Haloferacaceae,Halorubrum vacuolatum (Natronobacterium vacuolatum).
NANS0	889948 {ECO:0000313|EMBL:EGQ42829.1}	Archaea,Nanohaloarchaeota,Nanohaloarchaea,Nanosalina sp. (strain J07AB43).
THETE	2271 {ECO:0000313|EMBL:CAF18484.1}	Archaea,Crenarchaeota,Thermoprotei,Thermoproteales,Thermoproteaceae,Thermoproteus tenax.
IGNH4	453591 {ECO:0000313|EMBL:ABU82224.1, ECO:0000313|Proteomes:UP000000262}	Archaea,Crenarchaeota,Thermoprotei,Desulfurococcales,Desulfurococcaceae,Ignicoccus hospitalis (strain KIN4/I / DSM 18386 / JCM 14125).
CALMQ	397948 {ECO:0000313|EMBL:ABW01105.1, ECO:0000313|Proteomes:UP000001137}	Archaea,Crenarchaeota,Thermoprotei,Thermoproteales,Thermoproteaceae,/ IC-167).
METH6	1110509 {ECO:0000313|EMBL:AET65127.1, ECO:0000313|Proteomes:UP000005877}	Archaea,Euryarchaeota,Methanomicrobia,Methanosarcinales,Methanosaetaceae,Methanosaeta harundinacea (strain 6Ac).
THES4	1042877 {ECO:0000313|EMBL:AEK72252.1, ECO:0000313|Proteomes:UP000000874}	Archaea,Euryarchaeota,Thermococci,Thermococcales,Thermococcaceae,Thermococcus sp. (strain CGMCC 1.5172 / 4557).
SULME	47303 {ECO:0000313|EMBL:BAG82922.1}	Archaea,Crenarchaeota,Thermoprotei,Sulfolobales,Sulfolobaceae,Sulfolobus metallicus.
METBR	2161 {ECO:0000313|EMBL:BAI67096.1}	Archaea,Euryarchaeota,Methanobacteria,Methanobacteriales,Methanobacteriaceae,Methanobacterium bryantii.
ACIAM	2283 {ECO:0000313|EMBL:CAC86931.1}	Archaea,Crenarchaeota,Thermoprotei,Sulfolobales,Sulfolobaceae,Acidianus ambivalens (Desulfurolobus ambivalens).
HALSP	2243 {ECO:0000313|PIR:S11604}	Archaea,Euryarchaeota,Halobacteria,Halobacteriales,Halobacteriaceae,Halobacterium sp.
SULOH	69656 {ECO:0000313|EMBL:ABA03148.1}	Archaea,Crenarchaeota,Thermoprotei,Sulfolobales,Sulfolobaceae,Sulfurisphaera ohwakuensis.
METWO	145261 {ECO:0000313|EMBL:BAL72749.1}	Archaea,Euryarchaeota,Methanobacteria,Methanobacteriales,Methanobacteriaceae,Methanothermobacter wolfeii (Methanobacterium wolfei).
CENSM	46770 {ECO:0000313|EMBL:AAC62708.1}	Archaea,Thaumarchaeota,Cenarchaeales,Cenarchaeaceae,Cenarchaeum symbiosum.
HALSG	1072681 {ECO:0000313|EMBL:EHK01033.1}	Archaea,Nanohaloarchaeota,Nanohaloarchaea,Haloredivivus sp. (strain G17).
CALLD	1056495 {ECO:0000313|EMBL:AFZ70930.1, ECO:0000313|Proteomes:UP000010469}	Archaea,Crenarchaeota,Thermoprotei,Acidilobales,Caldisphaeraceae,Caldisphaera lagunensis (strain DSM 15908 / JCM 11604 / IC-154).
HALSD	35743 {ECO:0000313|EMBL:BAH80374.1}	Archaea,Euryarchaeota,Halobacteria,Haloferacales,Haloferacaceae,Halorubrum sodomense.
THEHY	46539 {ECO:0000313|EMBL:AAD28552.1}	Archaea,Euryarchaeota,Thermococci,Thermococcales,Thermococcaceae,Thermococcus hydrothermalis.
HALSA	64091 {ECO:0000313|EMBL:AAG19416.1, ECO:0000313|Proteomes:UP000000554}	Archaea,Euryarchaeota,Halobacteria,Halobacteriales,Halobacteriaceae,(Halobacterium halobium).
THELI	2265 {ECO:0000313|EMBL:ADK47977.1}	Archaea,Euryarchaeota,Thermococci,Thermococcales,Thermococcaceae,Thermococcus litoralis.
ARCLI	138903 {ECO:0000313|EMBL:CAC28120.1}	Archaea,Euryarchaeota,Archaeoglobi,Archaeoglobales,Archaeoglobaceae,Archaeoglobus lithotrophicus.
HALSN	88773 {ECO:0000313|EMBL:AAL84756.1}	Archaea,Euryarchaeota,Halobacteria,Halobacteriales,Halobacteriaceae,Halobacterium sp. (strain GN101).
HALHI	51589 {ECO:0000313|EMBL:ACF04753.1}	Archaea,Euryarchaeota,Halobacteria,Halobacteriales,Halobacteriaceae,Haloarcula hispanica.
HALSI	2242 {ECO:0000313|EMBL:AAB17883.1}	Archaea,Euryarchaeota,Halobacteria,Halobacteriales,Halobacteriaceae,Halobacterium salinarum (Halobacterium halobium).
PYRYC	529709 {ECO:0000313|EMBL:AEE38455.1}	Archaea,Euryarchaeota,Thermococci,Thermococcales,Thermococcaceae,Pyrococcus yayanosii (strain CH1 / JCM 16557).
CENSY	414004 {ECO:0000313|EMBL:ABK76891.1, ECO:0000313|Proteomes:UP000000758}	Archaea,Thaumarchaeota,Cenarchaeales,Cenarchaeaceae,Cenarchaeum symbiosum (strain A).
THEPR	49899 {ECO:0000313|EMBL:BAD13509.1}	Archaea,Euryarchaeota,Thermococci,Thermococcales,Thermococcaceae,Thermococcus profundus.
ACIHW	933801 {ECO:0000313|EMBL:AEE93563.1, ECO:0000313|Proteomes:UP000008458}	Archaea,Crenarchaeota,Thermoprotei,Sulfolobales,Sulfolobaceae,Acidianus hospitalis (strain W1).
DESAM	94694 {ECO:0000313|PDB:3ORY}	Archaea,Crenarchaeota,Thermoprotei,Desulfurococcales,Desulfurococcaceae,Desulfurococcus amylolyticus.
NATPH	2257 {ECO:0000313|EMBL:CAA68980.1}	Archaea,Euryarchaeota,Halobacteria,Halobacteriales,Halobacteriaceae,Natronomonas pharaonis (Natronobacterium pharaonis).
META3	419665 {ECO:0000313|EMBL:ABR55896.1, ECO:0000313|Proteomes:UP000001106}	Archaea,Euryarchaeota,Methanococci,Methanococcales,Methanococcaceae,Methanococcus aeolicus (strain Nankai-3 / ATCC BAA-1280).
THELN	523849 {ECO:0000313|EMBL:ABW05543.1}	Archaea,Euryarchaeota,Thermococci,Thermococcales,Thermococcaceae,NS-C).
METV3	456320 {ECO:0000313|EMBL:ADI36018.1, ECO:0000313|Proteomes:UP000007722}	Archaea,Euryarchaeota,Methanococci,Methanococcales,Methanococcaceae,Methanococcus voltae (strain ATCC BAA-1334 / A3).
SULSP	2288 {ECO:0000313|EMBL:BAA10898.1}	Archaea,Crenarchaeota,Thermoprotei,Sulfolobales,Sulfolobaceae,Sulfolobus sp.
ACIB4	439481	Archaea,Euryarchaeota,Aciduliprofundum boonei (strain DSM 19572 / T469).
FERPA	589924 {ECO:0000313|EMBL:ADC64543.1, ECO:0000313|Proteomes:UP000002613}	Archaea,Euryarchaeota,Archaeoglobi,Archaeoglobales,Archaeoglobaceae,Ferroglobus placidus (strain DSM 10642 / AEDII12DO).
DESMO	2274 {ECO:0000313|EMBL:CAA51986.1}	Archaea,Crenarchaeota,Thermoprotei,Desulfurococcales,Desulfurococcaceae,Desulfurococcus mobilis.
METAC	188937 {ECO:0000313|EMBL:AAM06089.1, ECO:0000313|Proteomes:UP000002487}	Archaea,Euryarchaeota,Methanomicrobia,Methanosarcinales,Methanosarcinaceae,C2A).
METVA	2187 {ECO:0000313|EMBL:CAC83951.2}	Archaea,Euryarchaeota,Methanococci,Methanococcales,Methanococcaceae,Methanococcus vannielii.
METVM	579137 {ECO:0000313|EMBL:ACX72117.1, ECO:0000313|Proteomes:UP000002063}	Archaea,Euryarchaeota,Methanococci,Methanococcales,Methanocaldococcaceae,(Methanococcus vulcanius).
METVO	523842 {ECO:0000313|EMBL:ACE74694.1}	Archaea,Euryarchaeota,Methanococci,Methanococcales,Methanococcaceae,Methanococcus voltae PS.
METSM	2173 {ECO:0000313|EMBL:ADC54990.1}	Archaea,Euryarchaeota,Methanobacteria,Methanobacteriales,Methanobacteriaceae,Methanobrevibacter smithii.
PICTO	263820 {ECO:0000313|EMBL:AAT43079.1, ECO:0000313|Proteomes:UP000000438}	Archaea,Euryarchaeota,Thermoplasmata,Thermoplasmatales,Picrophilaceae,100828).
METAO	42879 {ECO:0000313|EMBL:BAL72751.1}	Archaea,Euryarchaeota,Methanococci,Methanococcales,Methanococcaceae,Methanococcus aeolicus.
THEAI	2303 {ECO:0000313|EMBL:CAA48286.1}	Archaea,Euryarchaeota,Thermoplasmata,Thermoplasmatales,Thermoplasmataceae,Thermoplasma acidophilum.
METIK	880724 {ECO:0000313|Proteomes:UP000009227}	Archaea,Euryarchaeota,Methanococci,Methanococcales,Methanocaldococcaceae,Methanotorris igneus (strain DSM 5666 / JCM 11834 / Kol 5).
METIM	573063 {ECO:0000313|EMBL:AAQ56624.1}	Archaea,Euryarchaeota,Methanococci,Methanococcales,Methanocaldococcaceae,Methanocaldococcus infernus (strain DSM 11812 / JCM 15783 / ME).
THEAM	633148 {ECO:0000313|EMBL:ADG90992.1, ECO:0000313|Proteomes:UP000002376}	Archaea,Crenarchaeota,Thermoprotei,Desulfurococcales,Desulfurococcaceae,Thermosphaera aggregans (strain DSM 11486 / M11TL).
METS3	420247 {ECO:0000313|EMBL:ABQ86664.1, ECO:0000313|Proteomes:UP000001992}	Archaea,Euryarchaeota,Methanobacteria,Methanobacteriales,Methanobacteriaceae,Methanobrevibacter smithii (strain PS / ATCC 35061 / DSM 861).
THEAC	273075 {ECO:0000313|Proteomes:UP000001024}	Archaea,Euryarchaeota,Thermoplasmata,Thermoplasmatales,Thermoplasmataceae,NBRC 15155 / AMRC-C165).
STAMA	2280 {ECO:0000313|EMBL:AAB02323.1}	Archaea,Crenarchaeota,Thermoprotei,Desulfurococcales,Desulfurococcaceae,Staphylothermus marinus.
METTL	2186 {ECO:0000313|EMBL:AAG50073.1}	Archaea,Euryarchaeota,Methanococci,Methanococcales,Methanococcaceae,thermolithotrophicus).
THEAG	110163 {ECO:0000313|EMBL:CAB94218.1}	Archaea,Euryarchaeota,Thermococci,Thermococcales,Thermococcaceae,Thermococcus aggregans.
STAMF	399550 {ECO:0000313|EMBL:ABN70622.1, ECO:0000313|Proteomes:UP000000254}	Archaea,Crenarchaeota,Thermoprotei,Desulfurococcales,Desulfurococcaceae,F1).
NATP1	797303 {ECO:0000313|EMBL:ELY71624.1, ECO:0000313|Proteomes:UP000011593}	Archaea,Euryarchaeota,Halobacteria,Natrialbales,Natrialbaceae,Natrinema pellirubrum (strain DSM 15624 / JCM 10476 / NCIMB 786).
METFV	523846 {ECO:0000313|EMBL:ADP77676.1, ECO:0000313|Proteomes:UP000002315}	Archaea,Euryarchaeota,Methanobacteria,Methanobacteriales,Methanothermaceae,V24 S).
HALS3	478009 {ECO:0000313|EMBL:CAP14267.1, ECO:0000313|Proteomes:UP000001321}	Archaea,Euryarchaeota,Halobacteria,Halobacteriales,Halobacteriaceae,Halobacterium salinarum (strain ATCC 29341 / DSM 671 / R1).
METFS	593750 {ECO:0000313|EMBL:BAH20874.1}	Archaea,Euryarchaeota,Methanomicrobia,Methanomicrobiales,Methanoregulaceae,Methanoregula formicica (strain DSM 22288 / NBRC 105244 / SMSP).
PYRCJ	410359 {ECO:0000313|EMBL:ABO09587.1, ECO:0000313|Proteomes:UP000001431}	Archaea,Crenarchaeota,Thermoprotei,Thermoproteales,Thermoproteaceae,Pyrobaculum calidifontis (strain JCM 11548 / VA1).
IGNAA	583356 {ECO:0000313|EMBL:ADM28182.1, ECO:0000313|Proteomes:UP000001304}	Archaea,Crenarchaeota,Thermoprotei,Desulfurococcales,Desulfurococcaceae,Ignisphaera aggregans (strain DSM 17230 / JCM 13409 / AQ1.S1).
NATMA	13769 {ECO:0000313|EMBL:BAF48634.1}	Archaea,Euryarchaeota,Halobacteria,Natrialbales,Natrialbaceae,Natrialba magadii.
METFE	2180 {ECO:0000313|EMBL:AAA72195.1}	Archaea,Euryarchaeota,Methanobacteria,Methanobacteriales,Methanothermaceae,Methanothermus fervidus.
HALXS	797210 {ECO:0000313|EMBL:AEH38883.1, ECO:0000313|Proteomes:UP000006794}	Archaea,Euryarchaeota,Halobacteria,Natrialbales,Natrialbaceae,Halopiger xanaduensis (strain DSM 18323 / JCM 14033 / SH-6).
METKA	190192 {ECO:0000313|EMBL:CAJ57174.1}	Archaea,Euryarchaeota,Methanopyri,Methanopyrales,Methanopyraceae,100938).
METFA	573064 {ECO:0000313|EMBL:ACV24584.1, ECO:0000313|Proteomes:UP000001495}	Archaea,Euryarchaeota,Methanococci,Methanococcales,Methanocaldococcaceae,(Methanococcus fervens).
FERPL	54261 {ECO:0000313|EMBL:CAC28129.1}	Archaea,Euryarchaeota,Archaeoglobi,Archaeoglobales,Archaeoglobaceae,Ferroglobus placidus.
METIV	2163 {ECO:0000313|EMBL:ABO93183.1}	Archaea,Euryarchaeota,Methanobacteria,Methanobacteriales,Methanobacteriaceae,Methanobacterium ivanovii.
METFO	2162 {ECO:0000313|EMBL:AAA73187.2}	Archaea,Euryarchaeota,Methanobacteria,Methanobacteriales,Methanobacteriaceae,Methanobacterium formicicum.
METBF	269797 {ECO:0000313|EMBL:AAZ70247.1, ECO:0000313|Proteomes:UP000008156}	Archaea,Euryarchaeota,Methanomicrobia,Methanosarcinales,Methanosarcinaceae,Methanosarcina barkeri (strain Fusaro / DSM 804).
ACIIN	12915 {ECO:0000313|EMBL:ABA03146.1}	Archaea,Crenarchaeota,Thermoprotei,Sulfolobales,Sulfolobaceae,Acidianus infernus.
NATGS	797304 {ECO:0000313|EMBL:ELY73057.1, ECO:0000313|Proteomes:UP000011613}	Archaea,Euryarchaeota,Halobacteria,Natrialbales,Natrialbaceae,SP2).
DELAC	80866 {ECO:0000313|EMBL:AAK07178.1}	Bacteria,Proteobacteria,Betaproteobacteria,Burkholderiales,Comamonadaceae,Delftia acidovorans (Pseudomonas acidovorans) (Comamonas acidovorans).
ENTLS	701347 {ECO:0000313|EMBL:CDK07171.1}	Bacteria,Proteobacteria,Gammaproteobacteria,Enterobacteriales,Enterobacteriaceae,Enterobacter,Enterobacter lignolyticus (strain SCF1).
BRUM5	703352 {ECO:0000313|EMBL:ADZ86221.1}	Bacteria,Proteobacteria,Alphaproteobacteria,Rhizobiales,Brucellaceae,Brucella melitensis (strain M5-90).
DELAS	398578 {ECO:0000313|EMBL:CDI36619.1}	Bacteria,Proteobacteria,Betaproteobacteria,Burkholderiales,Comamonadaceae,Delftia acidovorans (strain DSM 14801 / SPH-1).
PSEUY	66693 {ECO:0000313|EMBL:BAJ13488.1}	Bacteria,Pseudomonas sp. (strain YL).
ELUMP	445932 {ECO:0000313|EMBL:CDI38005.1}	Bacteria,Elusimicrobia,Elusimicrobia,Elusimicrobiales,Elusimicrobiaceae,Elusimicrobium minutum (strain Pei191).
PSEUF	79676 {ECO:0000313|EMBL:BAP28472.1}	Bacteria,Pseudomonas sp. (strain CF600).
STRIC	1069533 {ECO:0000313|EMBL:AEZ62458.1, ECO:0000313|Proteomes:UP000008191}	Bacteria,Firmicutes,Bacilli,Lactobacillales,Streptococcaceae,Streptococcus infantarius (strain CJ18).
BRUSU	204722 {ECO:0000313|EMBL:ABU94897.1}	Bacteria,Proteobacteria,Alphaproteobacteria,Rhizobiales,Brucellaceae,Brucella suis biovar 1 (strain 1330).
STRIN	1346 {ECO:0000313|EMBL:ABW24200.1}	Bacteria,Firmicutes,Bacilli,Lactobacillales,Streptococcaceae,Streptococcus iniae.
STRIJ	591365 {ECO:0000313|EMBL:CDI38669.1}	Bacteria,Firmicutes,Bacilli,Lactobacillales,Streptococcaceae,Streptococcus,Streptococcus intermedius (strain JTH08).
BRUSS	29461 {ECO:0000313|EMBL:CAP05264.1}	Bacteria,Proteobacteria,Alphaproteobacteria,Rhizobiales,Brucellaceae,Brucella suis.
HIRBI	582402 {ECO:0000313|EMBL:CDI39942.1}	Bacteria,Proteobacteria,Alphaproteobacteria,Rhodobacterales,Hyphomonadaceae,Hirschia baltica (strain ATCC 49814 / DSM 5838 / IFAM 1418).
STRIT	883167 {ECO:0000313|EMBL:AFV46229.1}	Bacteria,Firmicutes,Bacilli,Lactobacillales,Streptococcaceae,Streptococcus,Streptococcus intermedius F0413.
BRUSI	470137 {ECO:0000313|EMBL:ABI23014.1}	Bacteria,Proteobacteria,Alphaproteobacteria,Rhizobiales,Brucellaceae,Brucella suis (strain ATCC 23445 / NCTC 10510).
BORJA	34095 {ECO:0000313|EMBL:BAO20593.1}	Bacteria,Spirochaetes,Spirochaetales,Borreliaceae,Borrelia,Borrelia japonica.
ENTAV	33945 {ECO:0000313|EMBL:AAX54911.1}	Bacteria,Firmicutes,Bacilli,Lactobacillales,Enterococcaceae,Enterococcus avium (Streptococcus avium).
ROSCE	842 {ECO:0000313|EMBL:AAA26411.1}	Bacteria,Firmicutes,Clostridia,Clostridiales,Lachnospiraceae,Roseburia cecicola.
THEOJ	555079 {ECO:0000313|EMBL:CDK10069.1}	Bacteria,Firmicutes,Clostridia,Thermoanaerobacterales,Thermoanaerobacterales Family III. Incertae Sedis,JW/IW-1228P).
PANTH	49283 {ECO:0000313|EMBL:AAY52001.1}	Bacteria,Firmicutes,Bacilli,Bacillales,Paenibacillaceae,Paenibacillus thiaminolyticus (Bacillus thiaminolyticus).
ACTCY	65497 {ECO:0000313|EMBL:AFK24524.1}	Bacteria,Actinobacteria,Pseudonocardiales,Pseudonocardiaceae,Actinoalloteichus cyanogriseus (Streptomyces caeruleus).
SYNY4	1147 {ECO:0000313|EMBL:AAD02935.1}	Bacteria,Cyanobacteria,Oscillatoriophycideae,Chroococcales,6714)).
AERCA	648 {ECO:0000313|EMBL:AFQ20519.1}	Bacteria,Proteobacteria,Gammaproteobacteria,Aeromonadales,Aeromonadaceae,Aeromonas caviae (Aeromonas punctata).
SYNY3	1111708 {ECO:0000313|Proteomes:UP000001425}	Bacteria,Cyanobacteria,Oscillatoriophycideae,Chroococcales,Synechocystis sp. (strain PCC 6803 / Kazusa).
BORDL	412419 {ECO:0000313|EMBL:CDI32991.1}	Bacteria,Spirochaetes,Spirochaetales,Borreliaceae,Borrelia duttonii (strain Ly).
ROSCS	383372 {ECO:0000313|EMBL:CDI32216.1}	Bacteria,Chloroflexi,Chloroflexia,Chloroflexales,Roseiflexineae,Roseiflexaceae,Roseiflexus castenholzii (strain DSM 13941 / HLO8).
THEOS	56957 {ECO:0000313|EMBL:ACV87364.1}	Bacteria,Deinococcus-Thermus,Deinococci,Thermales,Thermaceae,Thermus oshimai.
GRAFK	411154 {ECO:0000313|EMBL:CDI38545.1}	Bacteria,Bacteroidetes,Flavobacteriia,Flavobacteriales,Flavobacteriaceae,Gramella forsetii (strain KT0803).
CLOSE	1504 {ECO:0000313|EMBL:CAD62161.1}	Bacteria,Firmicutes,Clostridia,Clostridiales,Clostridiaceae,Clostridium septicum.
BRUME	224914 {ECO:0000313|EMBL:CDI39560.1}	Bacteria,Proteobacteria,Alphaproteobacteria,Rhizobiales,Brucellaceae,Brucella melitensis biotype 1 (strain 16M / ATCC 23456 / NCTC 10094).
BRUMC	568815 {ECO:0000313|EMBL:CAL34148.1}	Bacteria,Proteobacteria,Alphaproteobacteria,Rhizobiales,Brucellaceae,Brucella microti (strain CCM 4915).
BRUMB	546272 {ECO:0000313|EMBL:ACO02287.1, ECO:0000313|Proteomes:UP000001748}	Bacteria,Proteobacteria,Alphaproteobacteria,Rhizobiales,Brucellaceae,Brucella melitensis biotype 2 (strain ATCC 23457).
BRUMM	941967 {ECO:0000313|EMBL:CDK12020.1}	Bacteria,Proteobacteria,Alphaproteobacteria,Rhizobiales,Brucellaceae,Brucella melitensis (strain M28).
BRUML	29459 {ECO:0000313|EMBL:ABU94883.1}	Bacteria,Proteobacteria,Alphaproteobacteria,Rhizobiales,Brucellaceae,Brucella melitensis.
FLABB	156586 {ECO:0000313|EMBL:EAS18661.1, ECO:0000313|Proteomes:UP000002172}	Bacteria,Bacteroidetes,Flavobacteria bacterium (strain BBFL7).
SACD2	203122 {ECO:0000313|EMBL:DAA01337.1}	Bacteria,Proteobacteria,Gammaproteobacteria,Cellvibrionales,Cellvibrionaceae,Saccharophagus degradans (strain 2-40 / ATCC 43961 / DSM 17024).
MANSM	221988 {ECO:0000313|EMBL:CDK06724.1}	Bacteria,Proteobacteria,Gammaproteobacteria,Pasteurellales,Pasteurellaceae,Mannheimia succiniciproducens (strain MBEL55E).
CLOSL	1548 {ECO:0000313|EMBL:ABK51334.1}	Bacteria,Firmicutes,Clostridia,Clostridiales,Clostridiaceae,Clostridium scatologenes.
LEPBP	456481 {ECO:0000313|EMBL:ACB05620.1}	Bacteria,Spirochaetes,Leptospirales,Leptospiraceae,Paris).
FRATE	510831 {ECO:0000313|EMBL:CDI36772.1}	Bacteria,Proteobacteria,Gammaproteobacteria,Thiotrichales,Francisellaceae,Francisella tularensis subsp. tularensis (strain NE061598).
FRATF	458234 {ECO:0000313|EMBL:CDI36766.1}	Bacteria,Proteobacteria,Gammaproteobacteria,Thiotrichales,Francisellaceae,Francisella tularensis subsp. holarctica (strain FTNF002-00 / FTA).
GEOSN	35554 {ECO:0000313|EMBL:AAT01606.1}	Bacteria,Proteobacteria,Deltaproteobacteria,Desulfuromonadales,Geobacteraceae,Geobacter sulfurreducens.
FRATH	376619 {ECO:0000313|EMBL:CAJ80165.1}	Bacteria,Proteobacteria,Gammaproteobacteria,Thiotrichales,Francisellaceae,Francisella tularensis subsp. holarctica (strain LVS).
SALDU	909945 {ECO:0000313|EMBL:EGE29127.1}	Bacteria,Proteobacteria,Gammaproteobacteria,Enterobacteriales,Enterobacteriaceae,Salmonella enterica subsp. enterica serovar Dublin str. SD3246.
FRATL	543737 {ECO:0000313|EMBL:AKZ19975.1}	Bacteria,Proteobacteria,Gammaproteobacteria,Thiotrichales,Francisellaceae,Francisella tularensis subsp. tularensis MA00-2987.
NEISU	28449 {ECO:0000313|EMBL:AAG34305.1}	Bacteria,Proteobacteria,Betaproteobacteria,Neisseriales,Neisseriaceae,Neisseria subflava.
FRATN	401614 {ECO:0000313|EMBL:ACF17935.1}	Bacteria,Proteobacteria,Gammaproteobacteria,Thiotrichales,Francisellaceae,Francisella tularensis subsp. novicida (strain U112).
FRATO	393011 {ECO:0000313|EMBL:CDK08906.1}	Bacteria,Proteobacteria,Gammaproteobacteria,Thiotrichales,Francisellaceae,Francisella tularensis subsp. holarctica (strain OSU18).
LEPBD	523794 {ECO:0000313|EMBL:CDI30464.1}	Bacteria,Fusobacteria,Fusobacteriales,Leptotrichiaceae,10249 / C-1013-b).
SPIME	2134 {ECO:0000313|EMBL:AHA83317.1}	Bacteria,Tenericutes,Mollicutes,Entomoplasmatales,Spiroplasmataceae,Spiroplasma melliferum.
PSEU5	379731 {ECO:0000313|EMBL:CDK05364.1}	Bacteria,Proteobacteria,Gammaproteobacteria,Pseudomonadales,Pseudomonadaceae,Pseudomonas stutzeri (strain A1501).
FRATT	177416 {ECO:0000313|EMBL:CDI36793.1}	Bacteria,Proteobacteria,Gammaproteobacteria,Thiotrichales,Francisellaceae,Francisella tularensis subsp. tularensis (strain SCHU S4 / Schu 4).
LEPBA	355278 {ECO:0000313|EMBL:ABZ93887.1}	Bacteria,Spirochaetes,Leptospirales,Leptospiraceae,Leptospira biflexa serovar Patoc (strain Patoc 1 / Ames).
FRATW	418136 {ECO:0000313|EMBL:CDI36796.1}	Bacteria,Proteobacteria,Gammaproteobacteria,Thiotrichales,Francisellaceae,Francisella tularensis subsp. tularensis (strain WY96-3418).
LEPBL	355276 {ECO:0000313|EMBL:CDK02864.1}	Bacteria,Spirochaetes,Leptospirales,Leptospiraceae,Leptospira borgpetersenii serovar Hardjo-bovis (strain L550).
GEOSK	663917 {ECO:0000313|EMBL:ADI84335.2}	Bacteria,Proteobacteria,Deltaproteobacteria,Desulfuromonadales,Geobacteraceae,Geobacter sulfurreducens (strain DL-1 / KN400).
KIBAR	2030 {ECO:0000313|EMBL:AAA67432.1}	Bacteria,Actinobacteria,Pseudonocardiales,Pseudonocardiaceae,Kibdelosporangium aridum.
LEPBO	508550 {ECO:0000313|EMBL:ACD46858.1}	Bacteria,Spirochaetes,Leptospirales,Leptospiraceae,Leptospira borgpetersenii serovar Srebarna.
LEPBI	172 {ECO:0000313|EMBL:AAK01040.1}	Bacteria,Spirochaetes,Leptospirales,Leptospiraceae,Leptospira biflexa.
LEPBJ	355277 {ECO:0000313|EMBL:CDI30722.1}	Bacteria,Spirochaetes,Leptospirales,Leptospiraceae,Leptospira borgpetersenii serovar Hardjo-bovis (strain JB197).
LISM4	393133 {ECO:0000313|EMBL:CDI32567.1}	Bacteria,Firmicutes,Bacilli,Bacillales,Listeriaceae,Listeria monocytogenes serotype 1/2a (strain 10403S).
LISM2	637381 {ECO:0000313|EMBL:ADB70313.1}	Bacteria,Firmicutes,Bacilli,Bacillales,Listeriaceae,Listeria monocytogenes serotype 1/2a (strain 08-5923).
LISM1	653938 {ECO:0000313|EMBL:CDI32565.1}	Bacteria,Firmicutes,Bacilli,Bacillales,Listeriaceae,Listeria monocytogenes serotype 1/2a (strain 08-5578).
PSEO7	43662 {ECO:0000313|EMBL:BAF95556.1}	Bacteria,Proteobacteria,Gammaproteobacteria,Alteromonadales,Pseudoalteromonadaceae,Pseudoalteromonas piscicida.
BREBN	358681 {ECO:0000313|EMBL:CDK10044.1}	Bacteria,Firmicutes,Bacilli,Bacillales,Paenibacillaceae,Brevibacillus brevis (strain 47 / JCM 6285 / NBRC 100599).
ATETH	1453417 {ECO:0000313|EMBL:AHH30820.1}	Bacteria,Cyanobacteria,Oscillatoriophycideae,Chroococcales,Candidatus Atelocyanobacterium thalassa isolate SIO0511E01A_T7.
PEDAC	1254 {ECO:0000313|EMBL:CCC15167.1}	Bacteria,Firmicutes,Bacilli,Lactobacillales,Lactobacillaceae,Pediococcus,Pediococcus acidilactici.
BREBE	1393	Bacteria,Firmicutes,Bacilli,Bacillales,Paenibacillaceae,Brevibacillus brevis (Bacillus brevis).
NOCDD	446468 {ECO:0000313|EMBL:CDK10251.1}	Bacteria,Actinobacteria,Streptosporangiales,Nocardiopsaceae,JCM 7437 / NCTC 10488) (Actinomadura dassonvillei).
HELHE	1216962 {ECO:0000313|EMBL:CCM12447.1}	Bacteria,Proteobacteria,Epsilonproteobacteria,Campylobacterales,Helicobacteraceae,Helicobacter heilmannii ASB1.4.
BIFAN	302911 {ECO:0000313|EMBL:CCO25980.1}	Bacteria,Actinobacteria,Bifidobacteriales,Bifidobacteriaceae,Bifidobacterium animalis subsp. lactis (Bifidobacterium lactis).
NOCDA	2014 {ECO:0000313|EMBL:AFY62953.1}	Bacteria,Actinobacteria,Streptosporangiales,Nocardiopsaceae,Nocardiopsis dassonvillei.
FLAIG	1094466 {ECO:0000313|EMBL:CDK10677.1}	Bacteria,Bacteroidetes,Flavobacteriia,Flavobacteriales,Flavobacteriaceae,Flavobacterium indicum (strain DSM 17447 / CIP 109464 / GPTSA100-9).
BACHU	180856 {ECO:0000313|EMBL:AAO83725.1}	Bacteria,Firmicutes,Bacilli,Bacillales,Bacillaceae,Bacillus,Bacillus thuringiensis subsp. konkukian.
BACHK	281309 {ECO:0000313|EMBL:CDK03219.1}	Bacteria,Firmicutes,Bacilli,Bacillales,Bacillaceae,Bacillus,Bacillus thuringiensis subsp. konkukian (strain 97-27).
BACHO	86665 {ECO:0000313|EMBL:BAA83960.1}	Bacteria,Firmicutes,Bacilli,Bacillales,Bacillaceae,Bacillus halodurans.
LISMC	568819 {ECO:0000313|EMBL:CAS04050.1}	Bacteria,Firmicutes,Bacilli,Bacillales,Listeriaceae,Listeria monocytogenes serotype 4b (strain CLIP80459).
SULMC	706194 {ECO:0000313|EMBL:CDI36608.1}	Bacteria,Bacteroidetes,Flavobacteriia,Flavobacteriales,Sulcia muelleri (strain CARI).
SULBS	760154 {ECO:0000313|EMBL:CDI33672.1}	Bacteria,Proteobacteria,Epsilonproteobacteria,Campylobacterales,Campylobacteraceae,Sulfurospirillum barnesii (strain ATCC 700032 / DSM 10660 / SES-3).
LISMO	169963 {ECO:0000313|EMBL:DAA05318.1}	Bacteria,Firmicutes,Bacilli,Bacillales,Listeriaceae,Listeria monocytogenes serovar 1/2a (strain ATCC BAA-679 / EGD-e).
LISML	563174 {ECO:0000313|EMBL:CDI32586.1}	Bacteria,Firmicutes,Bacilli,Bacillales,Listeriaceae,Listeria monocytogenes serotype 4a (strain L99).
LISMM	1030009 {ECO:0000313|EMBL:CDI32587.1}	Bacteria,Firmicutes,Bacilli,Bacillales,Listeriaceae,Listeria monocytogenes serotype 4a (strain M7).
PREIN	1122984 {ECO:0000313|EMBL:AFV09209.1}	Bacteria,Bacteroidetes,Bacteroidia,Bacteroidales,Prevotellaceae,Prevotella intermedia ATCC 25611 = DSM 20706.
LISMH	552536 {ECO:0000313|EMBL:ACK39623.1}	Bacteria,Firmicutes,Bacilli,Bacillales,Listeriaceae,Listeria monocytogenes serotype 4a (strain HCC23).
BACHD	272558 {ECO:0000313|EMBL:CDI31995.1}	Bacteria,Firmicutes,Bacilli,Bacillales,Bacillaceae,9153 / C-125).
9CHLA	96015 {ECO:0000313|EMBL:ABY76043.1}	Bacteria,Chlamydiae,Chlamydiales,endosymbiont of Acanthamoeba sp. UWC22.
DESMR	573370 {ECO:0000313|EMBL:CDK09472.1}	Bacteria,Proteobacteria,Deltaproteobacteria,Desulfovibrionales,Desulfovibrionaceae,Desulfovibrio magneticus (strain ATCC 700980 / DSM 13731 / RS-1).
SHEMA	76854 {ECO:0000313|EMBL:CAA06848.1}	Bacteria,Proteobacteria,Gammaproteobacteria,Alteromonadales,Shewanellaceae,Shewanella massilia.
VIBNA	691 {ECO:0000313|EMBL:CAR48298.1}	Bacteria,Proteobacteria,Gammaproteobacteria,Vibrionales,Vibrionaceae,Vibrio natriegens.
9CHLB	257522 {ECO:0000313|EMBL:AIA93319.1}	Bacteria,Chlorobi,Chlorobia,Chlorobiales,Chlorobiaceae,Chlorobaculum,uncultured Chlorobaculum sp.
VIBNE	693 {ECO:0000313|EMBL:ABK58977.1}	Bacteria,Proteobacteria,Gammaproteobacteria,Vibrionales,Vibrionaceae,Vibrio nereis.
DESML	897 {ECO:0000313|EMBL:CAJ13754.1}	Bacteria,Proteobacteria,Deltaproteobacteria,Desulfobacterales,Desulfobacteraceae,Desulfococcus multivorans.
STRWE	43759 {ECO:0000313|EMBL:AIH05215.1}	Bacteria,Actinobacteria,Streptomycetales,Streptomycetaceae,Streptomyces wedmorensis.
DESMC	1569280 {ECO:0000313|EMBL:AIW60924.1}	Bacteria,Cyanobacteria,Nostocales,Nostocaceae,Desmonostoc muscorum PUPCCC 405.10.
DESMD	768704 {ECO:0000313|EMBL:ABR92560.1}	Bacteria,Firmicutes,Clostridia,Clostridiales,Peptococcaceae,13706 / S10).
APHSA	1122 {ECO:0000313|EMBL:BAC97829.1}	Bacteria,Cyanobacteria,Oscillatoriophycideae,Chroococcales,Aphanothece sacrum.
BIFBI	500634 {ECO:0000313|EMBL:BAQ98761.1}	Bacteria,Actinobacteria,Bifidobacteriales,Bifidobacteriaceae,Bifidobacterium bifidum ATCC 29521 = JCM 1255 = DSM 20456.
ACICJ	349163 {ECO:0000313|EMBL:CDI39881.1}	Bacteria,Proteobacteria,Alphaproteobacteria,Rhodospirillales,Acetobacteraceae,Acidiphilium cryptum (strain JF-5).
ACICE	28049 {ECO:0000313|EMBL:CAB44332.1}	Bacteria,Actinobacteria,Acidothermales,Acidothermaceae,Acidothermus cellulolyticus.
ACICA	1217690 {ECO:0000313|EMBL:AIK26958.1}	Bacteria,Proteobacteria,Gammaproteobacteria,Pseudomonadales,Moraxellaceae,Acinetobacter,Acinetobacter calcoaceticus ANC 3811.
KANKD	523791 {ECO:0000313|EMBL:CDK02905.1}	Bacteria,Proteobacteria,Gammaproteobacteria,Oceanospirillales,Alcanivoracaceae,Kangiella koreensis (strain DSM 16069 / KCTC 12182 / SW-125).
ACICY	524 {ECO:0000313|EMBL:BAA25562.1}	Bacteria,Proteobacteria,Alphaproteobacteria,Rhodospirillales,Acetobacteraceae,Acidiphilium cryptum.
CAPCC	860228 {ECO:0000313|EMBL:CDI38555.1}	Bacteria,Bacteroidetes,Flavobacteriia,Flavobacteriales,Flavobacteriaceae,Capnocytophaga canimorsus (strain 5).
BIFBU	326426 {ECO:0000313|EMBL:ACO06244.1}	Bacteria,Actinobacteria,Bifidobacteriales,Bifidobacteriaceae,Bifidobacterium breve (strain NCIMB 8807 / UCC2003).
SERPL	1206776 {ECO:0000313|EMBL:EKF62393.1}	Bacteria,Proteobacteria,Gammaproteobacteria,Enterobacteriales,Enterobacteriaceae,Serratia plymuthica A30.
BIFBP	702459 {ECO:0000313|EMBL:CDK05954.1}	Bacteria,Actinobacteria,Bifidobacteriales,Bifidobacteriaceae,Bifidobacterium bifidum (strain PRL2010).
ACICP	871585 {ECO:0000313|EMBL:CDK04996.1}	Bacteria,Proteobacteria,Gammaproteobacteria,Pseudomonadales,Moraxellaceae,Acinetobacter,Acinetobacter calcoaceticus (strain PHEA-2).
ACICS	990288 {ECO:0000313|EMBL:CDK09368.1}	Bacteria,Proteobacteria,Gammaproteobacteria,Acidithiobacillales,Acidithiobacillaceae,Acidithiobacillus caldus (strain SM-1).
DEIDV	546414 {ECO:0000313|EMBL:CDI38021.1}	Bacteria,Deinococcus-Thermus,Deinococci,Deinococcales,Deinococcaceae,Deinococcus deserti (strain VCD115 / DSM 17065 / LMG 22923).
EDWIC	67780 {ECO:0000313|EMBL:AAT77724.1}	Bacteria,Proteobacteria,Gammaproteobacteria,Enterobacteriales,Enterobacteriaceae,Edwardsiella ictaluri.
TERRK	926566 {ECO:0000313|EMBL:CDK09582.1}	Bacteria,Acidobacteria,Acidobacteriales,Acidobacteriaceae,Terriglobus roseus (strain DSM 18391 / NRRL B-41598 / KBS 63).
PECAS	218491 {ECO:0000313|EMBL:ACA80027.1}	Bacteria,Proteobacteria,Gammaproteobacteria,Enterobacteriales,Enterobacteriaceae,carotovora subsp. atroseptica).
CALBS	31899 {ECO:0000313|EMBL:CAA93630.1}	Bacteria,Firmicutes,Clostridia,Thermoanaerobacterales,Thermoanaerobacterales Family III. Incertae Sedis,Caldicellulosiruptor bescii (Anaerocellum thermophilum).
PECAT	29471 {ECO:0000313|EMBL:AFH56898.1}	Bacteria,Proteobacteria,Gammaproteobacteria,Enterobacteriales,Enterobacteriaceae,Pectobacterium atrosepticum (Erwinia carotovora subsp. atroseptica).
BIFDB	401473 {ECO:0000313|EMBL:CDI33821.1}	Bacteria,Actinobacteria,Bifidobacteriales,Bifidobacteriaceae,Bd1).
HERAU	65 {ECO:0000313|EMBL:AAA09969.1}	Bacteria,Chloroflexi,Chloroflexia,Herpetosiphonales,Herpetosiphonaceae,Herpetosiphon aurantiacus (Herpetosiphon giganteus).
KOMXY	28448 {ECO:0000313|EMBL:CAY85843.1}	Bacteria,Proteobacteria,Alphaproteobacteria,Rhodospirillales,Acetobacteraceae,Komagataeibacter xylinus (Gluconacetobacter xylinus).
HERAR	204773 {ECO:0000313|EMBL:AAV68374.1}	Bacteria,Proteobacteria,Betaproteobacteria,Burkholderiales,Oxalobacteraceae,Herminiimonas arsenicoxydans.
MYCAG	36811 {ECO:0000313|EMBL:BAJ22223.1}	Bacteria,Actinobacteria,Corynebacteriales,Mycobacteriaceae,Mycobacterium agri.
HERSS	757424 {ECO:0000313|EMBL:CDI33070.1}	Bacteria,Proteobacteria,Betaproteobacteria,Burkholderiales,Oxalobacteraceae,Herbaspirillum seropedicae (strain SmR1).
METPP	420662 {ECO:0000313|EMBL:CDK05168.1}	Bacteria,Proteobacteria,Betaproteobacteria,Burkholderiales,Methylibium petroleiphilum (strain PM1).
SHECO	23	Bacteria,Proteobacteria,Gammaproteobacteria,Alteromonadales,Shewanellaceae,Shewanella colwelliana (Alteromonas colwelliana).
HERSE	964 {ECO:0000313|EMBL:ABC26887.1}	Bacteria,Proteobacteria,Betaproteobacteria,Burkholderiales,Oxalobacteraceae,Herbaspirillum seropedicae.
METPB	441620 {ECO:0000313|EMBL:CDK11783.1}	Bacteria,Proteobacteria,Alphaproteobacteria,Rhizobiales,Methylobacteriaceae,Methylobacterium populi (strain ATCC BAA-705 / NCIMB 13946 / BJ001).
PAULE	29443 {ECO:0000313|EMBL:BAF81903.1}	Bacteria,Proteobacteria,Betaproteobacteria,Burkholderiales,Burkholderiaceae,Paucimonas lemoignei (Pseudomonas lemoignei).
METPL	81943 {ECO:0000313|EMBL:CAJ33847.1}	Bacteria,Proteobacteria,Alphaproteobacteria,Rhizobiales,Beijerinckiaceae,Methylocella palustris.
YERFR	349966 {ECO:0000313|EMBL:ABO38627.1}	Bacteria,Proteobacteria,Gammaproteobacteria,Enterobacteriales,Enterobacteriaceae,Yersinia frederiksenii ATCC 33641.
PAEPS	886882 {ECO:0000313|EMBL:CDK10058.1}	Bacteria,Firmicutes,Bacilli,Bacillales,Paenibacillaceae,Paenibacillus polymyxa (strain SC2) (Bacillus polymyxa).
PAEPP	78057 {ECO:0000313|EMBL:ADC91862.1}	Bacteria,Firmicutes,Bacilli,Bacillales,Paenibacillaceae,Paenibacillus popilliae (Bacillus popilliae).
PHOPO	659 {ECO:0000313|EMBL:BAF43647.1}	Bacteria,Proteobacteria,Gammaproteobacteria,Vibrionales,Vibrionaceae,Photobacterium phosphoreum.
KOCRO	1275 {ECO:0000313|EMBL:AAY56336.1}	Bacteria,Actinobacteria,Micrococcales,Micrococcaceae,Kocuria rosea (Deinococcus erythromyxa) (Micrococcus rubens).
9CLOT	598552 {ECO:0000313|EMBL:ACN23797.1}	Bacteria,Firmicutes,Clostridia,Clostridiales,Clostridiaceae,Clostridium,Clostridium sp. enrichment culture clone 7-14.
LACPS	889932 {ECO:0000313|EMBL:AGE10356.1}	Bacteria,Firmicutes,Bacilli,Lactobacillales,Lactobacillaceae,Lactobacillus plantarum (strain ST-III).
WEIVI	1629 {ECO:0000313|EMBL:CAM98181.1}	Bacteria,Firmicutes,Bacilli,Lactobacillales,Leuconostocaceae,Weissella viridescens (Lactobacillus viridescens).
LACPJ	644042 {ECO:0000313|EMBL:ACT63756.1}	Bacteria,Firmicutes,Bacilli,Lactobacillales,Lactobacillaceae,Lactobacillus plantarum (strain JDM1).
ACTTI	1867 {ECO:0000313|EMBL:CAG15011.1}	Bacteria,Actinobacteria,Micromonosporales,Micromonosporaceae,Actinoplanes teichomyceticus.
BUCDN	118101 {ECO:0000313|EMBL:ACX50606.1}	Bacteria,Proteobacteria,Gammaproteobacteria,Enterobacteriales,Enterobacteriaceae,Buchnera aphidicola subsp. Diuraphis noxia.
LACPN	1423831 {ECO:0000313|EMBL:KRL89483.1}	Bacteria,Firmicutes,Bacilli,Lactobacillales,Lactobacillaceae,Lactobacillus plantarum subsp. argentoratensis DSM 16365.
LACPA	47714 {ECO:0000313|EMBL:BAM38125.1}	Bacteria,Firmicutes,Bacilli,Lactobacillales,Lactobacillaceae,Lactobacillus paracasei subsp. paracasei.
LACPE	1423791 {ECO:0000313|EMBL:KRK25913.1}	Bacteria,Firmicutes,Bacilli,Lactobacillales,Lactobacillaceae,Lactobacillus pentosus DSM 20314.
PAEPL	1052684 {ECO:0000313|EMBL:CDI37919.1}	Bacteria,Firmicutes,Bacilli,Bacillales,Paenibacillaceae,Paenibacillus polymyxa (strain M1).
PECSS	1166016 {ECO:0000313|EMBL:CDK06749.1}	Bacteria,Proteobacteria,Gammaproteobacteria,Enterobacteriales,Enterobacteriaceae,Pectobacterium sp. (strain SCC3193).
9AQUI	380755 {ECO:0000313|EMBL:AFI80476.1}	Bacteria,Aquificae,Aquificales,Hydrogenothermaceae,Persephonella sp. EPR351.
DICNV	246195 {ECO:0000313|EMBL:CDI37913.1}	Bacteria,Proteobacteria,Gammaproteobacteria,Cardiobacteriales,Cardiobacteriaceae,Dichelobacter nodosus (strain VCS1703A).
SODGL	31906 {ECO:0000313|EMBL:AAV48988.1}	Bacteria,Proteobacteria,Gammaproteobacteria,Enterobacteriales,Enterobacteriaceae,Glossina pallidipes S-endosymbiont.
SODGM	343509 {ECO:0000313|EMBL:CDI33809.1}	Bacteria,Proteobacteria,Gammaproteobacteria,Enterobacteriales,Enterobacteriaceae,Sodalis glossinidius (strain morsitans).
DEHLB	552811 {ECO:0000313|EMBL:CDK02922.1}	Bacteria,Chloroflexi,Dehalococcoidia,/ BL-DC-9).
GALCS	395494 {ECO:0000313|EMBL:CDI30749.1}	Bacteria,Proteobacteria,Betaproteobacteria,Gallionellales,Gallionellaceae,capsiferriformans (strain ES-2)).
MICEC	1877 {ECO:0000313|EMBL:CAF31424.1}	Bacteria,Actinobacteria,Micromonosporales,Micromonosporaceae,Micromonospora echinospora (Micromonospora purpurea).
LEAB4	649349 {ECO:0000313|EMBL:CDK05155.1}	Bacteria,Bacteroidetes,Cytophagia,Cytophagales,Cytophagaceae,Leadbetterella byssophila (strain DSM 17132 / KACC 11308 / 4M15).
RICC1	140892 {ECO:0000313|EMBL:ABG74399.1}	Bacteria,Proteobacteria,Alphaproteobacteria,Rickettsiales,Rickettsiaceae,Rickettsieae,Rickettsia,rickettsia).
LYSSH	1421 {ECO:0000313|EMBL:CAI29283.1}	Bacteria,Firmicutes,Bacilli,Bacillales,Bacillaceae,Lysinibacillus sphaericus (Bacillus sphaericus).
THEXY	76633 {ECO:0000313|EMBL:CAJ87325.1}	Bacteria,Firmicutes,Bacilli,Bacillales,Paenibacillaceae,Thermobacillus xylanilyticus.
MYCCT	340047 {ECO:0000313|EMBL:AFI82248.1}	Bacteria,Tenericutes,Mollicutes,Mycoplasmataceae,27343 / NCTC 10154).
MYCCP	1048245 {ECO:0000313|EMBL:CDK05682.1}	Bacteria,Actinobacteria,Corynebacteriales,Mycobacteriaceae,Mycobacterium,Mycobacterium canettii (strain CIPT 140010059).
UNCTG	471821 {ECO:0000313|EMBL:CDK10238.1}	Bacteria,Elusimicrobia,Uncultured termite group 1 bacterium phylotype Rs-D17.
MYCCR	572263 {ECO:0000313|Proteomes:UP000001491}	Bacteria,Tenericutes,Mollicutes,Mycoplasmataceae,Mycoplasma conjunctivae (strain ATCC 25834 / HRC/581 / NCTC 10147).
THEXL	858215 {ECO:0000313|EMBL:CDI38398.1}	Bacteria,Firmicutes,Clostridia,Thermoanaerobacterales,Thermoanaerobacterales Family III. Incertae Sedis,LX-11).
CELCE	1710 {ECO:0000313|EMBL:AFK83607.1}	Bacteria,Actinobacteria,Micrococcales,Promicromonosporaceae,Cellulosimicrobium cellulans (Arthrobacter luteus).
MARM1	717774 {ECO:0000313|EMBL:CDI38010.1}	Bacteria,Proteobacteria,Gammaproteobacteria,Oceanospirillales,/ MMB-1).
MYCCI	1792 {ECO:0000313|EMBL:ABS12406.1}	Bacteria,Actinobacteria,Corynebacteriales,Mycobacteriaceae,Mycobacterium chitae.
MYCCH	1774 {ECO:0000313|EMBL:ACJ54368.1}	Bacteria,Actinobacteria,Corynebacteriales,Mycobacteriaceae,Mycobacterium chelonae.
MYCCE	28045 {ECO:0000313|EMBL:CAC35957.1}	Bacteria,Actinobacteria,Corynebacteriales,Mycobacteriaceae,Mycobacterium celatum.
MYCCA	2095 {ECO:0000313|EMBL:CAA83733.1}	Bacteria,Tenericutes,Mollicutes,Mycoplasmataceae,Mycoplasma capricolum.
MYCCC	40480 {ECO:0000313|EMBL:ADD39558.1}	Bacteria,Tenericutes,Mollicutes,Mycoplasmataceae,Mycoplasma capricolum subsp. capripneumoniae.
LACBU	1581 {ECO:0000313|EMBL:ABL09509.1}	Bacteria,Firmicutes,Bacilli,Lactobacillales,Lactobacillaceae,Lactobacillus buchneri.
LACBR	1580 {ECO:0000313|EMBL:AFP81717.1}	Bacteria,Firmicutes,Bacilli,Lactobacillales,Lactobacillaceae,Lactobacillus brevis.
SCAIO	78259 {ECO:0000313|EMBL:AGI92333.1}	Bacteria,Actinobacteria,Bifidobacteriales,Bifidobacteriaceae,Scardovia inopinata (Bifidobacterium inopinatum).
PELCD	338963 {ECO:0000313|EMBL:AAT09464.1}	Bacteria,Proteobacteria,Deltaproteobacteria,Desulfuromonadales,Pelobacteraceae,Pelobacter carbinolicus (strain DSM 2380 / Gra Bd 1).
VERMA	263358 {ECO:0000313|EMBL:AEK75494.1}	Bacteria,Actinobacteria,Micromonosporales,Micromonosporaceae,Verrucosispora maris (strain AB-18-032).
ACTM4	512565 {ECO:0000313|EMBL:CDK10175.1}	Bacteria,Actinobacteria,Micromonosporales,Micromonosporaceae,/ JCM 3121 / NCIMB 12654 / NBRC 102363 / 431).
MARMM	394221 {ECO:0000313|EMBL:CDK12366.1}	Bacteria,Proteobacteria,Alphaproteobacteria,Rhodobacterales,Hyphomonadaceae,Maricaulis maris (strain MCS10).
MARMS	400668 {ECO:0000313|EMBL:CDK08959.1}	Bacteria,Proteobacteria,Gammaproteobacteria,Oceanospirillales,Marinomonas sp. (strain MWYL1).
LACBA	387344 {ECO:0000313|EMBL:CDK05495.1}	Bacteria,Firmicutes,Bacilli,Lactobacillales,Lactobacillaceae,Lactobacillus brevis (strain ATCC 367 / JCM 1170).
SORCE	56 {ECO:0000313|EMBL:ACD74818.1}	Bacteria,Proteobacteria,Deltaproteobacteria,Myxococcales,Sorangiineae,Polyangiaceae,Sorangium cellulosum (Polyangium cellulosum).
LACBN	511437 {ECO:0000313|EMBL:CDK11405.1}	Bacteria,Firmicutes,Bacilli,Lactobacillales,Lactobacillaceae,Lactobacillus buchneri (strain NRRL B-30929).
RICCN	272944 {ECO:0000313|EMBL:CDI30408.1}	Bacteria,Proteobacteria,Alphaproteobacteria,Rickettsiales,Rickettsiaceae,Rickettsieae,Rickettsia,Rickettsia conorii (strain ATCC VR-613 / Malish 7).
RICCK	293613 {ECO:0000313|EMBL:CDK11893.1}	Bacteria,Proteobacteria,Alphaproteobacteria,Rickettsiales,Rickettsiaceae,Rickettsieae,Rickettsia,Rickettsia canadensis (strain McKiel).
ALKEH	187272 {ECO:0000313|EMBL:CDK09343.1}	Bacteria,Proteobacteria,Gammaproteobacteria,Chromatiales,Ectothiorhodospiraceae,Alkalilimnicola ehrlichii (strain ATCC BAA-1101 / DSM 17681 / MLHE-1).
RHORH	1829 {ECO:0000313|EMBL:AAT79340.1}	Bacteria,Actinobacteria,Corynebacteriales,Nocardiaceae,Rhodococcus rhodochrous.
ARTMA	1346522 {ECO:0000313|EMBL:AGO03612.1}	Bacteria,Cyanobacteria,Oscillatoriophycideae,Oscillatoriales,Arthrospira maxima CY-023.
CLOTT	1553 {ECO:0000313|EMBL:CCF78542.1}	Bacteria,Firmicutes,Clostridia,Clostridiales,Clostridiaceae,Clostridium tetanomorphum.
SALEP	550537 {ECO:0000313|EMBL:CDO50998.1}	Bacteria,Proteobacteria,Gammaproteobacteria,Enterobacteriales,Enterobacteriaceae,Salmonella enteritidis PT4 (strain P125109).
RICCA	788 {ECO:0000313|EMBL:ABM46996.1}	Bacteria,Proteobacteria,Alphaproteobacteria,Rickettsiales,Rickettsiaceae,Rickettsieae,Rickettsia,Rickettsia canadensis.
SALEN	1147754 {ECO:0000313|EMBL:CCF82226.1}	Bacteria,Proteobacteria,Gammaproteobacteria,Enterobacteriales,Enterobacteriaceae,Salmonella enterica subsp. enterica serovar Enteritidis str. LA5.
CLOTH	203119 {ECO:0000313|PDB:3UL4}	Bacteria,Firmicutes,Clostridia,Clostridiales,Ruminococcaceae,thermocellum).
MYCA9	561007 {ECO:0000313|EMBL:ADZ76572.1}	Bacteria,Actinobacteria,Corynebacteriales,Mycobacteriaceae,Mycobacterium,JCM 13569 / NCTC 13031 / TMC 1543).
CLOTL	637887 {ECO:0000313|EMBL:ACT46162.1}	Bacteria,Firmicutes,Clostridia,Clostridiales,Ruminococcaceae,(Ruminiclostridium thermocellum).
RHORT	269796 {ECO:0000313|EMBL:CDK11754.1}	Bacteria,Proteobacteria,Alphaproteobacteria,Rhodospirillales,Rhodospirillaceae,4362 / NCIB 8255 / S1).
RHORU	1085 {ECO:0000313|EMBL:AAL30107.1}	Bacteria,Proteobacteria,Alphaproteobacteria,Rhodospirillales,Rhodospirillaceae,Rhodospirillum rubrum.
CLOTA	1513 {ECO:0000313|EMBL:CAC81745.2}	Bacteria,Firmicutes,Clostridia,Clostridiales,Clostridiaceae,Clostridium tetani.
SALEE	41520 {ECO:0000313|EMBL:AAT81624.1}	Bacteria,Proteobacteria,Gammaproteobacteria,Enterobacteriales,Enterobacteriaceae,Salmonella enterica VII 1,40:g,z51:--.
CLOTE	212717 {ECO:0000313|EMBL:CDK09536.1}	Bacteria,Firmicutes,Clostridia,Clostridiales,Clostridiaceae,Clostridium tetani (strain Massachusetts / E88).
CITRO	67825 {ECO:0000313|EMBL:AAO17815.1}	Bacteria,Proteobacteria,Gammaproteobacteria,Enterobacteriales,Enterobacteriaceae,Citrobacter rodentium.
THENN	309803 {ECO:0000313|EMBL:ABI29899.1}	Bacteria,Thermotogae,Thermotogales,Thermotogaceae,Thermotoga neapolitana (strain ATCC 49049 / DSM 4359 / NS-E).
CELUD	1714 {ECO:0000313|EMBL:AAG27061.2}	Bacteria,Actinobacteria,Micrococcales,Cellulomonadaceae,Cellulomonas uda.
CHLCH	340177 {ECO:0000313|EMBL:CDI32171.1}	Bacteria,Chlorobi,Chlorobia,Chlorobiales,Chlorobiaceae,Chlorobium/Pelodictyon group,Chlorobium chlorochromatii (strain CaD3).
PANSA	592316 {ECO:0000313|EMBL:CDI34587.1}	Bacteria,Proteobacteria,Gammaproteobacteria,Enterobacteriales,Enterobacteriaceae,Pantoea sp. (strain At-9b).
CAMJS	718271 {ECO:0000313|EMBL:CDI30537.1}	Bacteria,Proteobacteria,Epsilonproteobacteria,Campylobacterales,Campylobacteraceae,Campylobacter jejuni subsp. jejuni (strain S3).
PANSE	660596 {ECO:0000313|EMBL:ACT68043.1}	Bacteria,Proteobacteria,Gammaproteobacteria,Enterobacteriales,Enterobacteriaceae,Pantoea stewartii subsp. stewartii DC283.
ROSDO	375451 {ECO:0000313|EMBL:AAY23694.1}	Bacteria,Proteobacteria,Alphaproteobacteria,Rhodobacterales,Rhodobacteraceae,sp. (strain OCh 114)) (Roseobacter denitrificans).
CAMJU	360112 {ECO:0000313|EMBL:EAQ59807.1}	Bacteria,Proteobacteria,Epsilonproteobacteria,Campylobacterales,Campylobacteraceae,Campylobacter jejuni subsp. jejuni HB93-13.
CAMJJ	354242 {ECO:0000313|EMBL:AAY17128.1}	Bacteria,Proteobacteria,Epsilonproteobacteria,Campylobacterales,Campylobacteraceae,Campylobacter jejuni subsp. jejuni serotype O:23/36 (strain 81-176).
CAMJI	567106 {ECO:0000313|EMBL:ADC29181.1}	Bacteria,Proteobacteria,Epsilonproteobacteria,Campylobacterales,Campylobacteraceae,Campylobacter jejuni subsp. jejuni (strain IA3902).
CAMJM	645464 {ECO:0000313|EMBL:CDK02610.1}	Bacteria,Proteobacteria,Epsilonproteobacteria,Campylobacterales,Campylobacteraceae,Campylobacter jejuni subsp. jejuni serotype HS21 (strain M1 / 99/308).
THENR	590168 {ECO:0000313|EMBL:CDK08876.1}	Bacteria,Thermotogae,Thermotogales,Thermotogaceae,RKU-10).
CHLCV	227941 {ECO:0000313|EMBL:CDK10558.1}	Bacteria,Chlamydiae,Chlamydiales,Chlamydiaceae,Chlamydia/Chlamydophila group,Chlamydophila caviae (strain GPIC).
CAMJD	360109 {ECO:0000313|EMBL:CDI30473.1}	Bacteria,Proteobacteria,Epsilonproteobacteria,Campylobacterales,Campylobacteraceae,269.97).
CAMJE	1211776 {ECO:0000313|EMBL:CDI30531.1}	Bacteria,Proteobacteria,Epsilonproteobacteria,Campylobacterales,Campylobacteraceae,Campylobacter jejuni subsp. jejuni NCTC 11168-BN148.
MYCTH	1797 {ECO:0000313|EMBL:BAJ22226.1}	Bacteria,Actinobacteria,Corynebacteriales,Mycobacteriaceae,Mycobacterium thermoresistibile.
9BURK	573762 {ECO:0000313|EMBL:AGT55571.1}	Bacteria,Proteobacteria,Betaproteobacteria,Burkholderiales,Burkholderiaceae,Burkholderia sp. ZYB002.
HALER	42566 {ECO:0000313|EMBL:CBY88940.1}	Bacteria,Proteobacteria,Gammaproteobacteria,Oceanospirillales,Halomonadaceae,Halomonas eurihalina.
ECO24	331111 {ECO:0000313|EMBL:CDK08588.1}	Bacteria,Proteobacteria,Gammaproteobacteria,Enterobacteriales,Enterobacteriaceae,Escherichia coli O139:H28 (strain E24377A / ETEC).
ECO26	573235 {ECO:0000313|EMBL:CDK08335.1}	Bacteria,Proteobacteria,Gammaproteobacteria,Enterobacteriales,Enterobacteriaceae,Escherichia coli O26:H11 (strain 11368 / EHEC).
ECO27	574521 {ECO:0000313|EMBL:CDK08331.1}	Bacteria,Proteobacteria,Gammaproteobacteria,Enterobacteriales,Enterobacteriaceae,Escherichia coli O127:H6 (strain E2348/69 / EPEC).
HALED	768066 {ECO:0000313|EMBL:CDK08950.1}	Bacteria,Proteobacteria,Gammaproteobacteria,Oceanospirillales,Halomonadaceae,2198 / 1H9).
CLOCE	394503 {ECO:0000313|EMBL:ABG76969.1}	Bacteria,Firmicutes,Clostridia,Clostridiales,Ruminococcaceae,H10).
HALEL	2746 {ECO:0000313|EMBL:AID66450.1}	Bacteria,Proteobacteria,Gammaproteobacteria,Oceanospirillales,Halomonadaceae,Halomonas elongata.
NITMU	323848 {ECO:0000313|EMBL:CDI37207.1}	Bacteria,Proteobacteria,Betaproteobacteria,Nitrosomonadales,Nitrosomonadaceae,Nitrosospira multiformis (strain ATCC 25196 / NCIMB 11849).
MYCTO	83331 {ECO:0000313|EMBL:CDK05708.1}	Bacteria,Actinobacteria,Corynebacteriales,Mycobacteriaceae,Mycobacterium,Mycobacterium tuberculosis (strain CDC 1551 / Oshkosh).
PETMO	403833 {ECO:0000313|EMBL:CDI30766.1}	Bacteria,Thermotogae,Petrotogales,Petrotogaceae,Petrotoga mobilis (strain DSM 10674 / SJ95).
RICR3	1105113 {ECO:0000313|EMBL:CDI30441.1}	Bacteria,Proteobacteria,Alphaproteobacteria,Rickettsiales,Rickettsiaceae,Rickettsieae,Rickettsia,Rickettsia rhipicephali (strain 3-7-female6-CWPP).
BLOFL	203907 {ECO:0000313|EMBL:ADA82643.1}	Bacteria,Proteobacteria,Gammaproteobacteria,Enterobacteriales,Enterobacteriaceae,ant endosymbionts,Blochmannia floridanus.
BRAM5	526224 {ECO:0000313|EMBL:AGT96406.1}	Bacteria,Spirochaetes,Brachyspirales,Brachyspiraceae,(Serpulina murdochii).
PROFR	1752 {ECO:0000313|EMBL:AAK67496.1}	Bacteria,Actinobacteria,Propionibacteriales,Propionibacteriaceae,Propionibacterium freudenreichii subsp. shermanii.
MANGL	85401 {ECO:0000313|EMBL:AAX46767.1}	Bacteria,Proteobacteria,Gammaproteobacteria,Pasteurellales,Pasteurellaceae,Mannheimia glucosida.
CAMJ8	407148 {ECO:0000313|EMBL:ABV52680.1}	Bacteria,Proteobacteria,Epsilonproteobacteria,Campylobacterales,Campylobacteraceae,11828).
MEGEL	1458465 {ECO:0000313|EMBL:ALG43080.1}	Bacteria,Firmicutes,Negativicutes,Selenomonadales,Veillonellaceae,Megasphaera elsdenii 14-14.
THIK1	75379 {ECO:0000313|EMBL:AAD02453.1}	Bacteria,Proteobacteria,Betaproteobacteria,Burkholderiales,Thiomonas intermedia (strain K12) (Thiobacillus intermedius).
9CYAN	1522865 {ECO:0000313|EMBL:AIG20475.1}	Bacteria,Cyanobacteria,Oscillatoriophycideae,Oscillatoriales,Pseudanbaena minima CHAB705.
ACIHA	29430 {ECO:0000313|EMBL:BAM09328.1}	Bacteria,Proteobacteria,Gammaproteobacteria,Pseudomonadales,Moraxellaceae,Acinetobacter haemolyticus.
PROFC	754252 {ECO:0000313|EMBL:CDK10248.1}	Bacteria,Actinobacteria,Propionibacteriales,Propionibacteriaceae,CIP 103027 / CIRM-BIA1).
PROFF	66712 {ECO:0000313|EMBL:CEP26654.1}	Bacteria,Actinobacteria,Propionibacteriales,Propionibacteriaceae,Propionibacterium freudenreichii subsp. freudenreichii.
9DEIN	88190 {ECO:0000313|EMBL:AAM93199.1}	Bacteria,Deinococcus-Thermus,Deinococci,Thermales,Thermaceae,Thermus antranikianii.
9DEIO	68910 {ECO:0000313|EMBL:ABG23243.1}	Bacteria,Deinococcus-Thermus,Deinococci,Deinococcales,Deinococcaceae,Deinococcus murrayi.
ALILO	688 {ECO:0000313|EMBL:ACA51799.1}	Bacteria,Proteobacteria,Gammaproteobacteria,Vibrionales,Vibrionaceae,Aliivibrio logei (Vibrio logei).
PHAG2	383629 {ECO:0000313|EMBL:CDI39943.1}	Bacteria,Proteobacteria,Alphaproteobacteria,Rhodobacterales,Rhodobacteraceae,Phaeobacter gallaeciensis (strain 2.10) (Roseobacter gallaeciensis).
STROL	1963 {ECO:0000313|EMBL:BAF43332.1}	Bacteria,Actinobacteria,Streptomycetales,Streptomycetaceae,Streptomyces olivochromogenes.
XANOB	383407 {ECO:0000313|EMBL:CDK10373.1}	Bacteria,Proteobacteria,Gammaproteobacteria,Xanthomonadales,Xanthomonadaceae,Xanthomonas oryzae pv. oryzicola (strain BLS256).
ACTVI	1656 {ECO:0000313|EMBL:CAA57144.1}	Bacteria,Actinobacteria,Actinomycetales,Actinomycetaceae,Actinomyces viscosus.
GLAS4	983545 {ECO:0000313|EMBL:CDK08659.1}	Bacteria,Proteobacteria,Gammaproteobacteria,Alteromonadales,Alteromonadaceae,Glaciecola sp. (strain 4H-3-7+YE-5).
FLAHY	991 {ECO:0000313|EMBL:AAC77521.1}	Bacteria,Bacteroidetes,Flavobacteriia,Flavobacteriales,Flavobacteriaceae,Flavobacterium hydatis (Cytophaga aquatilis).
CORGT	1718 {ECO:0000313|EMBL:BAD84028.1}	Bacteria,Actinobacteria,Corynebacteriales,Corynebacteriaceae,Corynebacterium glutamicum (Brevibacterium saccharolyticum).
THETC	580327 {ECO:0000313|EMBL:CDK10533.1}	Bacteria,Firmicutes,Clostridia,Thermoanaerobacterales,Thermoanaerobacterales Family III. Incertae Sedis,571 / NCIB 9385 / NCA 3814) (Clostridium thermosaccharolyticum).
CUPPJ	264198 {ECO:0000313|EMBL:ABI16515.1}	Bacteria,Proteobacteria,Betaproteobacteria,Burkholderiales,Burkholderiaceae,eutropha (strain JMP 134)).
XANOO	64187 {ECO:0000313|EMBL:AAS48653.1}	Bacteria,Proteobacteria,Gammaproteobacteria,Xanthomonadales,Xanthomonadaceae,Xanthomonas oryzae pv. oryzae.
BACIE	439292 {ECO:0000313|EMBL:CDK04134.1}	Bacteria,Firmicutes,Bacilli,Bacillales,Sporolactobacillaceae,Bacillus selenitireducens (strain ATCC 700615 / DSM 15326 / MLS10).
STRVZ	54571 {ECO:0000313|EMBL:CUM43981.1}	Bacteria,Actinobacteria,Streptomycetales,Streptomycetaceae,Streptomyces venezuelae.
BELBD	866536 {ECO:0000313|EMBL:CDK05843.1}	Bacteria,Bacteroidetes,Cytophagia,Cytophagales,Cyclobacteriaceae,Belliella baltica (strain DSM 15883 / CIP 108006 / LMG 21964 / BA134).
METCP	414 {ECO:0000313|EMBL:CAA71099.1}	Bacteria,Proteobacteria,Gammaproteobacteria,Methylococcales,Methylococcaceae,Methylococcus capsulatus.
9SPHN	345845 {ECO:0000313|EMBL:ABA87070.1}	Bacteria,Proteobacteria,Alphaproteobacteria,Sphingomonadales,Sphingomonadaceae,Sphingomonas sp. TD4.
STRVR	285503 {ECO:0000313|EMBL:BAH68534.1}	Bacteria,Actinobacteria,Streptomycetales,Streptomycetaceae,Streptomyces viridochromogenes subsp. sulfomycini.
BRESC	633149 {ECO:0000313|EMBL:CDI30281.1}	Bacteria,Proteobacteria,Alphaproteobacteria,Caulobacterales,Caulobacteraceae,/ NBRC 16000 / CB 81) (Caulobacter subvibrioides).
SHISO	624 {ECO:0000313|EMBL:CSS61456.1}	Bacteria,Proteobacteria,Gammaproteobacteria,Enterobacteriales,Enterobacteriaceae,Shigella sonnei.
ACHLI	441768 {ECO:0000313|EMBL:CDI33395.1}	Bacteria,Tenericutes,Mollicutes,Acholeplasmatales,Acholeplasmataceae,Acholeplasma laidlawii (strain PG-8A).
VIBAL	674977 {ECO:0000313|EMBL:ACY68338.1}	Bacteria,Proteobacteria,Gammaproteobacteria,Vibrionales,Vibrionaceae,Vibrio alginolyticus 40B.
ECOC1	885275 {ECO:0000313|EMBL:AER88855.1}	Bacteria,Proteobacteria,Gammaproteobacteria,Enterobacteriales,Enterobacteriaceae,Escherichia coli (strain 'clone D i14').
VIBAN	42323 {ECO:0000313|EMBL:CAF25488.1}	Bacteria,Proteobacteria,Gammaproteobacteria,Vibrionales,Vibrionaceae,Listonella anguillarum serovar O1.
STRVI	1960 {ECO:0000313|EMBL:AAP92507.1}	Bacteria,Actinobacteria,Streptomycetales,Streptomycetaceae,Streptomyces vinaceus.
VIBAE	150340 {ECO:0000313|EMBL:EDN57668.1}	Bacteria,Proteobacteria,Gammaproteobacteria,Vibrionales,Vibrionaceae,Vibrio antiquarius (strain Ex25).
STRVG	1961 {ECO:0000313|EMBL:BAB32408.1}	Bacteria,Actinobacteria,Streptomycetales,Streptomycetaceae,Streptomyces virginiae.
STRVD	665577 {ECO:0000313|EMBL:ACZ64278.1}	Bacteria,Actinobacteria,Streptomycetales,Streptomycetaceae,Streptomyces viridosporus T7A.
9COXI	676517 {ECO:0000313|EMBL:ADC35059.1}	Bacteria,Proteobacteria,Gammaproteobacteria,Legionellales,Coxiellaceae,Diplorickettsia massiliensis.
VIBAB	140100 {ECO:0000313|EMBL:BAE87119.1}	Bacteria,Proteobacteria,Gammaproteobacteria,Vibrionales,Vibrionaceae,Vibrio albensis.
ECOCB	701177 {ECO:0000313|EMBL:CDK07675.1}	Bacteria,Proteobacteria,Gammaproteobacteria,Enterobacteriales,Enterobacteriaceae,Escherichia coli O55:H7 (strain CB9615 / EPEC).
VIBA7	882102 {ECO:0000313|EMBL:ABI29849.1}	Bacteria,Proteobacteria,Gammaproteobacteria,Vibrionales,Vibrionaceae,Vibrio anguillarum (strain ATCC 68554 / 775) (Listonella anguillarum).
PARZE	187400 {ECO:0000313|EMBL:CAD24429.1}	Bacteria,Proteobacteria,Alphaproteobacteria,Rhodobacterales,Rhodobacteraceae,Paracoccus zeaxanthinifaciens.
METC4	440085 {ECO:0000313|EMBL:CDK11785.1}	Bacteria,Proteobacteria,Alphaproteobacteria,Rhizobiales,Methylobacteriaceae,(Methylobacterium chloromethanicum).
MURRD	886377 {ECO:0000313|EMBL:CDK05154.1}	Bacteria,Bacteroidetes,Flavobacteriia,Flavobacteriales,Flavobacteriaceae,Muricauda ruestringensis (strain DSM 13258 / LMG 19739 / B1).
RUBBR	756272 {ECO:0000313|EMBL:CDK08970.1}	Bacteria,Planctomycetes,Planctomycetia,Planctomycetales,Planctomycetaceae,NBRC 103401 / IFAM 1448) (Planctomyces brasiliensis).
EDWTF	718251 {ECO:0000313|EMBL:CDK02711.1}	Bacteria,Proteobacteria,Gammaproteobacteria,Enterobacteriales,Enterobacteriaceae,Edwardsiella tarda (strain FL6-60).
EDWTE	498217 {ECO:0000313|EMBL:CDI30572.1}	Bacteria,Proteobacteria,Gammaproteobacteria,Enterobacteriales,Enterobacteriaceae,Edwardsiella tarda (strain EIB202).
BDEBA	264462 {ECO:0000313|EMBL:CDI37414.1}	Bacteria,Proteobacteria,Deltaproteobacteria,Bdellovibrionales,Bdellovibrionaceae,/ HD100).
EDWTA	667121 {ECO:0000313|EMBL:AEP03306.1}	Bacteria,Proteobacteria,Gammaproteobacteria,Enterobacteriales,Enterobacteriaceae,Edwardsiella tarda ATCC 15947 = NBRC 105688.
BDEBC	959 {ECO:0000313|EMBL:CAE47785.1}	Bacteria,Proteobacteria,Deltaproteobacteria,Bdellovibrionales,Bdellovibrionaceae,Bdellovibrio bacteriovorus.
STRHI	2017 {ECO:0000313|EMBL:CAI47666.1}	Bacteria,Actinobacteria,Pseudonocardiales,Pseudonocardiaceae,Streptoalloteichus hindustanus.
STRHJ	1133850 {ECO:0000313|EMBL:CDI32379.1}	Bacteria,Actinobacteria,Streptomycetales,Streptomycetaceae,Streptomyces hygroscopicus subsp. jinggangensis (strain 5008).
CORGB	340322 {ECO:0000313|EMBL:CDI33685.1}	Bacteria,Actinobacteria,Corynebacteriales,Corynebacteriaceae,Corynebacterium glutamicum (strain R).
CHLMU	243161 {ECO:0000313|EMBL:CDK10466.1}	Bacteria,Chlamydiae,Chlamydiales,Chlamydiaceae,Chlamydia/Chlamydophila group,Chlamydia muridarum (strain MoPn / Nigg).
AMIAI	83263 {ECO:0000313|EMBL:AEB70997.1}	Bacteria,Proteobacteria,Alphaproteobacteria,Rhizobiales,Phyllobacteriaceae,Aminobacter aminovorans (Chelatobacter heintzii).
CHLMR	658600 {ECO:0000313|EMBL:CDK10464.1}	Bacteria,Chlamydiae,Chlamydiales,Chlamydiaceae,Chlamydia/Chlamydophila group,Chlamydia muridarum MopnTet14.
STRHY	311982 {ECO:0000313|EMBL:ABA41508.1}	Bacteria,Actinobacteria,Streptomycetales,Streptomycetaceae,Streptomyces hygroscopicus subsp. jinggangensis.
ASTEC	573065 {ECO:0000313|EMBL:CDK12423.1}	Bacteria,Proteobacteria,Alphaproteobacteria,Caulobacterales,Caulobacteraceae,CB 48).
TURPD	869212 {ECO:0000313|EMBL:CDI30773.1}	Bacteria,Spirochaetes,Leptospirales,Leptospiraceae,(Leptospira parva).
ECOLI	1110693 {ECO:0000313|EMBL:BAL40489.1}	Bacteria,Proteobacteria,Gammaproteobacteria,Enterobacteriales,Enterobacteriaceae,Escherichia coli str. K-12 substr. MDS42.
XYLF2	405441 {ECO:0000313|EMBL:CDK10260.1}	Bacteria,Proteobacteria,Gammaproteobacteria,Xanthomonadales,Xanthomonadaceae,Xylella fastidiosa (strain M23).
DESPS	177439 {ECO:0000313|EMBL:CDK08853.1}	Bacteria,Proteobacteria,Deltaproteobacteria,Desulfobacterales,Desulfobulbaceae,Desulfotalea psychrophila (strain LSv54 / DSM 12343).
THETG	762633 {ECO:0000313|EMBL:CDI37972.1}	Bacteria,Deinococcus-Thermus,Deinococci,Thermales,Thermaceae,Thermus thermophilus (strain SG0.5JP17-16).
PELHB	1082931 {ECO:0000313|EMBL:CDI30285.1}	Bacteria,Proteobacteria,Alphaproteobacteria,Rhizobiales,Hyphomicrobiaceae,Pelagibacterium halotolerans (strain JCM 15775 / CGMCC 1.7692 / B2).
DESPD	577650 {ECO:0000313|EMBL:ABR92524.1}	Bacteria,Proteobacteria,Deltaproteobacteria,Desulfobacterales,Desulfobulbaceae,Desulfobulbus propionicus (strain ATCC 33891 / DSM 2032 / 1pr3).
DESPC	1322246 {ECO:0000313|EMBL:CCH49908.1, ECO:0000313|Proteomes:UP000011724}	Bacteria,Proteobacteria,Deltaproteobacteria,Desulfovibrionales,Desulfovibrionaceae,Desulfovibrio piezophilus (strain DSM 21447 / JCM 15486 / C1TLV30).
BACAI	637380 {ECO:0000313|EMBL:CDK03305.1}	Bacteria,Firmicutes,Bacilli,Bacillales,Bacillaceae,Bacillus,Bacillus cereus var. anthracis (strain CI).
PRELO	840 {ECO:0000313|EMBL:AAL08410.1}	Bacteria,Bacteroidetes,Bacteroidia,Bacteroidales,Prevotellaceae,Prevotella loescheii.
GEODF	316067 {ECO:0000313|EMBL:CDI38258.1}	Bacteria,Proteobacteria,Deltaproteobacteria,Desulfuromonadales,Geobacteraceae,Geobacter daltonii (strain DSM 22248 / JCM 15807 / FRC-32).
ACTUT	1869 {ECO:0000313|EMBL:KHD76862.1}	Bacteria,Actinobacteria,Micromonosporales,Micromonosporaceae,Actinoplanes utahensis.
ERYRF	650150 {ECO:0000313|EMBL:CDK04667.1}	Bacteria,Firmicutes,Erysipelotrichia,Erysipelotrichales,Erysipelotrichaceae,Erysipelothrix rhusiopathiae (strain Fujisawa).
LACLH	203404 {ECO:0000313|EMBL:AFK25724.1}	Bacteria,Firmicutes,Bacilli,Lactobacillales,Streptococcaceae,Lactococcus lactis subsp. hordniae.
FUSVA	856 {ECO:0000313|EMBL:ACB71259.1}	Bacteria,Fusobacteria,Fusobacteriales,Fusobacteriaceae,Fusobacterium varium.
ONCVE	77551 {ECO:0000313|EMBL:CAL29489.1}	Bacteria,Proteobacteria,Alphaproteobacteria,Rickettsiales,Anaplasmataceae,Wolbachieae,Onchocerca volvulus endobacterium.
SYNLT	643648 {ECO:0000313|EMBL:CDI37406.1}	Bacteria,Firmicutes,Clostridia,Clostridiales,Syntrophomonadaceae,Syntrophothermus lipocalidus (strain DSM 12680 / TGB-C1).
YERP3	349747 {ECO:0000313|EMBL:CDI34581.1}	Bacteria,Proteobacteria,Gammaproteobacteria,Enterobacteriales,Enterobacteriaceae,Yersinia pseudotuberculosis serotype O:1b (strain IP 31758).
DESNO	52561 {ECO:0000313|EMBL:BAB55557.1}	Bacteria,Proteobacteria,Deltaproteobacteria,Desulfovibrionales,Desulfomicrobiaceae,desulfuricans (strain Norway 4)).
DECAR	159087 {ECO:0000313|EMBL:CDK11720.1}	Bacteria,Proteobacteria,Betaproteobacteria,Rhodocyclales,Rhodocyclaceae,Dechloromonas aromatica (strain RCB).
PHOAS	314292 {ECO:0000313|EMBL:AAA85717.1}	Bacteria,Proteobacteria,Gammaproteobacteria,Vibrionales,Vibrionaceae,S14 / CCUG 15956)).
ANEMI	47500 {ECO:0000313|EMBL:CEH31780.1}	Bacteria,Firmicutes,Bacilli,Bacillales,Paenibacillaceae,Aneurinibacillus group,Aneurinibacillus migulanus (Bacillus migulanus).
FRATM	441952 {ECO:0000313|EMBL:CDI36800.1}	Bacteria,Proteobacteria,Gammaproteobacteria,Thiotrichales,Francisellaceae,Francisella tularensis subsp. mediasiatica (strain FSC147).
LEPEC	1297578 {ECO:0000313|EMBL:AGS46807.1}	Bacteria,Cyanobacteria,Oscillatoriophycideae,Oscillatoriales,Leptolyngbya ectocarpi SAG 60.90.
RUELI	644107 {ECO:0000313|EMBL:EEX09732.1, ECO:0000313|Proteomes:UP000005093}	Bacteria,Proteobacteria,Alphaproteobacteria,Rhodobacterales,Rhodobacteraceae,(Silicibacter lacuscaerulensis).
PHOAN	661 {ECO:0000313|EMBL:AAD32643.1}	Bacteria,Proteobacteria,Gammaproteobacteria,Vibrionales,Vibrionaceae,Photobacterium angustum.
PHOAA	553480 {ECO:0000313|EMBL:CAR67292.1}	Bacteria,Proteobacteria,Gammaproteobacteria,Enterobacteriales,Enterobacteriaceae,3105-77) (Xenorhabdus luminescens (strain 2)).
ALCSP	512 {ECO:0000313|EMBL:BAA88830.1}	Bacteria,Proteobacteria,Betaproteobacteria,Burkholderiales,Alcaligenaceae,Alcaligenes sp.
XYLFT	183190 {ECO:0000313|EMBL:CDK10261.1}	Bacteria,Proteobacteria,Gammaproteobacteria,Xanthomonadales,Xanthomonadaceae,Xylella fastidiosa (strain Temecula1 / ATCC 700964).
NEISI	490 {ECO:0000313|EMBL:CAG28812.2}	Bacteria,Proteobacteria,Betaproteobacteria,Neisseriales,Neisseriaceae,Neisseria sicca.
HAEI6	262728 {ECO:0000313|EMBL:CDK06340.1}	Bacteria,Proteobacteria,Gammaproteobacteria,Pasteurellales,Pasteurellaceae,Haemophilus influenzae (strain R2866).
CORML	41643 {ECO:0000313|EMBL:AAF37577.1}	Bacteria,Actinobacteria,Corynebacteriales,Corynebacteriaceae,Corynebacterium melassecola.
XYLFG	788929 {ECO:0000313|EMBL:CDI38124.1}	Bacteria,Proteobacteria,Gammaproteobacteria,Xanthomonadales,Xanthomonadaceae,Xylella fastidiosa (strain GB514).
XYLFA	160492 {ECO:0000313|EMBL:CDK10257.1}	Bacteria,Proteobacteria,Gammaproteobacteria,Xanthomonadales,Xanthomonadaceae,Xylella fastidiosa (strain 9a5c).
LEUKI	762051 {ECO:0000313|EMBL:ADG39933.1, ECO:0000313|Proteomes:UP000002362}	Bacteria,Firmicutes,Bacilli,Lactobacillales,Leuconostocaceae,Leuconostoc kimchii (strain IMSNU 11154 / KCTC 2386 / IH25).
TETHN	945021 {ECO:0000313|EMBL:CDK03202.1}	Bacteria,Firmicutes,Bacilli,Lactobacillales,Enterococcaceae,/ NBRC 12172) (Pediococcus halophilus).
XANVA	56459 {ECO:0000313|EMBL:KNX93969.1}	Bacteria,Proteobacteria,Gammaproteobacteria,Xanthomonadales,Xanthomonadaceae,Xanthomonas vasicola.
FRATU	135248 {ECO:0000313|EMBL:ABE26685.1}	Bacteria,Proteobacteria,Gammaproteobacteria,Thiotrichales,Francisellaceae,Francisella tularensis subsp. mediasiatica.
ONYPE	262768 {ECO:0000313|EMBL:CDK05070.1}	Bacteria,Tenericutes,Mollicutes,Acholeplasmatales,Acholeplasmataceae,Candidatus Phytoplasma,Onion yellows phytoplasma (strain OY-M).
MYCGA	710127 {ECO:0000313|EMBL:CDK04613.1}	Bacteria,Tenericutes,Mollicutes,Mycoplasmataceae,Mycoplasma gallisepticum (strain R(low / passage 15 / clone 2)).
LACCS	748671 {ECO:0000313|EMBL:CDK05085.1}	Bacteria,Firmicutes,Bacilli,Lactobacillales,Lactobacillaceae,Lactobacillus crispatus (strain ST1).
LACCU	1293592 {ECO:0000313|EMBL:KRK91389.1}	Bacteria,Firmicutes,Bacilli,Lactobacillales,Lactobacillaceae,Lactobacillus curvatus JCM 1096 = DSM 20019.
PSEXY	185007 {ECO:0000313|EMBL:ADY39252.1}	Bacteria,Firmicutes,Clostridia,Clostridiales,Lachnospiraceae,Pseudobutyrivibrio xylanivorans.
LACCZ	498216 {ECO:0000313|EMBL:ABY75188.1}	Bacteria,Firmicutes,Bacilli,Lactobacillales,Lactobacillaceae,Lactobacillus casei (strain Zhang).
DENA2	522772 {ECO:0000313|EMBL:CDI37319.1}	Bacteria,Deferribacteres,Deferribacterales,Deferribacteraceae,Denitrovibrio acetiphilus (strain DSM 12809 / N2460).
9GAMM	1167641 {ECO:0000313|EMBL:KOF00672.1}	Bacteria,Proteobacteria,Gammaproteobacteria,Xanthomonadales,[Pseudomonas] geniculata N1.
DICD5	590409 {ECO:0000313|EMBL:ABQ41626.1}	Bacteria,Proteobacteria,Gammaproteobacteria,Enterobacteriales,Enterobacteriaceae,Dickeya dadantii (strain Ech586).
LACCA	1423732 {ECO:0000313|EMBL:KRK16729.1}	Bacteria,Firmicutes,Bacilli,Lactobacillales,Lactobacillaceae,Lactobacillus casei DSM 20011 = JCM 1134.
LACCB	543734 {ECO:0000313|EMBL:ACA34203.1}	Bacteria,Firmicutes,Bacilli,Lactobacillales,Lactobacillaceae,Lactobacillus casei (strain BL23).
LACCC	999378 {ECO:0000313|EMBL:CDK10481.1}	Bacteria,Firmicutes,Bacilli,Lactobacillales,Lactobacillaceae,Lactobacillus casei (strain LC2W).
LACCD	998820 {ECO:0000313|EMBL:CDK10479.1}	Bacteria,Firmicutes,Bacilli,Lactobacillales,Lactobacillaceae,Lactobacillus casei (strain BD-II).
THAAR	59405 {ECO:0000313|EMBL:CAA05047.1}	Bacteria,Proteobacteria,Betaproteobacteria,Rhodocyclales,Rhodocyclaceae,Thauera aromatica.
DICD3	198628 {ECO:0000313|EMBL:CDI34309.1}	Bacteria,Proteobacteria,Gammaproteobacteria,Enterobacteriales,Enterobacteriaceae,Dickeya dadantii (strain 3937) (Erwinia chrysanthemi (strain 3937)).
SALT4	909946 {ECO:0000313|EMBL:CDK06998.1}	Bacteria,Proteobacteria,Gammaproteobacteria,Enterobacteriales,Enterobacteriaceae,Salmonella typhimurium (strain 4/74).
SALT1	588858 {ECO:0000313|PDB:4RHA}	Bacteria,Proteobacteria,Gammaproteobacteria,Enterobacteriales,Enterobacteriaceae,Salmonella typhimurium (strain 14028s / SGSC 2262).
TETHA	51669 {ECO:0000313|EMBL:BAG14318.1}	Bacteria,Firmicutes,Bacilli,Lactobacillales,Enterococcaceae,Tetragenococcus halophilus (Pediococcus halophilus).
CYASC	292563 {ECO:0000313|EMBL:AFZ47103.1, ECO:0000313|Proteomes:UP000010483}	Bacteria,Cyanobacteria,Oscillatoriophycideae,Chroococcales,Cyanobacterium stanieri (strain ATCC 29140 / PCC 7202).
SPHJU	452662 {ECO:0000313|EMBL:CDI30321.1}	Bacteria,Proteobacteria,Alphaproteobacteria,Sphingomonadales,Sphingomonadaceae,Sphingobium japonicum (strain NBRC 101211 / UT26S).
LELAM	61646 {ECO:0000313|EMBL:CAD32298.1}	Bacteria,Proteobacteria,Gammaproteobacteria,Enterobacteriales,Enterobacteriaceae,Lelliottia amnigena (Enterobacter amnigenus).
ACIPI	981326 {ECO:0000313|EMBL:ABX82515.1}	Bacteria,Proteobacteria,Gammaproteobacteria,Pseudomonadales,Moraxellaceae,Acinetobacter,Acinetobacter pittii DSM 21653.
RHIML	418668 {ECO:0000313|EMBL:ABC67303.1}	Bacteria,Proteobacteria,Alphaproteobacteria,Rhizobiales,Rhizobiaceae,Sinorhizobium/Ensifer group,Sinorhizobium meliloti bv. mediterranense.
PANAN	1378093 {ECO:0000313|EMBL:AHG23338.1}	Bacteria,Proteobacteria,Gammaproteobacteria,Enterobacteriales,Enterobacteriaceae,Pantoea ananatis LMG 2665.
ACIB5	480119 {ECO:0000313|EMBL:ACJ41508.1}	Bacteria,Proteobacteria,Gammaproteobacteria,Pseudomonadales,Moraxellaceae,Acinetobacter,Acinetobacter baumannii (strain AB0057).
RHIME	266834 {ECO:0000313|EMBL:CDI30349.1}	Bacteria,Proteobacteria,Alphaproteobacteria,Rhizobiales,Rhizobiaceae,Sinorhizobium/Ensifer group,meliloti).
ACIB3	557600 {ECO:0000313|EMBL:ACJ58131.1}	Bacteria,Proteobacteria,Gammaproteobacteria,Pseudomonadales,Moraxellaceae,Acinetobacter,Acinetobacter baumannii (strain AB307-0294).
9VIBR	677409 {ECO:0000313|EMBL:ACX60794.1}	Bacteria,Proteobacteria,Gammaproteobacteria,Vibrionales,Vibrionaceae,Vibrio sp. 9CH114.
RHOCS	414684 {ECO:0000313|EMBL:CDK12375.1}	Bacteria,Proteobacteria,Alphaproteobacteria,Rhodospirillales,Rhodospirillaceae,Rhodospirillum centenum (strain ATCC 51521 / SW).
ACIBI	202950 {ECO:0000313|EMBL:AFJ15231.1}	Bacteria,Proteobacteria,Gammaproteobacteria,Pseudomonadales,Moraxellaceae,Acinetobacter baylyi.
ACIBD	980514 {ECO:0000313|EMBL:ADX92718.1}	Bacteria,Proteobacteria,Gammaproteobacteria,Pseudomonadales,Moraxellaceae,Acinetobacter,Acinetobacter baumannii (strain TCDC-AB0715).
ACIBC	405416 {ECO:0000313|PDB:4qhr-1}	Bacteria,Proteobacteria,Gammaproteobacteria,Pseudomonadales,Moraxellaceae,Acinetobacter,Acinetobacter baumannii (strain ACICU).
ACIBA	1149135 {ECO:0000313|EMBL:CDG34531.1}	Bacteria,Proteobacteria,Gammaproteobacteria,Pseudomonadales,Moraxellaceae,Acinetobacter,Acinetobacter baumannii 107m.
RHOCA	1061 {ECO:0000313|EMBL:AAB91397.1}	Bacteria,Proteobacteria,Alphaproteobacteria,Rhodobacterales,Rhodobacteraceae,Rhodobacter capsulatus (Rhodopseudomonas capsulata).
STAEQ	176279 {ECO:0000313|EMBL:CDK04170.1}	Bacteria,Firmicutes,Bacilli,Bacillales,Staphylococcus epidermidis (strain ATCC 35984 / RP62A).
DEIGD	319795 {ECO:0000313|EMBL:CDI38011.1}	Bacteria,Deinococcus-Thermus,Deinococci,Deinococcales,Deinococcaceae,Deinococcus geothermalis (strain DSM 11300).
RHOCB	272942 {ECO:0000313|EMBL:CDI39936.1}	Bacteria,Proteobacteria,Alphaproteobacteria,Rhodobacterales,Rhodobacteraceae,Rhodobacter capsulatus (strain ATCC BAA-309 / NBRC 16581 / SB1003).
ACIBZ	106648 {ECO:0000313|EMBL:ACD39351.1}	Bacteria,Proteobacteria,Gammaproteobacteria,Pseudomonadales,Moraxellaceae,Acinetobacter bereziniae (Acinetobacter genomosp. 10).
ACIBY	509173 {ECO:0000313|EMBL:CDK04861.1}	Bacteria,Proteobacteria,Gammaproteobacteria,Pseudomonadales,Moraxellaceae,Acinetobacter,Acinetobacter baumannii (strain AYE).
BACIU	1227747 {ECO:0000313|EMBL:BAL68176.1}	Bacteria,Firmicutes,Bacilli,Bacillales,Bacillaceae,Bacillus subtilis Miyagi-4.
CYTH3	269798 {ECO:0000313|EMBL:CDI38522.1}	Bacteria,Bacteroidetes,Cytophagia,Cytophagales,Cytophagaceae,Cytophaga hutchinsonii (strain ATCC 33406 / NCIMB 9469).
MYCGN	36812 {ECO:0000313|EMBL:BAF74456.1}	Bacteria,Actinobacteria,Corynebacteriales,Mycobacteriaceae,Mycobacterium genavense.
CARHZ	246194 {ECO:0000313|EMBL:CDI37350.1}	Bacteria,Firmicutes,Clostridia,Thermoanaerobacterales,Thermoanaerobacteraceae,Z-2901).
CARHY	129958 {ECO:0000313|EMBL:AAG23584.1}	Bacteria,Firmicutes,Clostridia,Thermoanaerobacterales,Thermoanaerobacteraceae,Carboxydothermus hydrogenoformans.
DEIGI	745776 {ECO:0000313|EMBL:CDK10158.1}	Bacteria,Deinococcus-Thermus,Deinococci,Deinococcales,Deinococcaceae,I-0).
SALTM	568709 {ECO:0000313|EMBL:CDG08926.1}	Bacteria,Proteobacteria,Gammaproteobacteria,Enterobacteriales,Enterobacteriaceae,Salmonella enterica subsp. enterica serovar Typhimurium str. DT2.
SALTO	369723 {ECO:0000313|EMBL:AFR92052.1}	Bacteria,Actinobacteria,Micromonosporales,Micromonosporaceae,Salinispora tropica (strain ATCC BAA-916 / DSM 44818 / CNB-440).
LACC3	321967 {ECO:0000313|EMBL:AAR08291.1}	Bacteria,Firmicutes,Bacilli,Lactobacillales,Lactobacillaceae,Lactobacillus casei (strain ATCC 334).
SALTI	90370 {ECO:0000313|EMBL:CQU76903.1}	Bacteria,Proteobacteria,Gammaproteobacteria,Enterobacteriales,Enterobacteriaceae,Salmonella typhi.
SALTH	600 {ECO:0000313|EMBL:AAZ73329.1}	Bacteria,Proteobacteria,Gammaproteobacteria,Enterobacteriales,Enterobacteriaceae,Salmonella thompson.
DICDC	579405 {ECO:0000313|EMBL:ABQ41773.1}	Bacteria,Proteobacteria,Gammaproteobacteria,Enterobacteriales,Enterobacteriaceae,Dickeya dadantii (strain Ech703).
YERIN	349965 {ECO:0000313|EMBL:AAQ73683.1}	Bacteria,Proteobacteria,Gammaproteobacteria,Enterobacteriales,Enterobacteriaceae,Yersinia intermedia ATCC 29909.
SALTD	568708 {ECO:0000313|EMBL:CDI34855.1}	Bacteria,Proteobacteria,Gammaproteobacteria,Enterobacteriales,Enterobacteriaceae,Salmonella typhimurium (strain D23580).
AVIPA	1278971 {ECO:0000313|EMBL:AHJ58631.1}	Bacteria,Proteobacteria,Gammaproteobacteria,Pasteurellales,Pasteurellaceae,Avibacterium paragallinarum 221.
SALTY	1159899 {ECO:0000313|EMBL:ELX64568.1}	Bacteria,Proteobacteria,Gammaproteobacteria,Enterobacteriales,Enterobacteriaceae,Salmonella enterica subsp. enterica serovar Typhimurium str. LT2-4.
SALTU	990282 {ECO:0000313|EMBL:AEF08213.1}	Bacteria,Proteobacteria,Gammaproteobacteria,Enterobacteriales,Enterobacteriaceae,Salmonella typhimurium (strain ATCC 68169 / UK-1).
CLOJO	1499 {ECO:0000313|EMBL:BAI52929.1}	Bacteria,Firmicutes,Clostridia,Clostridiales,Ruminococcaceae,Clostridium josui.
DINSH	398580 {ECO:0000313|EMBL:CDI39507.1}	Bacteria,Proteobacteria,Alphaproteobacteria,Rhodobacterales,Rhodobacteraceae,Dinoroseobacter shibae (strain DSM 16493 / NCIMB 14021 / DFL 12).
SALTS	216597 {ECO:0000313|EMBL:BAS18818.1}	Bacteria,Proteobacteria,Gammaproteobacteria,Enterobacteriales,Enterobacteriaceae,Salmonella typhimurium (strain SL1344).
BACC2	405531 {ECO:0000313|EMBL:CDI31253.1}	Bacteria,Firmicutes,Bacilli,Bacillales,Bacillaceae,Bacillus,Bacillus cereus (strain G9842).
CHLP1	929557 {ECO:0000313|EMBL:CDI38479.1}	Bacteria,Chlamydiae,Chlamydiales,Chlamydiaceae,Chlamydia/Chlamydophila group,Chlamydophila psittaci (strain RD1) (Chlamydia psittaci).
CHLP6	331636 {ECO:0000313|EMBL:ACT68005.1}	Bacteria,Chlamydiae,Chlamydiales,Chlamydiaceae,Chlamydia/Chlamydophila group,psittaci).
ROSS1	357808 {ECO:0000313|EMBL:CDK04355.1}	Bacteria,Chloroflexi,Chloroflexia,Chloroflexales,Roseiflexineae,Roseiflexaceae,Roseiflexus sp. (strain RS-1).
AERS4	382245 {ECO:0000313|EMBL:ABD57360.1}	Bacteria,Proteobacteria,Gammaproteobacteria,Aeromonadales,Aeromonadaceae,Aeromonas salmonicida (strain A449).
CHLP8	517417 {ECO:0000313|EMBL:CDI32166.1}	Bacteria,Chlorobi,Chlorobia,Chlorobiales,Chlorobiaceae,thiosulfatophilum (strain DSM 263 / NCIB 8327)).
ECO5T	544404 {ECO:0000313|EMBL:ACT70010.1}	Bacteria,Proteobacteria,Gammaproteobacteria,Enterobacteriales,Enterobacteriaceae,Escherichia coli O157:H7 (strain TW14359 / EHEC).
CRYCD	469378 {ECO:0000313|EMBL:CDK09329.1}	Bacteria,Actinobacteria,Coriobacteriia,Eggerthellales,Eggerthellaceae,Cryptobacterium curtum (strain ATCC 700683 / DSM 15641 / 12-3).
THASP	85643 {ECO:0000313|EMBL:CDI30261.1}	Bacteria,Proteobacteria,Betaproteobacteria,Rhodocyclales,Rhodocyclaceae,Thauera sp. (strain MZ1T).
ECO5C	478008 {ECO:0000313|EMBL:CDK07653.1}	Bacteria,Proteobacteria,Gammaproteobacteria,Enterobacteriales,Enterobacteriaceae,Escherichia coli O157:H7 (strain EC869).
ARCNC	572480 {ECO:0000313|EMBL:CDI32362.1}	Bacteria,Proteobacteria,Epsilonproteobacteria,Campylobacterales,Campylobacteraceae,NCTC 12251 / CI) (Campylobacter nitrofigilis).
BACC3	572264 {ECO:0000313|EMBL:ACO31088.1}	Bacteria,Firmicutes,Bacilli,Bacillales,Bacillaceae,Bacillus,Bacillus cereus (strain 03BB102).
OCEIH	221109 {ECO:0000313|EMBL:CDK03208.1}	Bacteria,Firmicutes,Bacilli,Bacillales,Bacillaceae,HTE831).
RUBST	72996 {ECO:0000313|EMBL:AFW97541.1}	Bacteria,Tenericutes,Mollicutes,Acholeplasmatales,Acholeplasmataceae,Candidatus Phytoplasma,Rubus stunt phytoplasma.
HYMOC	36878 {ECO:0000313|EMBL:ADN95866.1}	Bacteria,Bacteroidetes,Cytophagia,Cytophagales,Cytophagaceae,Hymenobacter ocellatus (Taxeobacter ocellatus).
TERFE	249 {ECO:0000313|EMBL:AAC77522.1}	Bacteria,Bacteroidetes,Sphingobacteriia,Sphingobacteriales,Chitinophagaceae,Terrimonas ferruginea (Flavobacterium ferrugineum).
KLUCR	580 {ECO:0000313|EMBL:AIZ06030.1}	Bacteria,Proteobacteria,Gammaproteobacteria,Enterobacteriales,Enterobacteriaceae,Kluyvera cryocrescens (Kluyvera citrophila).
ACEWD	931626 {ECO:0000313|EMBL:AFK93479.1}	Bacteria,Firmicutes,Clostridia,Clostridiales,Eubacteriaceae,1655).
RUNSL	761193 {ECO:0000313|EMBL:CDI33340.1}	Bacteria,Bacteroidetes,Cytophagia,Cytophagales,Cytophagaceae,NCIMB 11436 / LSU 4).
RAOTE	577 {ECO:0000313|EMBL:ACO55655.1}	Bacteria,Proteobacteria,Gammaproteobacteria,Enterobacteriales,Enterobacteriaceae,Raoultella terrigena (Klebsiella terrigena).
BURXL	266265 {ECO:0000313|EMBL:CAA54034.1}	Bacteria,Proteobacteria,Betaproteobacteria,Burkholderiales,Burkholderiaceae,Burkholderia xenovorans (strain LB400).
MICDP	1197 {ECO:0000313|EMBL:AAT41877.1}	Bacteria,Cyanobacteria,Nostocales,Microchaetaceae,Microchaete diplosiphon (Fremyella diplosiphon).
9MYCO	1077585 {ECO:0000313|EMBL:AEM89039.1}	Bacteria,Actinobacteria,Corynebacteriales,Mycobacteriaceae,Mycobacterium sp. 453-019.
STRP1	160490 {ECO:0000313|EMBL:CDI39335.1}	Bacteria,Firmicutes,Bacilli,Lactobacillales,Streptococcaceae,Streptococcus pyogenes M1 GAS.
COLP3	167879 {ECO:0000313|EMBL:CDK05537.1}	Bacteria,Proteobacteria,Gammaproteobacteria,Alteromonadales,Colwelliaceae,psychroerythus).
HAEDU	233412 {ECO:0000313|EMBL:CDI34263.1}	Bacteria,Proteobacteria,Gammaproteobacteria,Pasteurellales,Pasteurellaceae,Haemophilus ducreyi (strain 35000HP / ATCC 700724).
STRP2	373153 {ECO:0000313|EMBL:AAD10169.1}	Bacteria,Firmicutes,Bacilli,Lactobacillales,Streptococcaceae,Streptococcus pneumoniae serotype 2 (strain D39 / NCTC 7466).
ECO10	585395 {ECO:0000313|EMBL:CDK08257.1}	Bacteria,Proteobacteria,Gammaproteobacteria,Enterobacteriales,Enterobacteriaceae,Escherichia coli O103:H2 (strain 12009 / EHEC).
CHLPS	1112269 {ECO:0000313|EMBL:CDI38427.1}	Bacteria,Chlamydiae,Chlamydiales,Chlamydiaceae,Chlamydia/Chlamydophila group,Chlamydia psittaci 09DC78.
CHLPP	406984 {ECO:0000313|EMBL:CDI38417.1}	Bacteria,Chlamydiae,Chlamydiales,Chlamydiaceae,Chlamydia/Chlamydophila group,Chlamydophila pneumoniae (strain LPCoLN).
FRASN	298653 {ECO:0000313|EMBL:ACJ24366.1}	Bacteria,Actinobacteria,Frankiales,Frankiaceae,Frankia sp. (strain EAN1pec).
KETVY	880591 {ECO:0000313|EMBL:CDK11992.1}	Bacteria,Proteobacteria,Alphaproteobacteria,Rhodobacterales,Rhodobacteraceae,Ketogulonicigenium vulgare (strain Y25).
KETVW	759362 {ECO:0000313|EMBL:CDI39505.1}	Bacteria,Proteobacteria,Alphaproteobacteria,Rhodobacterales,Rhodobacteraceae,Ketogulonicigenium vulgare (strain WSH-001).
LEPME	293080 {ECO:0000313|EMBL:BAF49236.1}	Bacteria,Spirochaetes,Leptospirales,Leptospiraceae,Leptospira meyeri serovar Semaranga.
NOSA0	551115 {ECO:0000313|EMBL:CDI36697.1}	Bacteria,Cyanobacteria,Nostocales,Nostocaceae,Nostoc azollae (strain 0708) (Anabaena azollae (strain 0708)).
GLUTH	1291534 {ECO:0000313|EMBL:BAQ55434.1}	Bacteria,Proteobacteria,Alphaproteobacteria,Rhodospirillales,Acetobacteraceae,Gluconobacter thailandicus NBRC 3255.
ECO55	585055 {ECO:0000313|EMBL:CDK07855.1}	Bacteria,Proteobacteria,Gammaproteobacteria,Enterobacteriales,Enterobacteriaceae,Escherichia coli (strain 55989 / EAEC).
MYCBP	410289 {ECO:0000313|EMBL:ADR31553.1}	Bacteria,Actinobacteria,Corynebacteriales,Mycobacteriaceae,Mycobacterium,Mycobacterium bovis (strain BCG / Pasteur 1173P2).
DESVR	573059 {ECO:0000313|EMBL:CDK09461.1}	Bacteria,Proteobacteria,Deltaproteobacteria,Desulfovibrionales,Desulfovibrionaceae,Desulfovibrio vulgaris (strain RCH1).
CHLPB	331678 {ECO:0000313|EMBL:CDK04311.1}	Bacteria,Chlorobi,Chlorobia,Chlorobiales,Chlorobiaceae,Chlorobium/Pelodictyon group,Chlorobium phaeobacteroides (strain BS1).
MYCBO	233413 {ECO:0000313|EMBL:CDI33534.1}	Bacteria,Actinobacteria,Corynebacteriales,Mycobacteriaceae,Mycobacterium,Mycobacterium bovis (strain ATCC BAA-935 / AF2122/97).
AERSO	646 {ECO:0000313|EMBL:AFK64723.1}	Bacteria,Proteobacteria,Gammaproteobacteria,Aeromonadales,Aeromonadaceae,Aeromonas sobria.
WOLWR	66084 {ECO:0000313|EMBL:CAB52258.1}	Bacteria,Proteobacteria,Alphaproteobacteria,Rickettsiales,Anaplasmataceae,Wolbachieae,Wolbachia sp. subsp. Drosophila simulans (strain wRi).
PALPW	694427 {ECO:0000313|EMBL:CDK08766.1}	Bacteria,Bacteroidetes,Bacteroidia,Bacteroidales,Porphyromonadaceae,Paludibacter propionicigenes (strain DSM 17365 / JCM 13257 / WB4).
CHLPD	290317 {ECO:0000313|EMBL:CDK04310.1}	Bacteria,Chlorobi,Chlorobia,Chlorobiales,Chlorobiaceae,Chlorobium/Pelodictyon group,Chlorobium phaeobacteroides (strain DSM 266).
MYCBI	33892 {ECO:0000313|EMBL:AAB96960.1}	Bacteria,Actinobacteria,Corynebacteriales,Mycobacteriaceae,Mycobacterium,Mycobacterium bovis BCG.
MYCBG	289397 {ECO:0000313|EMBL:CDK04579.1}	Bacteria,Tenericutes,Mollicutes,Mycoplasmataceae,Mycoplasma bovis (strain ATCC 25523 / PG45).
CHLPH	1094 {ECO:0000313|EMBL:CAC35760.1}	Bacteria,Chlorobi,Chlorobia,Chlorobiales,Chlorobiaceae,Chlorobium/Pelodictyon group,Chlorobium phaeovibrioides.
9BIFI	31954 {ECO:0000313|EMBL:AAR25984.1}	Bacteria,Actinobacteria,Bifidobacteriales,Bifidobacteriaceae,Bifidobacterium pseudolongum subsp. pseudolongum.
AERSA	197700 {ECO:0000313|EMBL:AFP55217.1}	Bacteria,Proteobacteria,Gammaproteobacteria,Aeromonadales,Aeromonadaceae,Aeromonas salmonicida subsp. masoucida.
CHLPM	290318 {ECO:0000313|EMBL:CDI32170.1}	Bacteria,Chlorobi,Chlorobia,Chlorobiales,Chlorobiaceae,Chlorobium/Pelodictyon group,vibrioformis (strain DSM 265)).
NOSS1	103690 {ECO:0000313|EMBL:CAB70948.1}	Bacteria,Cyanobacteria,Nostocales,Nostocaceae,Nostoc sp. (strain PCC 7120 / UTEX 2576).
HELMU	217 {ECO:0000313|EMBL:BAK19422.1}	Bacteria,Proteobacteria,Epsilonproteobacteria,Campylobacterales,Helicobacteraceae,Helicobacter mustelae.
NOSS6	34077 {ECO:0000313|EMBL:CAA88046.1}	Bacteria,Cyanobacteria,Nostocales,Nostocaceae,Nostoc sp. (strain PCC 6720) (Anabaenopsis circularis).
NOSS7	28072 {ECO:0000313|EMBL:AAC97191.1}	Bacteria,Cyanobacteria,Nostocales,Nostocaceae,Nostoc sp. (strain ATCC 29411 / PCC 7524).
ECOBD	469008 {ECO:0000313|EMBL:ABC88654.1}	Bacteria,Proteobacteria,Gammaproteobacteria,Enterobacteriales,Enterobacteriaceae,Escherichia coli (strain B / BL21-DE3).
NOSS9	70817 {ECO:0000313|EMBL:AAG22530.1}	Bacteria,Cyanobacteria,Nostocales,Nostocaceae,Nostoc sp. (strain PCC 9229).
ENTGA	1353 {ECO:0000313|EMBL:AAK97387.1}	Bacteria,Firmicutes,Bacilli,Lactobacillales,Enterococcaceae,Enterococcus gallinarum.
ECOBB	511693 {ECO:0000313|EMBL:AHI58903.1}	Bacteria,Proteobacteria,Gammaproteobacteria,Enterobacteriales,Enterobacteriaceae,Escherichia coli (strain B / BL21).
ANAMV	403779 {ECO:0000313|EMBL:CDI39925.1}	Bacteria,Proteobacteria,Alphaproteobacteria,Rickettsiales,Anaplasmataceae,Anaplasma marginale (strain Virginia).
HELMI	498761 {ECO:0000313|EMBL:CDK09542.1}	Bacteria,Firmicutes,Clostridia,Clostridiales,Heliobacteriaceae,Heliobacterium modesticaldum (strain ATCC 51547 / Ice1).
MYCNE	700508 {ECO:0000313|EMBL:ADB85250.1}	Bacteria,Actinobacteria,Corynebacteriales,Mycobacteriaceae,Mycobacterium neoaurum VKM Ac-1815D.
COPPD	309798 {ECO:0000313|EMBL:CDI36708.1}	Bacteria,Firmicutes,Clostridia,Thermoanaerobacterales,Thermodesulfobiaceae,Coprothermobacter proteolyticus (strain ATCC 35245 / DSM 5265 / BT).
HELMO	28064 {ECO:0000313|EMBL:AAN87409.1}	Bacteria,Firmicutes,Clostridia,Clostridiales,Heliobacteriaceae,Heliobacillus mobilis.
BRUC2	483179 {ECO:0000313|EMBL:ABX62420.1, ECO:0000313|Proteomes:UP000001385}	Bacteria,Proteobacteria,Alphaproteobacteria,Rhizobiales,Brucellaceae,Brucella canis (strain ATCC 23365 / NCTC 10854).
THEM7	644966 {ECO:0000313|EMBL:CDI36698.1}	Bacteria,Firmicutes,Clostridia,Clostridiales,Clostridiales Family XVII. Incertae Sedis,10246 / 7p75a).
STRGL	371721 {ECO:0000313|EMBL:ACL93083.1}	Bacteria,Actinobacteria,Streptomycetales,Streptomycetaceae,Streptomyces globisporus subsp. caucasicus.
FLESM	717231 {ECO:0000313|EMBL:CDI37984.1}	Bacteria,Deferribacteres,Deferribacterales,Deferribacteraceae,Flexistipes sinusarabici (strain DSM 4947 / MAS 10).
THEM4	391009 {ECO:0000313|EMBL:CDI36755.1}	Bacteria,Thermotogae,Thermotogales,Fervidobacteriaceae,Thermosipho melanesiensis (strain DSM 12029 / CIP 104789 / BI429).
PHAFV	1082 {ECO:0000313|EMBL:ABF22490.1}	Bacteria,Proteobacteria,Alphaproteobacteria,Rhodospirillales,Rhodospirillaceae,Phaeospirillum fulvum (Rhodospirillum fulvum).
STRPN	170187 {ECO:0000313|PDB:4s1n-1}	Bacteria,Firmicutes,Bacilli,Lactobacillales,Streptococcaceae,Streptococcus pneumoniae serotype 4 (strain ATCC BAA-334 / TIGR4).
STRGJ	33899 {ECO:0000313|EMBL:BAB72050.1}	Bacteria,Actinobacteria,Streptomycetales,Streptomycetaceae,Streptomyces galilaeus.
STRGD	45398 {ECO:0000313|EMBL:BAG84246.1}	Bacteria,Actinobacteria,Streptomycetales,Streptomycetaceae,Streptomyces griseoviridis.
STRGG	455632 {ECO:0000313|EMBL:CDK04508.1}	Bacteria,Actinobacteria,Streptomycetales,Streptomycetaceae,Streptomyces griseus subsp. griseus (strain JCM 4626 / NBRC 13350).
STRGA	1907 {ECO:0000313|EMBL:AIH05679.1}	Bacteria,Actinobacteria,Streptomycetales,Streptomycetaceae,Streptomyces glaucescens.
STRGC	29390 {ECO:0000313|EMBL:AAO43168.1}	Bacteria,Firmicutes,Bacilli,Lactobacillales,Streptococcaceae,V288).
CHLLI	1092 {ECO:0000313|EMBL:AAL68892.1}	Bacteria,Chlorobi,Chlorobia,Chlorobiales,Chlorobiaceae,Chlorobium/Pelodictyon group,Chlorobium limicola.
STRGY	53354 {ECO:0000313|EMBL:AGC23388.1}	Bacteria,Firmicutes,Bacilli,Lactobacillales,Streptococcaceae,Streptococcus gallolyticus (Streptococcus bovis biotype I).
ALTSX	232 {ECO:0000313|EMBL:BAA31141.1}	Bacteria,Proteobacteria,Gammaproteobacteria,Alteromonadales,Alteromonadaceae,Alteromonas sp.
STRGZ	423211 {ECO:0000313|EMBL:ABA54142.1}	Bacteria,Firmicutes,Bacilli,Lactobacillales,Streptococcaceae,Streptococcus suis (strain GZ1).
STRGU	66896 {ECO:0000313|EMBL:BAO84881.1}	Bacteria,Actinobacteria,Streptomycetales,Streptomycetaceae,Streptomyces griseoplanus.
BORHE	140 {ECO:0000313|EMBL:ADN26296.1}	Bacteria,Spirochaetes,Spirochaetales,Borreliaceae,Borrelia hermsii.
DOLFA	1327020 {ECO:0000313|EMBL:AHN62884.1}	Bacteria,Cyanobacteria,Nostocales,Nostocaceae,Dolichospermum flos-aquae CHAB 1645.
STRGP	29306 {ECO:0000313|EMBL:AEG23595.1}	Bacteria,Actinobacteria,Streptomycetales,Streptomycetaceae,Streptomyces griseoluteus.
STRGS	1910 {ECO:0000313|EMBL:BAJ22132.1}	Bacteria,Actinobacteria,Streptomycetales,Streptomycetaceae,Streptomyces griseosporeus.
STRGR	285552 {ECO:0000313|EMBL:BAH68587.1}	Bacteria,Actinobacteria,Streptomycetales,Streptomycetaceae,Streptomyces griseus subsp. formicus.
PSEDE	43306 {ECO:0000313|EMBL:AAC38343.1}	Bacteria,Proteobacteria,Gammaproteobacteria,Pseudomonadales,Pseudomonadaceae,Pseudomonas denitrificans.
THEMT	2336	Bacteria,Thermotogae,Thermotogales,Thermotogaceae,Thermotoga maritima.
AEREN	29489 {ECO:0000313|EMBL:AAN32695.1}	Bacteria,Proteobacteria,Gammaproteobacteria,Aeromonadales,Aeromonadaceae,Aeromonas enteropelogenes (Aeromonas trota).
XANCP	190485 {ECO:0000313|EMBL:CDI38134.1}	Bacteria,Proteobacteria,Gammaproteobacteria,Xanthomonadales,Xanthomonadaceae,NCPPB 528 / LMG 568 / P 25).
CHLL7	319225 {ECO:0000313|EMBL:CDI32167.1}	Bacteria,Chlorobi,Chlorobia,Chlorobiales,Chlorobiaceae,Chlorobium/Pelodictyon group,Chlorobium luteolum (strain DSM 273 / 2530) (Pelodictyon luteolum).
CHLL2	290315 {ECO:0000313|EMBL:CDK04307.1}	Bacteria,Chlorobi,Chlorobia,Chlorobiales,Chlorobiaceae,Chlorobium/Pelodictyon group,Chlorobium limicola (strain DSM 245 / NBRC 103803).
STRPF	370554 {ECO:0000313|EMBL:CDI39325.1}	Bacteria,Firmicutes,Bacilli,Lactobacillales,Streptococcaceae,Streptococcus pyogenes serotype M4 (strain MGAS10750).
THEMA	243274 {ECO:0000313|EMBL:AEP25089.1}	Bacteria,Thermotogae,Thermotogales,Thermotogaceae,Thermotoga maritima (strain ATCC 43589 / MSB8 / DSM 3109 / JCM 10099).
STRG1	981539 {ECO:0000313|EMBL:CDI38988.1}	Bacteria,Firmicutes,Bacilli,Lactobacillales,Streptococcaceae,Streptococcus gallolyticus (strain ATCC 43143 / F-1867).
GRIHO	673 {ECO:0000313|EMBL:AAK07461.1}	Bacteria,Proteobacteria,Gammaproteobacteria,Vibrionales,Vibrionaceae,Grimontia hollisae (Vibrio hollisae).
STRG2	990317 {ECO:0000313|EMBL:CDK11127.1}	Bacteria,Firmicutes,Bacilli,Lactobacillales,Streptococcaceae,Streptococcus gallolyticus (strain ATCC BAA-2069).
HELM1	679897 {ECO:0000313|EMBL:CDK08651.1}	Bacteria,Proteobacteria,Epsilonproteobacteria,Campylobacterales,Helicobacteraceae,12198) (Campylobacter mustelae).
STRPX	981540 {ECO:0000313|EMBL:ADI49906.1}	Bacteria,Firmicutes,Bacilli,Lactobacillales,Streptococcaceae,1723-81).
SALHO	1307497 {ECO:0000313|EMBL:AGI50349.1}	Bacteria,Proteobacteria,Gammaproteobacteria,Enterobacteriales,Enterobacteriaceae,Salmonella enterica subsp. houtenae serovar 16:z4,z32:-.
NITWC	105559 {ECO:0000313|EMBL:AAF03939.1}	Bacteria,Proteobacteria,Gammaproteobacteria,Chromatiales,Chromatiaceae,Nitrosococcus watsoni (strain C-113).
STRPY	864568 {ECO:0000313|EMBL:EFM32858.1}	Bacteria,Firmicutes,Bacilli,Lactobacillales,Streptococcaceae,Streptococcus pyogenes ATCC 10782.
NITWN	323098 {ECO:0000313|EMBL:CDI30345.1}	Bacteria,Proteobacteria,Alphaproteobacteria,Rhizobiales,Bradyrhizobiaceae,Nitrobacter winogradskyi (strain Nb-255 / ATCC 25391).
BRUCA	36855 {ECO:0000313|EMBL:CAJ34595.1}	Bacteria,Proteobacteria,Alphaproteobacteria,Rhizobiales,Brucellaceae,Brucella canis.
ARTRM	1672 {ECO:0000313|EMBL:BAB40764.1}	Bacteria,Actinobacteria,Micrococcales,Micrococcaceae,Arthrobacter ramosus.
ANOFW	491915 {ECO:0000313|EMBL:CDK03556.1}	Bacteria,Firmicutes,Bacilli,Bacillales,Bacillaceae,Anoxybacillus flavithermus (strain DSM 21510 / WK1).
HALDA	240302 {ECO:0000313|EMBL:ABR92969.1}	Bacteria,Firmicutes,Bacilli,Bacillales,Bacillaceae,Halobacillus dabanensis.
MAHA5	697281 {ECO:0000313|EMBL:CDI37427.1}	Bacteria,Firmicutes,Clostridia,Thermoanaerobacterales,Thermoanaerobacterales Family IV. Incertae Sedis,Mahella australiensis (strain DSM 15567 / CIP 107919 / 50-1 BON).
NOSSO	1168 {ECO:0000313|EMBL:CAP16701.1}	Bacteria,Cyanobacteria,Nostocales,Nostocaceae,Nostoc sp. (strain ATCC 29151 / PCC 7119) (Anabaena sp.).
ACIG1	72608 {ECO:0000313|EMBL:AAC06202.1}	Bacteria,Proteobacteria,Gammaproteobacteria,Pseudomonadales,Moraxellaceae,Acinetobacter,Acinetobacter sp. BM2716.
DESOD	768706 {ECO:0000313|EMBL:ABR92559.1}	Bacteria,Firmicutes,Clostridia,Clostridiales,Peptococcaceae,VKM B-1628) (Desulfotomaculum orientis).
SPIKU	47834 {ECO:0000313|EMBL:AAP58917.1}	Bacteria,Tenericutes,Mollicutes,Entomoplasmatales,Spiroplasmataceae,Spiroplasma kunkelii.
DESOH	96561 {ECO:0000313|EMBL:ABR92482.1}	Bacteria,Proteobacteria,Deltaproteobacteria,Desulfobacterales,Desulfobacteraceae,Desulfococcus oleovorans (strain DSM 6200 / Hxd3).
STRU0	218495 {ECO:0000313|EMBL:CDI39318.1}	Bacteria,Firmicutes,Bacilli,Lactobacillales,Streptococcaceae,Streptococcus uberis (strain ATCC BAA-854 / 0140J).
MYCCN	710421 {ECO:0000313|EMBL:ADT71671.1}	Bacteria,Actinobacteria,Corynebacteriales,Mycobacteriaceae,Mycobacterium chubuense (strain NBB4).
LISMN	1380708 {ECO:0000313|EMBL:GAF01376.1}	Bacteria,Firmicutes,Bacilli,Bacillales,Listeriaceae,Listeria monocytogenes 36-25-1.
MYCAU	1791 {ECO:0000313|EMBL:ABK54061.1}	Bacteria,Actinobacteria,Corynebacteriales,Mycobacteriaceae,Mycobacterium aurum.
METMM	857087 {ECO:0000313|EMBL:CDK08983.1}	Bacteria,Proteobacteria,Gammaproteobacteria,Methylococcales,Methylococcaceae,Methylomonas methanica (strain MC09).
LEPDI	89 {ECO:0000313|EMBL:CAA81034.1}	Bacteria,Proteobacteria,Betaproteobacteria,Burkholderiales,Leptothrix discophora.
MAGSA	342108 {ECO:0000313|EMBL:ABE68897.1}	Bacteria,Proteobacteria,Alphaproteobacteria,Rhodospirillales,Rhodospirillaceae,Magnetospirillum magneticum (strain AMB-1 / ATCC 700264).
PEDCP	701521 {ECO:0000313|EMBL:CDI38561.1}	Bacteria,Firmicutes,Bacilli,Lactobacillales,Lactobacillaceae,KCTC 3811 / P06).
SULD5	525898 {ECO:0000313|EMBL:CDK05811.1}	Bacteria,Proteobacteria,Epsilonproteobacteria,Campylobacterales,Campylobacteraceae,Sulfurospirillum deleyianum (strain ATCC 51133 / DSM 6946 / 5175).
BUCTC	118111 {ECO:0000313|EMBL:CAC10480.1}	Bacteria,Proteobacteria,Gammaproteobacteria,Enterobacteriales,Enterobacteriaceae,Buchnera aphidicola subsp. Tetraneura caerulescens.
STRPT	285579 {ECO:0000313|EMBL:BAH68345.1}	Bacteria,Actinobacteria,Streptomycetales,Streptomycetaceae,Streptomyces platensis subsp. malvinus.
CORNE	1722 {ECO:0000313|EMBL:CAD45407.1}	Bacteria,Actinobacteria,Corynebacteriales,Corynebacteriaceae,Corynebacterium nephridii.
TRIAZ	1164 {ECO:0000313|EMBL:CAB64594.1}	Bacteria,Cyanobacteria,Nostocales,Nostocaceae,Trichormus azollae (Anabaena azollae).
RHOSO	1831 {ECO:0000313|EMBL:CAA88687.1}	Bacteria,Actinobacteria,Corynebacteriales,Nocardiaceae,Rhodococcus sp.
LEGPA	297246 {ECO:0000313|EMBL:CAH12266.1}	Bacteria,Proteobacteria,Gammaproteobacteria,Legionellales,Legionellaceae,Legionella pneumophila (strain Paris).
LEGPC	400673 {ECO:0000313|EMBL:AIY31034.1}	Bacteria,Proteobacteria,Gammaproteobacteria,Legionellales,Legionellaceae,Legionella pneumophila (strain Corby).
BUCTS	98797 {ECO:0000313|EMBL:CAB95756.1}	Bacteria,Proteobacteria,Gammaproteobacteria,Enterobacteriales,Enterobacteriaceae,Buchnera aphidicola subsp. Thelaxes suberi.
LEGPH	272624 {ECO:0000313|EMBL:CAI53714.1}	Bacteria,Proteobacteria,Gammaproteobacteria,Legionellales,Legionellaceae,ATCC 33152 / DSM 7513).
LEGPL	297245 {ECO:0000313|EMBL:CDI36857.1}	Bacteria,Proteobacteria,Gammaproteobacteria,Legionellales,Legionellaceae,Legionella pneumophila (strain Lens).
LEGPN	66988 {ECO:0000313|EMBL:AAB81375.1}	Bacteria,Proteobacteria,Gammaproteobacteria,Legionellales,Legionellaceae,Legionella pneumophila serogroup 13.
NOCFA	247156 {ECO:0000313|EMBL:CAJ57166.1}	Bacteria,Actinobacteria,Corynebacteriales,Nocardiaceae,Nocardia farcinica (strain IFM 10152).
LEGP2	423212 {ECO:0000313|EMBL:ABY75868.1}	Bacteria,Proteobacteria,Gammaproteobacteria,Legionellales,Legionellaceae,Legionella pneumophila serogroup 1 (strain 2300/99 Alcoy).
NOCFR	37329 {ECO:0000313|EMBL:CRY82811.1}	Bacteria,Actinobacteria,Corynebacteriales,Nocardiaceae,Nocardia farcinica.
RUEST	292414 {ECO:0000313|EMBL:CDK12424.1}	Bacteria,Proteobacteria,Alphaproteobacteria,Rhodobacterales,Rhodobacteraceae,Ruegeria sp. (strain TM1040) (Silicibacter sp.).
9BACL	1009172 {ECO:0000313|EMBL:AFI58451.1}	Bacteria,Firmicutes,Bacilli,Bacillales,Bacillales Family XII. Incertae Sedis,Exiguobacterium sp. CHRL4e3.
CITFR	546 {ECO:0000313|EMBL:AAP40011.1}	Bacteria,Proteobacteria,Gammaproteobacteria,Enterobacteriales,Enterobacteriaceae,Citrobacter,Citrobacter freundii.
9PAST	1443039 {ECO:0000313|EMBL:AHF50254.1}	Bacteria,Proteobacteria,Gammaproteobacteria,Pasteurellales,Pasteurellaceae,Vespertiliibacter genomosp. 2.
SULDN	326298 {ECO:0000313|EMBL:CDI33706.1}	Bacteria,Proteobacteria,Epsilonproteobacteria,Campylobacterales,Helicobacteraceae,(Thiomicrospira denitrificans (strain ATCC 33889 / DSM 1251)).
BACNA	86029 {ECO:0000313|EMBL:BAJ77030.1}	Bacteria,Firmicutes,Bacilli,Bacillales,Bacillaceae,Bacillus subtilis subsp. natto.
SHESW	351745 {ECO:0000313|EMBL:ABM24088.1}	Bacteria,Proteobacteria,Gammaproteobacteria,Alteromonadales,Shewanellaceae,Shewanella sp. (strain W3-18-1).
BACNB	645657 {ECO:0000313|EMBL:BAO93235.1, ECO:0000313|Proteomes:UP000006805}	Bacteria,Firmicutes,Bacilli,Bacillales,Bacillaceae,Bacillus subtilis subsp. natto (strain BEST195).
SHESR	60481 {ECO:0000313|EMBL:AAB80839.1}	Bacteria,Proteobacteria,Gammaproteobacteria,Alteromonadales,Shewanellaceae,Shewanella sp. (strain MR-7).
SHESP	126830 {ECO:0000313|EMBL:BAA13675.1}	Bacteria,Proteobacteria,Gammaproteobacteria,Alteromonadales,Shewanellaceae,Shewanella sp. (strain DB6705).
9SPIO	59892 {ECO:0000313|EMBL:CAC36201.1}	Bacteria,Spirochaetes,Spirochaetales,Spirochaetaceae,Treponema amylovorum.
9SPIR	988942 {ECO:0000313|EMBL:ADY17418.1}	Bacteria,Spirochaetes,Brachyspirales,Brachyspiraceae,Brachyspira sp. 9757/1.
SHESA	94122 {ECO:0000313|EMBL:AAD32647.1}	Bacteria,Proteobacteria,Gammaproteobacteria,Alteromonadales,Shewanellaceae,Shewanella sp. (strain ANA-3).
STRUB	1349 {ECO:0000313|EMBL:ABQ17971.1}	Bacteria,Firmicutes,Bacilli,Lactobacillales,Streptococcaceae,Streptococcus uberis.
SHESM	60480 {ECO:0000313|EMBL:AAB80838.1}	Bacteria,Proteobacteria,Gammaproteobacteria,Alteromonadales,Shewanellaceae,Shewanella sp. (strain MR-4).
SHESH	425104 {ECO:0000313|EMBL:CDK09439.1}	Bacteria,Proteobacteria,Gammaproteobacteria,Alteromonadales,Shewanellaceae,Shewanella sediminis (strain HAW-EB3).
LACRG	568703 {ECO:0000313|EMBL:ACH68554.1}	Bacteria,Firmicutes,Bacilli,Lactobacillales,Lactobacillaceae,Lactobacillus rhamnosus (strain ATCC 53103 / GG).
LACRE	1598 {ECO:0000313|EMBL:AAY86868.1}	Bacteria,Firmicutes,Bacilli,Lactobacillales,Lactobacillaceae,Lactobacillus reuteri.
LACRD	557436 {ECO:0000313|EMBL:ACZ53651.1}	Bacteria,Firmicutes,Bacilli,Lactobacillales,Lactobacillaceae,Lactobacillus reuteri (strain DSM 20016).
ACIAO	76588 {ECO:0000313|EMBL:BAA26096.1}	Bacteria,Proteobacteria,Alphaproteobacteria,Rhodospirillales,Acetobacteraceae,Acidiphilium acidophilum (Thiobacillus acidophilus).
CUPMC	266264 {ECO:0000313|EMBL:CAI11206.1}	Bacteria,Proteobacteria,Betaproteobacteria,Burkholderiales,Burkholderiaceae,/ CH34) (Ralstonia metallidurans).
RHOBT	265606 {ECO:0000313|EMBL:AFA51045.1}	Bacteria,Planctomycetes,Planctomycetia,Planctomycetales,Planctomycetaceae,Rhodopirellula baltica.
ACIAC	397945 {ECO:0000313|EMBL:CDK08719.1}	Bacteria,Proteobacteria,Betaproteobacteria,Burkholderiales,Comamonadaceae,citrulli).
AMYMU	749927 {ECO:0000313|EMBL:CDK10137.1}	Bacteria,Actinobacteria,Pseudonocardiales,Pseudonocardiaceae,Amycolatopsis mediterranei (strain U-32).
LACRL	568704 {ECO:0000313|EMBL:CAR89479.1}	Bacteria,Firmicutes,Bacilli,Lactobacillales,Lactobacillaceae,Lactobacillus rhamnosus (strain Lc 705).
LACRJ	557433 {ECO:0000313|EMBL:BAG25474.1}	Bacteria,Firmicutes,Bacilli,Lactobacillales,Lactobacillaceae,Lactobacillus reuteri (strain JCM 1112).
LACRH	486408 {ECO:0000313|EMBL:ACC61767.1}	Bacteria,Firmicutes,Bacilli,Lactobacillales,Lactobacillaceae,Lactobacillus rhamnosus HN001.
BUCBP	224915 {ECO:0000313|EMBL:CDK05946.1}	Bacteria,Proteobacteria,Gammaproteobacteria,Enterobacteriales,Enterobacteriaceae,Buchnera aphidicola subsp. Baizongia pistaciae (strain Bp).
RHOBA	243090 {ECO:0000313|EMBL:AHC94316.1}	Bacteria,Planctomycetes,Planctomycetia,Planctomycetales,Planctomycetaceae,Rhodopirellula baltica (strain DSM 10527 / NCIMB 13988 / SH1).
LACRS	491077 {ECO:0000313|EMBL:CDI32910.1}	Bacteria,Firmicutes,Bacilli,Lactobacillales,Lactobacillaceae,Lactobacillus reuteri (strain ATCC 55730 / SD2112).
LACRR	1069534 {ECO:0000313|EMBL:AJA34256.1}	Bacteria,Firmicutes,Bacilli,Lactobacillales,Lactobacillaceae,Lactobacillus ruminis (strain ATCC 27782 / RF3).
KOCRH	72000 {ECO:0000313|EMBL:AAX83369.1}	Bacteria,Actinobacteria,Micrococcales,Micrococcaceae,Kocuria rhizophila.
KOCRD	378753 {ECO:0000313|EMBL:CDK04533.1}	Bacteria,Actinobacteria,Micrococcales,Micrococcaceae,DC2201).
ACIAP	643561 {ECO:0000313|EMBL:CDI36583.1}	Bacteria,Proteobacteria,Betaproteobacteria,Burkholderiales,Comamonadaceae,1011).
RHOBL	1075 {ECO:0000313|EMBL:AGY14263.1}	Bacteria,Proteobacteria,Alphaproteobacteria,Rhodobacterales,Rhodobacteraceae,Rhodobacter blasticus (Rhodopseudomonas blastica).
9ENTR	357240 {ECO:0000313|EMBL:CAZ90574.1}	Bacteria,Proteobacteria,Gammaproteobacteria,Enterobacteriales,Enterobacteriaceae,Franconibacter helveticus.
PSYAR	334543 {ECO:0000313|EMBL:AHA85318.1}	Bacteria,Proteobacteria,Gammaproteobacteria,Pseudomonadales,Moraxellaceae,Psychrobacter arcticus.
CAUCN	565050 {ECO:0000313|EMBL:ADJ57697.1}	Bacteria,Proteobacteria,Alphaproteobacteria,Caulobacterales,Caulobacteraceae,Caulobacter crescentus (strain NA1000 / CB15N).
OLICM	1031710 {ECO:0000313|EMBL:CDK11802.1}	Bacteria,Proteobacteria,Alphaproteobacteria,Rhizobiales,Bradyrhizobiaceae,Oligotropha carboxidovorans (strain OM4).
CAUCR	190650 {ECO:0000313|EMBL:ADE34182.1}	Bacteria,Proteobacteria,Alphaproteobacteria,Caulobacterales,Caulobacteraceae,Caulobacter crescentus (strain ATCC 19089 / CB15).
SHEAM	326297 {ECO:0000313|EMBL:CDI37297.1}	Bacteria,Proteobacteria,Gammaproteobacteria,Alteromonadales,Shewanellaceae,Shewanella amazonensis (strain ATCC BAA-1098 / SB2B).
MYCA0	572418 {ECO:0000313|EMBL:CDK05670.1}	Bacteria,Actinobacteria,Corynebacteriales,Mycobacteriaceae,Mycobacterium,Mycobacterium africanum (strain GM041182).
PSYA2	259536 {ECO:0000313|EMBL:CDK05031.1}	Bacteria,Proteobacteria,Gammaproteobacteria,Pseudomonadales,Moraxellaceae,Psychrobacter arcticus (strain DSM 17307 / 273-4).
SPOUR	1571 {ECO:0000313|EMBL:ADE08371.1}	Bacteria,Firmicutes,Bacilli,Bacillales,Planococcaceae,Sporosarcina ureae.
KOMHA	714995 {ECO:0000313|EMBL:CAY85819.2}	Bacteria,Proteobacteria,Alphaproteobacteria,Rhodospirillales,Acetobacteraceae,Komagataeibacter hansenii ATCC 23769.
MYCA5	243272 {ECO:0000313|EMBL:CDI38331.1}	Bacteria,Tenericutes,Mollicutes,Mycoplasmataceae,Mycoplasma arthritidis (strain 158L3-1).
BARHE	283166 {ECO:0000313|EMBL:AAM82193.1}	Bacteria,Proteobacteria,Alphaproteobacteria,Rhizobiales,Bartonellaceae,(Rochalimaea henselae).
BARHN	38323 {ECO:0000313|EMBL:AAL13209.1}	Bacteria,Proteobacteria,Alphaproteobacteria,Rhizobiales,Bartonellaceae,Bartonella henselae (Rochalimaea henselae).
RICBR	336407 {ECO:0000313|EMBL:CDI30420.1}	Bacteria,Proteobacteria,Alphaproteobacteria,Rickettsiales,Rickettsiaceae,Rickettsieae,Rickettsia,Rickettsia bellii (strain RML369-C).
ALCFA	32001 {ECO:0000313|EMBL:CAJ76909.1}	Bacteria,Proteobacteria,Betaproteobacteria,Burkholderiales,Alcaligenaceae,Alcaligenes faecalis subsp. faecalis.
PECCP	561230 {ECO:0000313|EMBL:CDI34607.1}	Bacteria,Proteobacteria,Gammaproteobacteria,Enterobacteriales,Enterobacteriaceae,Pectobacterium carotovorum subsp. carotovorum (strain PC1).
AGRVI	373 {ECO:0000313|EMBL:ABG82021.1}	Bacteria,Proteobacteria,Alphaproteobacteria,Rhizobiales,Rhizobiaceae,Rhizobium/Agrobacterium group,Agrobacterium vitis (Rhizobium vitis).
CYCMS	880070 {ECO:0000313|EMBL:CDI33704.1}	Bacteria,Bacteroidetes,Cytophagia,Cytophagales,Cyclobacteriaceae,marinus).
9BRAD	1566379 {ECO:0000313|EMBL:KIU56503.1}	Bacteria,Proteobacteria,Alphaproteobacteria,Rhizobiales,Bradyrhizobiaceae,Bradyrhizobium sp. UASWS1016.
AGRVS	311402 {ECO:0000313|EMBL:CDK11789.1}	Bacteria,Proteobacteria,Alphaproteobacteria,Rhizobiales,Rhizobiaceae,Rhizobium/Agrobacterium group,(strain S4)).
9RHIZ	194377 {ECO:0000313|EMBL:CAD30732.1}	Bacteria,Proteobacteria,Alphaproteobacteria,Rhizobiales,Phyllobacteriaceae,Mesorhizobium sp. HN15B23.
ACEWO	33952 {ECO:0000313|EMBL:ACR23746.1}	Bacteria,Firmicutes,Clostridia,Clostridiales,Eubacteriaceae,Acetobacterium woodii.
BARTA	33046 {ECO:0000313|EMBL:AAK97286.1}	Bacteria,Proteobacteria,Alphaproteobacteria,Rhizobiales,Bartonellaceae,Bartonella taylorii.
SALGL	594 {ECO:0000313|EMBL:AGW51805.1}	Bacteria,Proteobacteria,Gammaproteobacteria,Enterobacteriales,Enterobacteriaceae,Salmonella gallinarum.
RHIL3	216596 {ECO:0000313|EMBL:CAE00212.1}	Bacteria,Proteobacteria,Alphaproteobacteria,Rhizobiales,Rhizobiaceae,Rhizobium/Agrobacterium group,Rhizobium leguminosarum bv. viciae (strain 3841).
CALNY	768670 {ECO:0000313|EMBL:CDI37336.1}	Bacteria,Deferribacteres,Deferribacterales,Yu37-1).
CLOCO	1494 {ECO:0000313|EMBL:CAA56922.1}	Bacteria,Firmicutes,Clostridia,Clostridiales,Clostridiaceae,Clostridium cochlearium.
BACMF	326423 {ECO:0000313|EMBL:AJD80562.1}	Bacteria,Firmicutes,Bacilli,Bacillales,Bacillaceae,(Bacillus amyloliquefaciens subsp. plantarum).
MYCS5	262723 {ECO:0000313|EMBL:CDK04587.1}	Bacteria,Tenericutes,Mollicutes,Mycoplasmataceae,Mycoplasma synoviae (strain 53).
RHOP2	316058 {ECO:0000313|EMBL:CDK12372.1}	Bacteria,Proteobacteria,Alphaproteobacteria,Rhizobiales,Bradyrhizobiaceae,Rhodopseudomonas palustris (strain HaA2).
MYCS0	1004011 {ECO:0000313|EMBL:AEB33888.1}	Bacteria,Actinobacteria,Corynebacteriales,Mycobacteriaceae,Mycobacterium sp. (strain JS330).
MYCS3	708248 {ECO:0000313|EMBL:CBZ40392.1, ECO:0000313|Proteomes:UP000008645}	Bacteria,Tenericutes,Mollicutes,Mycoplasmataceae,Mycoplasma suis (strain KI_3806).
MYCS2	246196 {ECO:0000313|EMBL:ABJ96309.1}	Bacteria,Actinobacteria,Corynebacteriales,Mycobacteriaceae,Mycobacterium smegmatis (strain ATCC 700084 / mc(2)155).
PANCY	55209 {ECO:0000313|EMBL:AAK68968.1}	Bacteria,Proteobacteria,Gammaproteobacteria,Enterobacteriales,Enterobacteriaceae,Pantoea cypripedii (Pectobacterium cypripedii) (Erwinia cypripedii).
AKKM8	349741 {ECO:0000313|EMBL:CDI37333.1}	Bacteria,Verrucomicrobia,Verrucomicrobiae,Verrucomicrobiales,Akkermansiaceae,Akkermansia muciniphila (strain ATCC BAA-835 / Muc).
XANCR	54735 {ECO:0000313|EMBL:ABX84319.1}	Bacteria,Proteobacteria,Gammaproteobacteria,Xanthomonadales,Xanthomonadaceae,Xanthomonas campestris pv. amaranthicola.
XANCT	134875 {ECO:0000313|EMBL:AAK11165.1}	Bacteria,Proteobacteria,Gammaproteobacteria,Xanthomonadales,Xanthomonadaceae,Xanthomonas translucens pv. translucens.
CHLSY	480224 {ECO:0000313|EMBL:CDI32431.1}	Bacteria,Chloroflexi,Chloroflexia,Chloroflexales,Chloroflexineae,Chloroflexaceae,Chloroflexus aurantiacus (strain ATCC 29364 / DSM 637 / Y-400-fl).
BACMY	1405 {ECO:0000313|EMBL:AGE09824.1}	Bacteria,Firmicutes,Bacilli,Bacillales,Bacillaceae,Bacillus,Bacillus mycoides.
MYCAS	1790 {ECO:0000313|EMBL:AAQ04639.1}	Bacteria,Actinobacteria,Corynebacteriales,Mycobacteriaceae,Mycobacterium asiaticum.
MYCAR	2094 {ECO:0000313|EMBL:BAQ54268.1}	Bacteria,Tenericutes,Mollicutes,Mycoplasmataceae,Mycoplasma arginini.
PSEKB	1301098 {ECO:0000313|EMBL:AEH57687.1}	Bacteria,Proteobacteria,Gammaproteobacteria,Pseudomonadales,Pseudomonadaceae,Pseudomonas knackmussii (strain DSM 6978 / LMG 23759 / B13).
MYCAP	347257 {ECO:0000313|EMBL:CDK04583.1}	Bacteria,Tenericutes,Mollicutes,Mycoplasmataceae,Mycoplasma agalactiae (strain PG2).
MYCAV	553481 {ECO:0000313|EMBL:ABV00684.1}	Bacteria,Actinobacteria,Corynebacteriales,Mycobacteriaceae,Mycobacterium,Mycobacterium avium subsp. avium ATCC 25291.
MARAH	225937 {ECO:0000313|EMBL:CDI30728.1}	Bacteria,Proteobacteria,Gammaproteobacteria,Alteromonadales,Alteromonadaceae,Marinobacter adhaerens (strain HP15).
MYCAT	2111 {ECO:0000313|EMBL:AAT66130.1}	Bacteria,Tenericutes,Mollicutes,Mycoplasmataceae,Mycoplasma arthritidis.
XANCA	263816 {ECO:0000313|EMBL:AEB32044.1}	Bacteria,Proteobacteria,Gammaproteobacteria,Xanthomonadales,Xanthomonadaceae,Xanthomonas campestris pv. hederae.
WOLTR	292805 {ECO:0000313|EMBL:CDI39928.1}	Bacteria,Proteobacteria,Alphaproteobacteria,Rickettsiales,Anaplasmataceae,Wolbachieae,Wolbachia sp. subsp. Brugia malayi (strain TRS).
XANCB	509169 {ECO:0000313|Proteomes:UP000001188}	Bacteria,Proteobacteria,Gammaproteobacteria,Xanthomonadales,Xanthomonadaceae,Xanthomonas campestris pv. campestris (strain B100).
XANCE	340 {ECO:0000313|EMBL:ACS12858.1}	Bacteria,Proteobacteria,Gammaproteobacteria,Xanthomonadales,Xanthomonadaceae,Xanthomonas campestris pv. campestris.
XANCG	36865 {ECO:0000313|EMBL:AAD46902.1}	Bacteria,Proteobacteria,Gammaproteobacteria,Xanthomonadales,Xanthomonadaceae,Xanthomonas campestris pv. glycines.
XANCI	473420 {ECO:0000313|EMBL:ABW82242.1}	Bacteria,Proteobacteria,Gammaproteobacteria,Xanthomonadales,Xanthomonadaceae,Xanthomonas citri pv. desmodiilaxiflori.
XANCH	29445 {ECO:0000313|EMBL:AAM21602.1}	Bacteria,Proteobacteria,Gammaproteobacteria,Xanthomonadales,Xanthomonadaceae,Xanthomonas campestris pv. phaseoli.
MYCAA	2110 {ECO:0000313|EMBL:AEB71707.1}	Bacteria,Tenericutes,Mollicutes,Mycoplasmataceae,Mycoplasma agalactiae.
XANCJ	195709 {ECO:0000313|EMBL:AEJ37600.1}	Bacteria,Proteobacteria,Gammaproteobacteria,Xanthomonadales,Xanthomonadaceae,juglandis).
XANCM	86040 {ECO:0000313|EMBL:AFX82590.1}	Bacteria,Proteobacteria,Gammaproteobacteria,Xanthomonadales,Xanthomonadaceae,Xanthomonas campestris pv. malvacearum.
PECCA	78398 {ECO:0000313|EMBL:ACS37705.1}	Bacteria,Proteobacteria,Gammaproteobacteria,Enterobacteriales,Enterobacteriaceae,Pectobacterium carotovorum subsp. odoriferum.
PAEDU	44251 {ECO:0000313|EMBL:CAD56231.1}	Bacteria,Firmicutes,Bacilli,Bacillales,Paenibacillaceae,Paenibacillus durus (Paenibacillus azotofixans).
PECCC	555 {ECO:0000313|EMBL:KHS93627.1}	Bacteria,Proteobacteria,Gammaproteobacteria,Enterobacteriales,Enterobacteriaceae,subsp. carotovora).
XANC5	316273 {ECO:0000313|EMBL:CDK10292.1}	Bacteria,Proteobacteria,Gammaproteobacteria,Xanthomonadales,Xanthomonadaceae,Xanthomonas campestris pv. vesicatoria (strain 85-10).
RICAU	787 {ECO:0000313|EMBL:ABG74444.1}	Bacteria,Proteobacteria,Alphaproteobacteria,Rickettsiales,Rickettsiaceae,Rickettsieae,Rickettsia,Rickettsia australis.
XANC8	314565 {ECO:0000313|EMBL:ACS12848.1}	Bacteria,Proteobacteria,Gammaproteobacteria,Xanthomonadales,Xanthomonadaceae,Xanthomonas campestris pv. campestris (strain 8004).
MYCA1	243243 {ECO:0000313|PDB:3P5M}	Bacteria,Actinobacteria,Corynebacteriales,Mycobacteriaceae,Mycobacterium,Mycobacterium avium (strain 104).
LACLV	929102 {ECO:0000313|EMBL:CDI37872.1}	Bacteria,Firmicutes,Bacilli,Lactobacillales,Streptococcaceae,Lactococcus lactis subsp. lactis (strain CV56).
MYCA6	347258 {ECO:0000313|Proteomes:UP000006902}	Bacteria,Tenericutes,Mollicutes,Mycoplasmataceae,Mycoplasma agalactiae (strain 5632).
LACLS	272622 {ECO:0000313|EMBL:CDK10007.1}	Bacteria,Firmicutes,Bacilli,Lactobacillales,Streptococcaceae,Lactococcus lactis subsp. cremoris (strain SK11).
WEEVC	865938 {ECO:0000313|EMBL:CDI33721.1}	Bacteria,Bacteroidetes,Flavobacteriia,Flavobacteriales,Flavobacteriaceae,16016 / NCTC 11634 / CL345/78).
LACLM	416870 {ECO:0000313|EMBL:AAK20298.1}	Bacteria,Firmicutes,Bacilli,Lactobacillales,Streptococcaceae,Lactococcus lactis subsp. cremoris (strain MG1363).
LACLL	1360 {ECO:0000313|EMBL:ABY19915.1}	Bacteria,Firmicutes,Bacilli,Lactobacillales,Streptococcaceae,Lactococcus lactis subsp. lactis (Streptococcus lactis).
LACLN	746361 {ECO:0000313|EMBL:ADJ59355.1}	Bacteria,Firmicutes,Bacilli,Lactobacillales,Streptococcaceae,Lactococcus lactis subsp. cremoris (strain NZ9000).
LOWBP	35773 {ECO:0000313|EMBL:AAD48156.1}	Bacteria,Tenericutes,Mollicutes,Acholeplasmatales,Acholeplasmataceae,Candidatus Phytoplasma,Loofah witches'-broom phytoplasma.
LACLK	684738 {ECO:0000313|EMBL:CDK10012.1}	Bacteria,Firmicutes,Bacilli,Lactobacillales,Streptococcaceae,Lactococcus lactis subsp. lactis (strain KF147).
LACLE	28039 {ECO:0000313|EMBL:CAA55635.1}	Bacteria,Firmicutes,Bacilli,Lactobacillales,Lactobacillaceae,Lactobacillus leichmannii.
MYCSI	1784 {ECO:0000313|EMBL:CAD92766.1}	Bacteria,Actinobacteria,Corynebacteriales,Mycobacteriaceae,Mycobacterium simiae (Mycobacterium habana).
LACLA	272623 {ECO:0000313|EMBL:CDI37879.1}	Bacteria,Firmicutes,Bacilli,Lactobacillales,Streptococcaceae,lactis).
LACLC	1359 {ECO:0000313|EMBL:ABF66014.1}	Bacteria,Firmicutes,Bacilli,Lactobacillales,Streptococcaceae,Lactococcus lactis subsp. cremoris (Streptococcus cremoris).
PSEYM	629265 {ECO:0000313|EMBL:ADP37913.1}	Bacteria,Proteobacteria,Gammaproteobacteria,Pseudomonadales,Pseudomonadaceae,Pseudomonas syringae pv. maculicola str. ES4326.
RHOPH	1084 {ECO:0000313|EMBL:CCA61775.1}	Bacteria,Proteobacteria,Alphaproteobacteria,Rhodospirillales,Rhodospirillaceae,Rhodospirillum photometricum.
MYCSL	768700 {ECO:0000313|EMBL:AFV06988.1}	Bacteria,Tenericutes,Mollicutes,Mycoplasmataceae,Mycoplasma suis (strain Illinois).
GALAU	1005058 {ECO:0000313|EMBL:CDK05969.1}	Bacteria,Proteobacteria,Gammaproteobacteria,Pasteurellales,Pasteurellaceae,Gallibacterium anatis (strain UMN179) (Pasteurella anatis).
RHOPL	74570 {ECO:0000313|EMBL:BAB85500.1}	Bacteria,Proteobacteria,Alphaproteobacteria,Rhizobiales,Bradyrhizobiaceae,Rhodopseudomonas palustris ATCC 17001.
MYCSH	29313 {ECO:0000313|EMBL:AAT35803.1}	Bacteria,Actinobacteria,Corynebacteriales,Mycobacteriaceae,Mycobacterium shimoidei.
MYCSK	189918 {ECO:0000313|EMBL:AAQ95208.1}	Bacteria,Actinobacteria,Corynebacteriales,Mycobacteriaceae,Mycobacterium sp. (strain KMS).
MYCSJ	164757 {ECO:0000313|EMBL:AAQ95206.1}	Bacteria,Actinobacteria,Corynebacteriales,Mycobacteriaceae,Mycobacterium sp. (strain JLS).
DEIRA	243230 {ECO:0000313|EMBL:AEJ36289.1}	Bacteria,Deinococcus-Thermus,Deinococci,Deinococcales,Deinococcaceae,LMG 4051 / NBRC 15346 / NCIMB 9279 / R1 / VKM B-1422).
RHILS	395491 {ECO:0000313|EMBL:CDI30305.1}	Bacteria,Proteobacteria,Alphaproteobacteria,Rhizobiales,Rhizobiaceae,Rhizobium/Agrobacterium group,Rhizobium leguminosarum bv. trifolii (strain WSM1325).
RHILP	385 {ECO:0000313|EMBL:AIB07868.1}	Bacteria,Proteobacteria,Alphaproteobacteria,Rhizobiales,Rhizobiaceae,Rhizobium/Agrobacterium group,Rhizobium leguminosarum bv. phaseoli.
LEGLN	661367 {ECO:0000313|EMBL:CDI36850.1}	Bacteria,Proteobacteria,Gammaproteobacteria,Legionellales,Legionellaceae,Legionella longbeachae serogroup 1 (strain NSW150).
RHILV	754774 {ECO:0000313|EMBL:AFY10688.1}	Bacteria,Proteobacteria,Alphaproteobacteria,Rhizobiales,Rhizobiaceae,Rhizobium/Agrobacterium group,Rhizobium leguminosarum bv. viciae USDA 2370.
RHILW	395492 {ECO:0000313|EMBL:CDK11759.1}	Bacteria,Proteobacteria,Alphaproteobacteria,Rhizobiales,Rhizobiaceae,Rhizobium/Agrobacterium group,Rhizobium leguminosarum bv. trifolii (strain WSM2304).
RHILT	386 {ECO:0000313|EMBL:AIZ50106.1}	Bacteria,Proteobacteria,Alphaproteobacteria,Rhizobiales,Rhizobiaceae,Rhizobium/Agrobacterium group,Rhizobium leguminosarum bv. trifolii.
RHILU	136996 {ECO:0000313|EMBL:AAG14364.1}	Bacteria,Proteobacteria,Alphaproteobacteria,Rhizobiales,Rhizobiaceae,Rhizobium/Agrobacterium group,Rhizobium lupini.
RHOPX	652103 {ECO:0000313|EMBL:CDK12374.1}	Bacteria,Proteobacteria,Alphaproteobacteria,Rhizobiales,Bradyrhizobiaceae,Rhodopseudomonas palustris (strain DX-1).
RICAE	347255 {ECO:0000313|EMBL:CDK11860.1}	Bacteria,Proteobacteria,Alphaproteobacteria,Rickettsiales,Rickettsiaceae,Rickettsieae,Rickettsia,Rickettsia africae (strain ESF-5).
RICAF	35788 {ECO:0000313|EMBL:ABG74433.1}	Bacteria,Proteobacteria,Alphaproteobacteria,Rickettsiales,Rickettsiaceae,Rickettsieae,Rickettsia,Rickettsia africae.
ARTOX	1671 {ECO:0000313|EMBL:CAD24318.1}	Bacteria,Actinobacteria,Micrococcales,Micrococcaceae,Arthrobacter oxydans.
ALISL	316275 {ECO:0000313|EMBL:ABB72352.1}	Bacteria,Proteobacteria,Gammaproteobacteria,Vibrionales,Vibrionaceae,LFI1238)).
RHILO	266835 {ECO:0000313|EMBL:CDK12363.1}	Bacteria,Proteobacteria,Alphaproteobacteria,Rhizobiales,Phyllobacteriaceae,Rhizobium loti (strain MAFF303099) (Mesorhizobium loti).
SALG2	550538 {ECO:0000313|EMBL:CDO58102.1}	Bacteria,Proteobacteria,Gammaproteobacteria,Enterobacteriales,Enterobacteriaceae,Salmonella gallinarum (strain 287/91 / NCTC 13346).
RICAC	1105110 {ECO:0000313|EMBL:CDK11898.1}	Bacteria,Proteobacteria,Alphaproteobacteria,Rickettsiales,Rickettsiaceae,Rickettsieae,Rickettsia,Rickettsia australis (strain Cutlack).
RICAM	933950 {ECO:0000313|EMBL:AEV54368.1}	Bacteria,Proteobacteria,Alphaproteobacteria,Rickettsiales,Rickettsiaceae,Rickettsieae,Rickettsia,Candidatus Rickettsia amblyommii str. AaR/SC.
SPHMC	33050 {ECO:0000313|EMBL:BAF98444.1}	Bacteria,Proteobacteria,Alphaproteobacteria,Sphingomonadales,Sphingomonadaceae,Sphingopyxis macrogoltabida (Sphingomonas macrogoltabidus).
RHOPS	316057 {ECO:0000313|EMBL:CDI39885.1}	Bacteria,Proteobacteria,Alphaproteobacteria,Rhizobiales,Bradyrhizobiaceae,Rhodopseudomonas palustris (strain BisB5).
RICAH	293614 {ECO:0000313|EMBL:CDI30433.1}	Bacteria,Proteobacteria,Alphaproteobacteria,Rickettsiales,Rickettsiaceae,Rickettsieae,Rickettsia,Rickettsia akari (strain Hartford).
RHOPB	316056 {ECO:0000313|EMBL:CDI39448.1}	Bacteria,Proteobacteria,Alphaproteobacteria,Rhizobiales,Bradyrhizobiaceae,Rhodopseudomonas palustris (strain BisB18).
MYCSS	164756 {ECO:0000313|EMBL:AAQ95210.1}	Bacteria,Actinobacteria,Corynebacteriales,Mycobacteriaceae,Mycobacterium sp. (strain MCS).
RICAK	786 {ECO:0000313|EMBL:AGH13134.1}	Bacteria,Proteobacteria,Alphaproteobacteria,Rickettsiales,Rickettsiaceae,Rickettsieae,Rickettsia,Rickettsia akari.
STIAD	378806 {ECO:0000313|EMBL:CAQ34925.1}	Bacteria,Proteobacteria,Deltaproteobacteria,Myxococcales,Cystobacterineae,Cystobacteraceae,Stigmatella aurantiaca (strain DW4/3-1).
ECOS5	431946 {ECO:0000313|EMBL:CDK08455.1}	Bacteria,Proteobacteria,Gammaproteobacteria,Enterobacteriales,Enterobacteriaceae,Escherichia coli O150:H5 (strain SE15).
SPHMU	28454 {ECO:0000313|EMBL:AJS13773.1}	Bacteria,Bacteroidetes,Sphingobacteriia,Sphingobacteriales,Sphingobacteriaceae,Sphingobacterium multivorum.
THEIA	580331 {ECO:0000313|EMBL:CDI38387.1}	Bacteria,Firmicutes,Clostridia,Thermoanaerobacterales,Thermoanaerobacteraceae,Thermoanaerobacter italicus (strain DSM 9252 / Ab9).
DEIRD	1299 {ECO:0000313|EMBL:ACX31683.1}	Bacteria,Deinococcus-Thermus,Deinococci,Deinococcales,Deinococcaceae,Deinococcus radiodurans.
BURM1	395019 {ECO:0000313|EMBL:CDI36893.1}	Bacteria,Proteobacteria,Betaproteobacteria,Burkholderiales,Burkholderiaceae,Burkholderia,Burkholderia multivorans (strain ATCC 17616 / 249).
STIAU	41 {ECO:0000313|EMBL:CAB99443.1}	Bacteria,Proteobacteria,Deltaproteobacteria,Myxococcales,Cystobacterineae,Cystobacteraceae,Stigmatella aurantiaca.
THELD	580340 {ECO:0000313|EMBL:CDK09349.1}	Bacteria,Synergistetes,Synergistia,Synergistales,Synergistaceae,Thermovirga lienii (strain ATCC BAA-1197 / DSM 17291 / Cas60314).
MYCSC	1783 {ECO:0000313|EMBL:AAT35787.1}	Bacteria,Actinobacteria,Corynebacteriales,Mycobacteriaceae,Mycobacterium scrofulaceum.
BURM7	320389 {ECO:0000313|EMBL:CDK09045.1}	Bacteria,Proteobacteria,Betaproteobacteria,Burkholderiales,Burkholderiaceae,Burkholderia,Burkholderia mallei (strain NCTC 10247).
BURM9	412022 {ECO:0000313|EMBL:CDK09044.1}	Bacteria,Proteobacteria,Betaproteobacteria,Burkholderiales,Burkholderiaceae,Burkholderia,Burkholderia mallei (strain NCTC 10229).
CALEA	511051 {ECO:0000313|EMBL:CDI37338.1}	Bacteria,Caldiserica,Caldisericia,Caldisericales,Caldisericaceae,Caldisericum exile (strain DSM 21853 / NBRC 104410 / AZM16c01).
PANVC	712898 {ECO:0000313|EMBL:CDK06274.1}	Bacteria,Proteobacteria,Gammaproteobacteria,Enterobacteriales,Enterobacteriaceae,Pantoea vagans (strain C9-1) (Pantoea agglomerans (strain C9-1)).
SPHMI	335406 {ECO:0000313|EMBL:BAC82713.1}	Bacteria,Proteobacteria,Alphaproteobacteria,Sphingomonadales,Sphingomonadaceae,Sphingosinicella microcystinivorans.
CAMHC	360107 {ECO:0000313|EMBL:CDK10235.1}	Bacteria,Proteobacteria,Epsilonproteobacteria,Campylobacterales,Campylobacteraceae,CH001A).
RICAG	1105111 {ECO:0000313|EMBL:CDI30417.1}	Bacteria,Proteobacteria,Alphaproteobacteria,Rickettsiales,Rickettsiaceae,Rickettsieae,Rickettsia,Rickettsia amblyommii (strain GAT-30V).
BURGS	999541 {ECO:0000313|EMBL:CDK09013.1}	Bacteria,Proteobacteria,Betaproteobacteria,Burkholderiales,Burkholderiaceae,Burkholderia gladioli (strain BSR3).
ECO44	216592 {ECO:0000313|EMBL:CDI35535.1}	Bacteria,Proteobacteria,Gammaproteobacteria,Enterobacteriales,Enterobacteriaceae,Escherichia coli O44:H18 (strain 042 / EAEC).
ECO45	585035 {ECO:0000313|EMBL:AIW65257.1}	Bacteria,Proteobacteria,Gammaproteobacteria,Enterobacteriales,Enterobacteriaceae,Escherichia coli O45:K1 (strain S88 / ExPEC).
NITVU	29421 {ECO:0000313|EMBL:ABD85366.1}	Bacteria,Proteobacteria,Alphaproteobacteria,Rhizobiales,Bradyrhizobiaceae,Nitrobacter vulgaris.
BIFBR	1685 {ECO:0000313|EMBL:AIW55059.1}	Bacteria,Actinobacteria,Bifidobacteriales,Bifidobacteriaceae,Bifidobacterium breve.
9CELL	11 {ECO:0000313|EMBL:BAA07672.1}	Bacteria,Actinobacteria,Micrococcales,Cellulomonadaceae,Cellulomonas gilvus.
CAMHY	91352 {ECO:0000313|EMBL:BAK09214.1}	Bacteria,Proteobacteria,Epsilonproteobacteria,Campylobacterales,Campylobacteraceae,Campylobacter hyointestinalis subsp. hyointestinalis.
XENBU	290110 {ECO:0000313|EMBL:AEU10771.1}	Bacteria,Proteobacteria,Gammaproteobacteria,Enterobacteriales,Enterobacteriaceae,Xenorhabdus budapestensis.
XENBS	406818 {ECO:0000313|EMBL:CDI34324.1}	Bacteria,Proteobacteria,Gammaproteobacteria,Enterobacteriales,Enterobacteriaceae,Xenorhabdus bovienii (strain SS-2004).
MYCSX	106323 {ECO:0000313|EMBL:CAB65286.1}	Bacteria,Actinobacteria,Corynebacteriales,Mycobacteriaceae,Mycobacterium sp. (strain GP1).
CLOHU	48256 {ECO:0000313|EMBL:AAB02934.1}	Bacteria,Firmicutes,Clostridia,Clostridiales,Ruminococcaceae,Clostridium hungatei.
BART1	382640 {ECO:0000313|EMBL:CDI30455.1}	Bacteria,Proteobacteria,Alphaproteobacteria,Rhizobiales,Bartonellaceae,Bartonella tribocorum (strain CIP 105476 / IBS 506).
SOLCN	995 {ECO:0000313|EMBL:BAB13322.1}	Bacteria,Bacteroidetes,Sphingobacteriia,Sphingobacteriales,Sphingobacteriaceae,Solitalea canadensis (Flexibacter canadensis).
SOLCM	929556 {ECO:0000313|EMBL:CDK05826.1}	Bacteria,Bacteroidetes,Sphingobacteriia,Sphingobacteriales,Sphingobacteriaceae,NCIMB 12057 / USAM 9D) (Flexibacter canadensis).
CLOHI	1498 {ECO:0000313|EMBL:BAA34544.1}	Bacteria,Firmicutes,Clostridia,Clostridiales,Clostridiaceae,Clostridium histolyticum.
OLSUV	633147 {ECO:0000313|EMBL:KRO12336.1}	Bacteria,Actinobacteria,Coriobacteriia,Coriobacteriales,Atopobiaceae,VPI D76D-27C) (Lactobacillus uli).
BURMA	243160 {ECO:0000313|EMBL:CDI36900.1}	Bacteria,Proteobacteria,Betaproteobacteria,Burkholderiales,Burkholderiaceae,Burkholderia,Burkholderia mallei (strain ATCC 23344).
KLEVT	640131 {ECO:0000313|EMBL:CDK07288.1}	Bacteria,Proteobacteria,Gammaproteobacteria,Enterobacteriales,Enterobacteriaceae,Klebsiella variicola (strain At-22).
RHOPT	395960 {ECO:0000313|EMBL:ABQ63088.1}	Bacteria,Proteobacteria,Alphaproteobacteria,Rhizobiales,Bradyrhizobiaceae,Rhodopseudomonas palustris (strain TIE-1).
CHIPD	485918 {ECO:0000313|EMBL:CDI38559.1}	Bacteria,Bacteroidetes,Sphingobacteriia,Sphingobacteriales,Chitinophagaceae,2034).
SPIAZ	889378 {ECO:0000313|EMBL:CDI38381.1}	Bacteria,Spirochaetes,Spirochaetales,Spirochaetaceae,Spirochaeta africana (strain ATCC 700263 / DSM 8902 / Z-7692).
BURML	13373 {ECO:0000313|EMBL:AAN05082.1}	Bacteria,Proteobacteria,Betaproteobacteria,Burkholderiales,Burkholderiaceae,Burkholderia,Burkholderia mallei (Pseudomonas mallei).
PSYS1	125076 {ECO:0000313|EMBL:AAF70337.1}	Bacteria,Proteobacteria,Gammaproteobacteria,Pseudomonadales,Moraxellaceae,Psychrobacter sp. (strain St1).
LARHH	557598 {ECO:0000313|EMBL:CDK10662.1}	Bacteria,Proteobacteria,Betaproteobacteria,Neisseriales,Chromobacteriaceae,Laribacter hongkongensis (strain HLHK9).
PRODI	910454 {ECO:0000313|EMBL:AEH57230.1}	Bacteria,Cyanobacteria,Prochlorales,Prochloraceae,Prochloron didemni P2-Fiji.
BURMS	320388 {ECO:0000313|EMBL:CDI36910.1}	Bacteria,Proteobacteria,Betaproteobacteria,Burkholderiales,Burkholderiaceae,Burkholderia,Burkholderia mallei (strain SAVP1).
PROHO	1223 {ECO:0000313|EMBL:AAD00300.1}	Bacteria,Cyanobacteria,Prochlorales,Prochlorotrichaceae,Prochlorothrix hollandica.
KLEVA	244366 {ECO:0000313|EMBL:CTQ19440.1}	Bacteria,Proteobacteria,Gammaproteobacteria,Enterobacteriales,Enterobacteriaceae,Klebsiella variicola.
ECOSE	409438 {ECO:0000313|EMBL:CDI36316.1}	Bacteria,Proteobacteria,Gammaproteobacteria,Enterobacteriales,Enterobacteriaceae,Escherichia coli (strain SE11).
MYCSR	278137 {ECO:0000313|EMBL:CAG28927.1}	Bacteria,Actinobacteria,Corynebacteriales,Mycobacteriaceae,Mycobacterium gilvum (strain DSM 45189 / LMG 24558 / Spyr1).
ECOSM	439855 {ECO:0000313|EMBL:CDI36318.1}	Bacteria,Proteobacteria,Gammaproteobacteria,Enterobacteriales,Enterobacteriaceae,Escherichia coli (strain SMS-3-5 / SECEC).
NOCGL	1818 {ECO:0000313|EMBL:ACN88549.1}	Bacteria,Actinobacteria,Corynebacteriales,Nocardiaceae,Nocardia globerula.
BRUPB	520461 {ECO:0000313|EMBL:CDI39590.1}	Bacteria,Proteobacteria,Alphaproteobacteria,Rhizobiales,Brucellaceae,Brucella pinnipedialis (strain NCTC 12890 / BCCN 94-73 / B2/94).
CELGA	593907 {ECO:0000313|EMBL:CDI38107.1}	Bacteria,Actinobacteria,Micrococcales,Cellulomonadaceae,gilvus).
FLAJO	986 {ECO:0000313|EMBL:AFT91514.1}	Bacteria,Bacteroidetes,Flavobacteriia,Flavobacteriales,Flavobacteriaceae,Flavobacterium johnsoniae (Cytophaga johnsonae).
VIBCY	410291 {ECO:0000313|EMBL:EDL68315.1, ECO:0000313|Proteomes:UP000005308}	Bacteria,Proteobacteria,Gammaproteobacteria,Vibrionales,Vibrionaceae,Vibrio campbellii (strain HY01).
SHEPW	225849 {ECO:0000313|EMBL:CAN99584.1}	Bacteria,Proteobacteria,Gammaproteobacteria,Alteromonadales,Shewanellaceae,Shewanella piezotolerans (strain WP3 / JCM 13877).
ANASC	52271 {ECO:0000313|EMBL:AAD10229.1}	Bacteria,Cyanobacteria,Nostocales,Nostocaceae,Anabaena sp. (strain CA / ATCC 33047).
SHEPU	24 {ECO:0000313|EMBL:AAB80819.1}	Bacteria,Proteobacteria,Gammaproteobacteria,Alteromonadales,Shewanellaceae,Shewanella putrefaciens (Pseudomonas putrefaciens).
VIBCR	675814 {ECO:0000313|EMBL:AER27585.1}	Bacteria,Proteobacteria,Gammaproteobacteria,Vibrionales,Vibrionaceae,YB1).
ANASL	29412 {ECO:0000313|EMBL:ABV64383.1}	Bacteria,Cyanobacteria,Nostocales,Nostocaceae,Anabaena sp. (strain L31).
PLUGE	61647 {ECO:0000313|EMBL:AAQ73649.1}	Bacteria,Proteobacteria,Gammaproteobacteria,Enterobacteriales,Enterobacteriaceae,Pluralibacter gergoviae (Enterobacter gergoviae).
ANASK	447217 {ECO:0000313|EMBL:CDI36751.1}	Bacteria,Proteobacteria,Deltaproteobacteria,Myxococcales,Cystobacterineae,Anaeromyxobacteraceae,Anaeromyxobacter sp. (strain K).
TREDN	999427 {ECO:0000313|EMBL:AFV33673.1}	Bacteria,Spirochaetes,Spirochaetales,Spirochaetaceae,Treponema denticola ASLM.
VIBCJ	593588 {ECO:0000313|EMBL:CDI34052.1}	Bacteria,Proteobacteria,Gammaproteobacteria,Vibrionales,Vibrionaceae,Vibrio cholerae serotype O1 (strain MJ-1236).
VIBCI	675 {ECO:0000313|EMBL:ABL09879.1}	Bacteria,Proteobacteria,Gammaproteobacteria,Vibrionales,Vibrionaceae,Vibrio cincinnatiensis.
ANASU	13335 {ECO:0000313|EMBL:AAL35346.1}	Bacteria,Proteobacteria,Gammaproteobacteria,Aeromonadales,Succinivibrionaceae,Anaerobiospirillum succiniciproducens.
BACOV	28116 {ECO:0000313|EMBL:CAC11123.2}	Bacteria,Bacteroidetes,Bacteroidia,Bacteroidales,Bacteroidaceae,Bacteroides ovatus.
VIBCM	579112 {ECO:0000313|EMBL:CDK06181.1}	Bacteria,Proteobacteria,Gammaproteobacteria,Vibrionales,Vibrionaceae,Vibrio cholerae serotype O1 (strain M66-2).
VIBCL	1306408 {ECO:0000313|EMBL:AHM25178.1}	Bacteria,Proteobacteria,Gammaproteobacteria,Vibrionales,Vibrionaceae,Vibrio cholerae VC833.
VIBCB	338187 {ECO:0000313|EMBL:CDK08626.1}	Bacteria,Proteobacteria,Gammaproteobacteria,Vibrionales,Vibrionaceae,Vibrio campbellii (strain ATCC BAA-1116 / BB120).
DICZE	561229 {ECO:0000313|EMBL:ABQ41847.1}	Bacteria,Proteobacteria,Gammaproteobacteria,Enterobacteriales,Enterobacteriaceae,Dickeya zeae (strain Ech1591).
TREDE	243275 {ECO:0000313|EMBL:CDI32883.1}	Bacteria,Spirochaetes,Spirochaetales,Spirochaetaceae,Treponema denticola (strain ATCC 35405 / CIP 103919 / DSM 14222).
FUSNP	393480 {ECO:0000313|EMBL:ACT35167.1}	Bacteria,Fusobacteria,Fusobacteriales,Fusobacteriaceae,Fusobacterium nucleatum subsp. polymorphum ATCC 10953.
FUSNU	851 {ECO:0000313|EMBL:CAA47273.1}	Bacteria,Fusobacteria,Fusobacteriales,Fusobacteriaceae,Fusobacterium nucleatum.
PSEHA	228 {ECO:0000313|EMBL:CAH57475.1}	Bacteria,Proteobacteria,Gammaproteobacteria,Alteromonadales,Pseudoalteromonadaceae,Pseudoalteromonas haloplanktis (Alteromonas haloplanktis).
FUSNV	1307427 {ECO:0000313|EMBL:ALF20030.1}	Bacteria,Fusobacteria,Fusobacteriales,Fusobacteriaceae,Fusobacterium nucleatum subsp. vincentii ChDC F8.
VIBC3	345073 {ECO:0000313|EMBL:ACM78656.1}	Bacteria,Proteobacteria,Gammaproteobacteria,Vibrionales,Vibrionaceae,O395).
PHYMT	482235 {ECO:0000313|Proteomes:UP000002020}	Bacteria,Tenericutes,Mollicutes,Acholeplasmatales,Acholeplasmataceae,Candidatus Phytoplasma,Phytoplasma mali (strain AT).
FUSNC	1307428 {ECO:0000313|EMBL:ALF23380.1}	Bacteria,Fusobacteria,Fusobacteriales,Fusobacteriaceae,Fusobacterium nucleatum subsp. nucleatum ChDC F316.
BACO1	411476 {ECO:0000313|EMBL:EDO10379.1, ECO:0000313|Proteomes:UP000005475}	Bacteria,Bacteroidetes,Bacteroidia,Bacteroidales,Bacteroidaceae,11153).
PHYMF	1142394 {ECO:0000313|EMBL:CDI33063.1}	Bacteria,Planctomycetes,Phycisphaerae,Phycisphaerales,Phycisphaeraceae,FYK2301M01).
FUSNN	190304 {ECO:0000313|EMBL:AIC79906.1}	Bacteria,Fusobacteria,Fusobacteriales,Fusobacteriaceae,101130 / JCM 8532 / LMG 13131).
STRFL	67294 {ECO:0000313|EMBL:AAX31550.1}	Bacteria,Actinobacteria,Streptomycetales,Streptomycetaceae,Streptomyces filamentosus (Streptomyces roseosporus).
CALBD	521460 {ECO:0000313|EMBL:CDK08839.1}	Bacteria,Firmicutes,Clostridia,Thermoanaerobacterales,Thermoanaerobacterales Family III. Incertae Sedis,(Anaerocellum thermophilum).
ROSHA	585394 {ECO:0000313|EMBL:CDI30549.1}	Bacteria,Firmicutes,Clostridia,Clostridiales,Lachnospiraceae,Roseburia hominis (strain DSM 16839 / NCIMB 14029 / A2-183).
FLAJ1	376686 {ECO:0000313|EMBL:ABL60882.1}	Bacteria,Bacteroidetes,Flavobacteriia,Flavobacteriales,Flavobacteriaceae,(Cytophaga johnsonae).
STRFI	68197 {ECO:0000313|EMBL:BAB13303.1}	Bacteria,Actinobacteria,Streptomycetales,Streptomycetaceae,Streptomyces fimbriatus.
NEPCE	207954 {ECO:0000313|EMBL:EAR59694.1, ECO:0000313|Proteomes:UP000002171}	Bacteria,Proteobacteria,Gammaproteobacteria,Oceanospirillales,Neptuniibacter caesariensis.
STRFA	591167 {ECO:0000313|EMBL:CDK04511.1}	Bacteria,Actinobacteria,Streptomycetales,Streptomycetaceae,Streptomyces pratensis (strain ATCC 33331 / IAF-45CD).
ZUNPS	655815 {ECO:0000313|EMBL:CDI38544.1}	Bacteria,Bacteroidetes,Flavobacteriia,Flavobacteriales,Flavobacteriaceae,Zunongwangia profunda (strain DSM 18752 / CCTCC AB 206139 / SM-A87).
RHITR	398 {ECO:0000313|EMBL:AHZ63641.1}	Bacteria,Proteobacteria,Alphaproteobacteria,Rhizobiales,Rhizobiaceae,Rhizobium/Agrobacterium group,Rhizobium tropici.
AMICL	572547 {ECO:0000313|EMBL:CDI37199.1}	Bacteria,Synergistetes,Synergistia,Synergistales,Synergistaceae,Aminobacterium colombiense (strain DSM 12261 / ALA-1).
STRFR	1906 {ECO:0000313|EMBL:AAZ23083.1}	Bacteria,Actinobacteria,Streptomycetales,Streptomycetaceae,Streptomyces fradiae (Streptomyces roseoflavus).
HELPF	585535 {ECO:0000313|EMBL:CDI33731.1}	Bacteria,Proteobacteria,Epsilonproteobacteria,Campylobacterales,Helicobacteraceae,Helicobacter pylori (strain 35A).
HELPG	563041 {ECO:0000313|EMBL:CDK05897.1}	Bacteria,Proteobacteria,Epsilonproteobacteria,Campylobacterales,Helicobacteraceae,Helicobacter pylori (strain G27).
HELPB	592205 {ECO:0000313|EMBL:CDI33803.1}	Bacteria,Proteobacteria,Epsilonproteobacteria,Campylobacterales,Helicobacteraceae,Helicobacter pylori (strain B38).
HELPC	765964 {ECO:0000313|EMBL:CDI33723.1}	Bacteria,Proteobacteria,Epsilonproteobacteria,Campylobacterales,Helicobacteraceae,Helicobacter pylori (strain Cuz20).
SHEFN	318167 {ECO:0000313|EMBL:CDI37269.1}	Bacteria,Proteobacteria,Gammaproteobacteria,Alteromonadales,Shewanellaceae,Shewanella frigidimarina (strain NCIMB 400).
HELPL	102608 {ECO:0000313|EMBL:CDK05904.1}	Bacteria,Proteobacteria,Epsilonproteobacteria,Campylobacterales,Helicobacteraceae,Helicobacter pylori (strain F32).
HELPM	765962 {ECO:0000313|EMBL:CDK05895.1}	Bacteria,Proteobacteria,Epsilonproteobacteria,Campylobacterales,Helicobacteraceae,Helicobacter pylori (strain SJM180).
HELPJ	85963 {ECO:0000313|EMBL:CDK13007.1}	Bacteria,Proteobacteria,Epsilonproteobacteria,Campylobacterales,Helicobacteraceae,J99).
HELPK	866345 {ECO:0000313|EMBL:CDK05940.1}	Bacteria,Proteobacteria,Epsilonproteobacteria,Campylobacterales,Helicobacteraceae,Helicobacter pylori (strain F30).
HELPH	357544 {ECO:0000313|EMBL:CDI33765.1}	Bacteria,Proteobacteria,Epsilonproteobacteria,Campylobacterales,Helicobacteraceae,Helicobacter pylori (strain HPAG1).
HELPI	866344 {ECO:0000313|EMBL:CDK05862.1}	Bacteria,Proteobacteria,Epsilonproteobacteria,Campylobacterales,Helicobacteraceae,Helicobacter pylori (strain F16).
HELPV	637913 {ECO:0000313|EMBL:ADI35431.1, ECO:0000313|Proteomes:UP000007088}	Bacteria,Proteobacteria,Epsilonproteobacteria,Campylobacterales,Helicobacteraceae,Helicobacter pylori (strain v225d).
DICTD	515635 {ECO:0000313|EMBL:CDI37300.1}	Bacteria,Dictyoglomi,Dictyoglomales,Dictyoglomaceae,Dictyoglomus turgidum (strain Z-1310 / DSM 6724).
HELPT	794851 {ECO:0000313|EMBL:CDK05870.1}	Bacteria,Proteobacteria,Epsilonproteobacteria,Campylobacterales,Helicobacteraceae,Helicobacter pylori (strain Sat464).
HELPR	907237 {ECO:0000313|EMBL:CDK05872.1}	Bacteria,Proteobacteria,Epsilonproteobacteria,Campylobacterales,Helicobacteraceae,Helicobacter pylori (strain Lithuania75).
HELPS	512562 {ECO:0000313|EMBL:CDI33728.1}	Bacteria,Proteobacteria,Epsilonproteobacteria,Campylobacterales,Helicobacteraceae,Helicobacter pylori (strain Shi470).
DESRM	349161 {ECO:0000313|EMBL:CDK08866.1}	Bacteria,Firmicutes,Clostridia,Clostridiales,Peptococcaceae,Desulfotomaculum reducens (strain MI-1).
HELPQ	866346 {ECO:0000313|EMBL:CDK05864.1}	Bacteria,Proteobacteria,Epsilonproteobacteria,Campylobacterales,Helicobacteraceae,Helicobacter pylori (strain F57).
MESPL	69974 {ECO:0000313|EMBL:CDX60252.1}	Bacteria,Proteobacteria,Alphaproteobacteria,Rhizobiales,Phyllobacteriaceae,Mesorhizobium plurifarium.
SHEFR	56812 {ECO:0000313|EMBL:AAT90847.1}	Bacteria,Proteobacteria,Gammaproteobacteria,Alteromonadales,Shewanellaceae,Shewanella frigidimarina.
DICTH	14 {ECO:0000313|EMBL:AAA96977.1}	Bacteria,Dictyoglomi,Dictyoglomales,Dictyoglomaceae,Dictyoglomus thermophilum.
HELPX	1191287 {ECO:0000313|EMBL:AIE11293.1}	Bacteria,Proteobacteria,Epsilonproteobacteria,Campylobacterales,Helicobacteraceae,Helicobacter pylori GC26.
HELPY	85962 {ECO:0000313|EMBL:CDK13004.1}	Bacteria,Proteobacteria,Epsilonproteobacteria,Campylobacterales,Helicobacteraceae,pylori).
LEPIT	44275 {ECO:0000313|EMBL:ABU88672.1}	Bacteria,Spirochaetes,Leptospirales,Leptospiraceae,copenhageni.
TISCR	79681 {ECO:0000313|EMBL:ADR10474.1}	Bacteria,Firmicutes,Tissierellia,Tissierellales,Tissierellaceae,Tissierella creatinophila.
LEPIR	312177 {ECO:0000313|EMBL:ACD46815.1}	Bacteria,Spirochaetes,Leptospirales,Leptospiraceae,Leptospira interrogans serovar Szwajizak.
META2	1091494 {ECO:0000313|EMBL:CDK08954.1}	Bacteria,Proteobacteria,Gammaproteobacteria,Methylococcales,Methylococcaceae,B-2133 / 20Z).
MAGMG	188 {ECO:0000313|EMBL:AAR21103.1}	Bacteria,Proteobacteria,Alphaproteobacteria,Rhodospirillales,Rhodospirillaceae,Magnetospirillum magnetotacticum (Aquaspirillum magnetotacticum).
STRT1	299768 {ECO:0000313|EMBL:CDK10818.1}	Bacteria,Firmicutes,Bacilli,Lactobacillales,Streptococcaceae,Streptococcus thermophilus (strain CNRZ 1066).
STRT2	264199 {ECO:0000313|EMBL:AAM28583.1}	Bacteria,Firmicutes,Bacilli,Lactobacillales,Streptococcaceae,Streptococcus thermophilus (strain ATCC BAA-250 / LMG 18311).
BACT3	180850 {ECO:0000313|EMBL:ABD64410.1}	Bacteria,Firmicutes,Bacilli,Bacillales,Bacillaceae,Bacillus,Bacillus thuringiensis subsp. indiana.
TRURR	649638 {ECO:0000313|EMBL:CDI36980.1}	Bacteria,Deinococcus-Thermus,Deinococci,Deinococcales,Trueperaceae,RQ-24).
LEPIN	189518 {ECO:0000313|EMBL:AIK02015.1}	Bacteria,Spirochaetes,Leptospirales,Leptospiraceae,(strain 56601).
FLUTR	755732 {ECO:0000313|EMBL:CDK10665.1}	Bacteria,Bacteroidetes,Flavobacteriia,Flavobacteriales,Cryomorphaceae,Fluviicola taffensis (strain DSM 16823 / RW262 / RW262).
DESTD	868864 {ECO:0000313|EMBL:CDK10171.1}	Bacteria,Aquificae,Desulfurobacteriales,Desulfurobacteriaceae,Desulfurobacterium thermolithotrophum (strain DSM 11699 / BSA).
WEIKK	1045854 {ECO:0000313|EMBL:CDI39269.1}	Bacteria,Firmicutes,Bacilli,Lactobacillales,Leuconostocaceae,Weissella koreensis (strain KACC 15510).
STRTD	322159 {ECO:0000313|EMBL:CDK05491.1}	Bacteria,Firmicutes,Bacilli,Lactobacillales,Streptococcaceae,Streptococcus thermophilus (strain ATCC BAA-491 / LMD-9).
STRTE	1932 {ECO:0000313|EMBL:CAM34342.1}	Bacteria,Actinobacteria,Streptomycetales,Streptomycetaceae,Streptomyces tendae.
WOLPI	955 {ECO:0000313|EMBL:AAO49281.1}	Bacteria,Proteobacteria,Alphaproteobacteria,Rickettsiales,Anaplasmataceae,Wolbachieae,Wolbachia pipientis.
STRTA	330919 {ECO:0000313|EMBL:ADU56360.1}	Bacteria,Actinobacteria,Streptomycetales,Streptomycetaceae,Streptomyces tacrolimicus.
ANADF	404589 {ECO:0000313|EMBL:CDK08891.1}	Bacteria,Proteobacteria,Deltaproteobacteria,Myxococcales,Cystobacterineae,Anaeromyxobacteraceae,Anaeromyxobacter sp. (strain Fw109-5).
STRTL	66859 {ECO:0000313|EMBL:AHG24944.1}	Bacteria,Actinobacteria,Streptomycetales,Streptomycetaceae,Streptomyces thermoviolaceus subsp. apingens.
METAI	395964 {ECO:0000313|EMBL:AAU05770.1}	Bacteria,Proteobacteria,Alphaproteobacteria,Rhizobiales,Beijerinckiaceae,Methylocapsa acidiphila B2.
STRTN	767463 {ECO:0000313|EMBL:CDK10822.1}	Bacteria,Firmicutes,Bacilli,Lactobacillales,Streptococcaceae,Streptococcus thermophilus (strain ND03).
STRTO	55952 {ECO:0000313|EMBL:AAM80527.1}	Bacteria,Actinobacteria,Streptomycetales,Streptomycetaceae,Streptomyces toyocaensis.
METAL	39775 {ECO:0000313|EMBL:AAC45111.1}	Bacteria,Proteobacteria,Gammaproteobacteria,Methylococcales,Methylococcaceae,Methylomicrobium album (Methylobacter albus).
STRTI	45399 {ECO:0000313|EMBL:BAH04169.1}	Bacteria,Actinobacteria,Streptomycetales,Streptomycetaceae,Streptomyces triostinicus.
STRTR	1308 {ECO:0000313|EMBL:CCJ27877.1}	Bacteria,Firmicutes,Bacilli,Lactobacillales,Streptococcaceae,Streptococcus thermophilus.
ALLWA	61595 {ECO:0000313|EMBL:CAX62327.1}	Bacteria,Proteobacteria,Gammaproteobacteria,Chromatiales,Chromatiaceae,Allochromatium warmingii (Chromatium warmingii).
RAHSY	741091 {ECO:0000313|EMBL:CDK06321.1}	Bacteria,Proteobacteria,Gammaproteobacteria,Enterobacteriales,Enterobacteriaceae,Rahnella sp. (strain Y9602).
STRDO	1317 {ECO:0000313|EMBL:ABV56642.1}	Bacteria,Firmicutes,Bacilli,Lactobacillales,Streptococcaceae,Streptococcus downei (Streptococcus sobrinus).
BUCUR	118120 {ECO:0000313|EMBL:AAR23319.1}	Bacteria,Proteobacteria,Gammaproteobacteria,Enterobacteriales,Enterobacteriaceae,Buchnera aphidicola subsp. Uroleucon rapunculoidis.
BUCUS	118121 {ECO:0000313|EMBL:AAR23321.1}	Bacteria,Proteobacteria,Gammaproteobacteria,Enterobacteriales,Enterobacteriaceae,Buchnera aphidicola subsp. Uroleucon solidaginis.
RICPU	562019 {ECO:0000313|EMBL:CDK11875.1}	Bacteria,Proteobacteria,Alphaproteobacteria,Rickettsiales,Rickettsiaceae,Rickettsieae,Rickettsia,Rickettsia peacockii (strain Rustic).
BUCUD	118114 {ECO:0000313|EMBL:AAR23320.1}	Bacteria,Proteobacteria,Gammaproteobacteria,Enterobacteriales,Enterobacteriaceae,Buchnera aphidicola subsp. Uroleucon rudbeckiae.
HELP7	907238 {ECO:0000313|EMBL:CDI33805.1}	Bacteria,Proteobacteria,Epsilonproteobacteria,Campylobacterales,Helicobacteraceae,Helicobacter pylori (strain India7).
HELP4	907240 {ECO:0000313|EMBL:CDK05902.1}	Bacteria,Proteobacteria,Epsilonproteobacteria,Campylobacterales,Helicobacteraceae,Helicobacter pylori (strain Gambia94/24).
HELP5	684950 {ECO:0000313|EMBL:CDK05867.1}	Bacteria,Proteobacteria,Epsilonproteobacteria,Campylobacterales,Helicobacteraceae,Helicobacter pylori (strain 52).
HELP2	570508 {ECO:0000313|EMBL:CDI33760.1}	Bacteria,Proteobacteria,Epsilonproteobacteria,Campylobacterales,Helicobacteraceae,Helicobacter pylori (strain P12).
HELP3	693745 {ECO:0000313|EMBL:CDI33750.1}	Bacteria,Proteobacteria,Epsilonproteobacteria,Campylobacterales,Helicobacteraceae,Helicobacter pylori (strain B8).
HELP1	290847 {ECO:0000313|EMBL:CDK05900.1}	Bacteria,Proteobacteria,Epsilonproteobacteria,Campylobacterales,Helicobacteraceae,Helicobacter pylori (strain 51).
BUCUM	118117 {ECO:0000313|EMBL:AAR21864.1}	Bacteria,Proteobacteria,Gammaproteobacteria,Enterobacteriales,Enterobacteriaceae,Buchnera aphidicola subsp. Uroleucon ambrosiae.
APHBL	173580 {ECO:0000313|EMBL:AAL16920.1}	Bacteria,Cyanobacteria,Nostocales,Nostocaceae,Aphanizomenon baltica.
ACTEU	718 {ECO:0000313|EMBL:AAM45569.1}	Bacteria,Proteobacteria,Gammaproteobacteria,Pasteurellales,Pasteurellaceae,Actinobacillus equuli.
BUCUH	118115 {ECO:0000313|EMBL:AAR23316.1}	Bacteria,Proteobacteria,Gammaproteobacteria,Enterobacteriales,Enterobacteriaceae,Buchnera aphidicola subsp. Uroleucon helianthicola.
BUCUJ	118116 {ECO:0000313|EMBL:AAR23317.1}	Bacteria,Proteobacteria,Gammaproteobacteria,Enterobacteriales,Enterobacteriaceae,Buchnera aphidicola subsp. Uroleucon jaceae.
HELP9	869727 {ECO:0000313|EMBL:CDI33768.1}	Bacteria,Proteobacteria,Epsilonproteobacteria,Campylobacterales,Helicobacteraceae,Helicobacter pylori (strain 908).
MARPU	37487 {ECO:0000313|PIR:B54226}	Bacteria,Proteobacteria,Gammaproteobacteria,Chromatiales,Chromatiaceae,Marichromatium purpuratum (Chromatium purpuratum).
MARPP	491952 {ECO:0000313|EMBL:CDI30730.1}	Bacteria,Proteobacteria,Gammaproteobacteria,Oceanospirillales,Marinomonas posidonica (strain CECT 7376 / NCIMB 14433 / IVIA-Po-181).
SPITD	665571 {ECO:0000313|EMBL:CDK10511.1}	Bacteria,Spirochaetes,Spirochaetales,Spirochaetaceae,Spirochaeta thermophila (strain ATCC 49972 / DSM 6192 / RI 19.B1).
EUBE2	515620 {ECO:0000313|PDB:3HNW}	Bacteria,Firmicutes,Clostridia,Clostridiales,Eubacteriaceae,Eubacterium eligens (strain ATCC 27750 / VPI C15-48).
LYSSC	444177 {ECO:0000313|EMBL:ABK63288.1}	Bacteria,Firmicutes,Bacilli,Bacillales,Bacillaceae,Lysinibacillus sphaericus (strain C3-41).
CLOSH	1121335 {ECO:0000313|EMBL:AGC67579.1, ECO:0000313|Proteomes:UP000011220}	Bacteria,Firmicutes,Clostridia,Clostridiales,Ruminococcaceae,8532 / NCIMB 11754).
SPITZ	869211 {ECO:0000313|EMBL:CDK10512.1}	Bacteria,Spirochaetes,Spirochaetales,Spirochaetaceae,Spirochaeta thermophila (strain ATCC 700085 / DSM 6578 / Z-1203).
RHILE	384 {ECO:0000313|EMBL:BAO96952.1}	Bacteria,Proteobacteria,Alphaproteobacteria,Rhizobiales,Rhizobiaceae,Rhizobium/Agrobacterium group,Rhizobium leguminosarum.
MARPK	443254 {ECO:0000313|EMBL:CDI36718.1}	Bacteria,Thermotogae,Petrotogales,Petrotogaceae,Marinitoga piezophila (strain DSM 14283 / JCM 11233 / KA3).
MYCRN	710685 {ECO:0000313|EMBL:CDI33662.1}	Bacteria,Actinobacteria,Corynebacteriales,Mycobacteriaceae,Mycobacterium rhodesiae (strain NBB3).
NIAKG	700598 {ECO:0000313|EMBL:CDK10698.1}	Bacteria,Bacteroidetes,Sphingobacteriia,Sphingobacteriales,Chitinophagaceae,Niastella koreensis (strain DSM 17620 / KACC 11465 / GR20-10).
RHOOP	37919 {ECO:0000313|EMBL:AAK29142.1}	Bacteria,Actinobacteria,Corynebacteriales,Nocardiaceae,Rhodococcus opacus (Nocardia opaca).
MYCRH	36814 {ECO:0000313|EMBL:ABS12436.1}	Bacteria,Actinobacteria,Corynebacteriales,Mycobacteriaceae,Mycobacterium rhodesiae.
FRANT	1163389 {ECO:0000313|EMBL:CDI36801.1}	Bacteria,Proteobacteria,Gammaproteobacteria,Thiotrichales,Francisellaceae,Francisella noatunensis subsp. orientalis (strain Toba 04).
HERA2	316274 {ECO:0000313|EMBL:CDK04571.1}	Bacteria,Chloroflexi,Chloroflexia,Herpetosiphonales,Herpetosiphonaceae,Herpetosiphon aurantiacus (strain ATCC 23779 / DSM 785).
ACIVR	1191460 {ECO:0000313|EMBL:ENV38228.1, ECO:0000313|Proteomes:UP000018445}	Bacteria,Proteobacteria,Gammaproteobacteria,Pseudomonadales,Moraxellaceae,Acinetobacter venetianus (strain ATCC 31012 / CIP 110063 / RAG-1).
LACS1	362948 {ECO:0000313|EMBL:CDK05039.1}	Bacteria,Firmicutes,Bacilli,Lactobacillales,Lactobacillaceae,Lactobacillus salivarius (strain UCC118).
LACS3	1593 {ECO:0000313|EMBL:AAB59152.1}	Bacteria,Firmicutes,Bacilli,Lactobacillales,Lactobacillaceae,Lactobacillus sp. (strain 30a).
RICFE	315456 {ECO:0000313|EMBL:CDI30418.1}	Bacteria,Proteobacteria,Alphaproteobacteria,Rickettsiales,Rickettsiaceae,Rickettsieae,Rickettsia,Rickettsia felis (strain ATCC VR-1525 / URRWXCal2) (Rickettsia azadi).
LACS5	983544 {ECO:0000313|EMBL:CDI33067.1}	Bacteria,Bacteroidetes,Flavobacteriia,Flavobacteriales,Flavobacteriaceae,Lacinutrix sp. (strain 5H-3-7-4).
CROWT	263511 {ECO:0000313|EMBL:BAP91517.1}	Bacteria,Cyanobacteria,Oscillatoriophycideae,Chroococcales,Crocosphaera watsonii.
RHOOB	632772 {ECO:0000313|EMBL:CDI33492.1}	Bacteria,Actinobacteria,Corynebacteriales,Nocardiaceae,Rhodococcus opacus (strain B4).
RICFI	42862 {ECO:0000313|EMBL:AFQ99215.1}	Bacteria,Proteobacteria,Alphaproteobacteria,Rickettsiales,Rickettsiaceae,Rickettsieae,Rickettsia,Rickettsia felis (Rickettsia azadi).
ARTNI	29320 {ECO:0000313|EMBL:CAD47993.1}	Bacteria,Actinobacteria,Micrococcales,Micrococcaceae,Arthrobacter nicotinovorans.
BUCCC	372461 {ECO:0000313|EMBL:ABJ90540.1, ECO:0000313|Proteomes:UP000000669}	Bacteria,Proteobacteria,Gammaproteobacteria,Enterobacteriales,Enterobacteriaceae,Buchnera aphidicola subsp. Cinara cedri (strain Cc).
CORAD	583355 {ECO:0000313|EMBL:CDK10628.1}	Bacteria,Verrucomicrobia,Opitutae,Puniceicoccales,Puniceicoccaceae,/ KCTC 12865).
LACSC	712961 {ECO:0000313|EMBL:CDI32898.1}	Bacteria,Firmicutes,Bacilli,Lactobacillales,Lactobacillaceae,Lactobacillus salivarius (strain CECT 5713).
RAHAQ	34038 {ECO:0000313|EMBL:CCC86752.1}	Bacteria,Proteobacteria,Gammaproteobacteria,Enterobacteriales,Enterobacteriaceae,Rahnella aquatilis.
LACSH	37482 {ECO:0000313|EMBL:ADL09141.1}	Bacteria,Firmicutes,Bacilli,Bacillales,Thermoactinomycetaceae,Laceyella sacchari (Thermoactinomyces thalpophilus).
CUPNH	381666 {ECO:0000313|EMBL:CDI33035.1}	Bacteria,Proteobacteria,Betaproteobacteria,Burkholderiales,Burkholderiaceae,(Ralstonia eutropha).
CUPNN	1042878 {ECO:0000313|EMBL:CDK05179.1}	Bacteria,Proteobacteria,Betaproteobacteria,Burkholderiales,Burkholderiaceae,eutropha).
LACSN	1625 {ECO:0000313|EMBL:ABB85331.1}	Bacteria,Firmicutes,Bacilli,Lactobacillales,Lactobacillaceae,Lactobacillus sanfranciscensis (Lactobacillus sanfrancisco).
KINRD	266940 {ECO:0000313|EMBL:CDI32176.1}	Bacteria,Actinobacteria,Kineosporiales,Kineosporiaceae,SRS30216).
LACSS	314315 {ECO:0000313|EMBL:CDI33355.1}	Bacteria,Firmicutes,Bacilli,Lactobacillales,Lactobacillaceae,Lactobacillus sakei subsp. sakei (strain 23K).
RAHAC	745277 {ECO:0000313|EMBL:CDK06322.1}	Bacteria,Proteobacteria,Gammaproteobacteria,Enterobacteriales,Enterobacteriaceae,105701 / NCIMB 13365 / CIP 78.65).
PARBH	314260 {ECO:0000313|EMBL:CDK11724.1}	Bacteria,Proteobacteria,Alphaproteobacteria,Parvularculales,Parvularculaceae,12087).
PELLU	1100 {ECO:0000313|EMBL:CAJ18274.1}	Bacteria,Chlorobi,Chlorobia,Chlorobiales,Chlorobiaceae,Chlorobium/Pelodictyon group,Pelodictyon luteolum.
CROAH	216432 {ECO:0000313|EMBL:CDK10674.1}	Bacteria,Bacteroidetes,Flavobacteriia,Flavobacteriales,Flavobacteriaceae,Croceibacter atlanticus (strain ATCC BAA-628 / HTCC2559 / KCTC 12090).
CORAY	43765 {ECO:0000313|EMBL:CBH32073.1}	Bacteria,Actinobacteria,Corynebacteriales,Corynebacteriaceae,Corynebacterium amycolatum.
KOMEU	940284 {ECO:0000313|EMBL:AGH09531.1}	Bacteria,Proteobacteria,Alphaproteobacteria,Rhodospirillales,Acetobacteraceae,Komagataeibacter europaeus LMG 18494.
SALVI	48409 {ECO:0000313|EMBL:AFJ91221.1}	Bacteria,Proteobacteria,Gammaproteobacteria,Enterobacteriales,Enterobacteriaceae,Salmonella virchow.
BAREL	807 {ECO:0000313|EMBL:BAG48894.1}	Bacteria,Proteobacteria,Alphaproteobacteria,Rhizobiales,Bartonellaceae,Bartonella elizabethae (Rochalimaea elizabethae).
YERKR	28152 {ECO:0000313|EMBL:AAP93004.1}	Bacteria,Proteobacteria,Gammaproteobacteria,Enterobacteriales,Enterobacteriaceae,Yersinia kristensenii.
PREMB	553174 {ECO:0000313|EMBL:CDI30585.1}	Bacteria,Bacteroidetes,Bacteroidia,Bacteroidales,Prevotellaceae,VPI 2381 / B282) (Bacteroides melaninogenicus).
OCEGH	314256 {ECO:0000313|EMBL:EAR49758.1, ECO:0000313|Proteomes:UP000003635}	Bacteria,Proteobacteria,Alphaproteobacteria,Rhodobacterales,Rhodobacteraceae,HTCC2516).
CLOIN	1522 {ECO:0000313|EMBL:ADV77963.1}	Bacteria,Firmicutes,Erysipelotrichia,Erysipelotrichales,Erysipelotrichaceae,Clostridium innocuum.
MOBCV	548479 {ECO:0000313|EMBL:CDK10242.1}	Bacteria,Actinobacteria,Actinomycetales,Actinomycetaceae,vaginalis).
RICTY	257363 {ECO:0000313|EMBL:ABG74389.1}	Bacteria,Proteobacteria,Alphaproteobacteria,Rickettsiales,Rickettsiaceae,Rickettsieae,Rickettsia,Rickettsia typhi (strain ATCC VR-144 / Wilmington).
RICPO	782 {ECO:0000313|EMBL:AAG43542.1}	Bacteria,Proteobacteria,Alphaproteobacteria,Rickettsiales,Rickettsiaceae,Rickettsieae,Rickettsia,Rickettsia prowazekii.
RICTP	785 {ECO:0000313|EMBL:AAM93507.1}	Bacteria,Proteobacteria,Alphaproteobacteria,Rickettsiales,Rickettsiaceae,Rickettsieae,Rickettsia,Rickettsia typhi.
COXB1	434924 {ECO:0000313|EMBL:CDI36831.1}	Bacteria,Proteobacteria,Gammaproteobacteria,Legionellales,Coxiellaceae,Q154)).
HAEHA	726 {ECO:0000313|EMBL:ABX64662.1}	Bacteria,Proteobacteria,Gammaproteobacteria,Pasteurellales,Pasteurellaceae,Haemophilus haemolyticus.
COXB2	434923 {ECO:0000313|EMBL:CDI36823.1}	Bacteria,Proteobacteria,Gammaproteobacteria,Legionellales,Coxiellaceae,Q212)).
9DELT	889268 {ECO:0000313|EMBL:AHN85647.1}	Bacteria,Proteobacteria,Deltaproteobacteria,Myxococcales,Nannocystineae,Nannocystaceae,Nannocystis pusilla.
ECO7I	585057 {ECO:0000313|EMBL:CDI35871.1}	Bacteria,Proteobacteria,Gammaproteobacteria,Enterobacteriales,Enterobacteriaceae,Escherichia coli O7:K1 (strain IAI39 / ExPEC).
NOSCO	449210 {ECO:0000313|EMBL:BAG48527.1}	Bacteria,Cyanobacteria,Nostocales,Nostocaceae,Nostoc cf. commune KG-102.
TRES6	869209 {ECO:0000313|EMBL:CDI32450.1}	Bacteria,Spirochaetes,Spirochaetales,Spirochaetaceae,Treponema succinifaciens (strain ATCC 33096 / DSM 2489 / 6091).
PSYT1	81861 {ECO:0000313|EMBL:CAD01099.1}	Bacteria,Proteobacteria,Gammaproteobacteria,Pseudomonadales,Moraxellaceae,Psychrobacter sp. (strain TAD1).
LACPL	220668 {ECO:0000313|EMBL:CDI32891.1}	Bacteria,Firmicutes,Bacilli,Lactobacillales,Lactobacillaceae,Lactobacillus plantarum (strain ATCC BAA-793 / NCIMB 8826 / WCFS1).
DESTA	706587 {ECO:0000313|EMBL:ABR92550.1}	Bacteria,Proteobacteria,Deltaproteobacteria,Syntrophobacterales,Syntrophaceae,Desulfomonile tiedjei (strain ATCC 49306 / DSM 6799 / DCB-1).
COXBR	360115 {ECO:0000313|EMBL:CDI36826.1}	Bacteria,Proteobacteria,Gammaproteobacteria,Legionellales,Coxiellaceae,Coxiella burnetii (strain RSA 331 / Henzerling II).
SAPGL	984262 {ECO:0000313|EMBL:CDI33709.1}	Bacteria,Bacteroidetes,Sphingobacteriia,Sphingobacteriales,Saprospiraceae,Saprospira grandis (strain Lewin).
ERWAC	665029 {ECO:0000313|EMBL:CDI34176.1}	Bacteria,Proteobacteria,Gammaproteobacteria,Enterobacteriales,Enterobacteriaceae,Erwinia amylovora (strain CFBP1430).
CALOW	632518 {ECO:0000313|EMBL:CDK08843.1}	Bacteria,Firmicutes,Clostridia,Thermoanaerobacterales,Thermoanaerobacterales Family III. Incertae Sedis,Caldicellulosiruptor owensensis (strain ATCC 700167 / DSM 13100 / OL).
BURL3	482957 {ECO:0000313|EMBL:ADD60417.1}	Bacteria,Proteobacteria,Betaproteobacteria,Burkholderiales,Burkholderiaceae,Burkholderia,/ 383).
CALOO	608506 {ECO:0000313|EMBL:CDI36704.1}	Bacteria,Firmicutes,Clostridia,Thermoanaerobacterales,Thermoanaerobacterales Family III. Incertae Sedis,Caldicellulosiruptor obsidiansis (strain ATCC BAA-2073 / strain OB47).
COXBE	777 {ECO:0000313|EMBL:AAK71262.1}	Bacteria,Proteobacteria,Gammaproteobacteria,Legionellales,Coxiellaceae,Coxiella burnetii.
ERWAP	593081 {ECO:0000313|EMBL:ACN52548.1}	Bacteria,Proteobacteria,Gammaproteobacteria,Enterobacteriales,Enterobacteriaceae,Erwinia aphidicola LMG 5341.
PSYTT	313595 {ECO:0000313|EMBL:CDK10696.1}	Bacteria,Bacteroidetes,Flavobacteriia,Flavobacteriales,Flavobacteriaceae,Psychroflexus torquis (strain ATCC 700755 / ACAM 623).
COXBN	434922 {ECO:0000313|EMBL:CDI36824.1}	Bacteria,Proteobacteria,Gammaproteobacteria,Legionellales,Coxiellaceae,Coxiella burnetii (strain Dugway 5J108-111).
PSETP	29415 {ECO:0000313|EMBL:AAF25224.1}	Bacteria,Cyanobacteria,Oscillatoriophycideae,Oscillatoriales,Pseudanabaena tenuis (strain PCC 7409).
NITG3	1266370 {ECO:0000313|EMBL:AGF29469.1}	Bacteria,Nitrospinae,Nitrospinia,Nitrospinales,Nitrospinaceae,Nitrospina gracilis (strain 3/211).
PSEAW	1009714 {ECO:0000313|EMBL:AID61548.1}	Bacteria,Proteobacteria,Gammaproteobacteria,Pseudomonadales,Pseudomonadaceae,Pseudomonas aeruginosa (strain PAK).
ACIC1	351607 {ECO:0000313|EMBL:CDK10145.1}	Bacteria,Actinobacteria,Acidothermales,Acidothermaceae,Acidothermus cellulolyticus (strain ATCC 43068 / 11B).
CELFN	446466 {ECO:0000313|EMBL:CDK10243.1}	Bacteria,Actinobacteria,Micrococcales,Cellulomonadaceae,134).
PSETA	47884 {ECO:0000313|EMBL:AAD03538.1}	Bacteria,Proteobacteria,Gammaproteobacteria,Pseudomonadales,Pseudomonadaceae,Pseudomonas taetrolens.
CELFI	1708 {ECO:0000313|EMBL:AAD42774.1}	Bacteria,Actinobacteria,Micrococcales,Cellulomonadaceae,Cellulomonas fimi.
PSETO	29442 {ECO:0000313|EMBL:CAG30639.1}	Bacteria,Proteobacteria,Gammaproteobacteria,Pseudomonadales,Pseudomonadaceae,Pseudomonas tolaasii.
AERUA	866775 {ECO:0000313|EMBL:CDI38504.1}	Bacteria,Firmicutes,Bacilli,Lactobacillales,Aerococcaceae,Aerococcus urinae (strain ACS-120-V-Col10a).
PSETH	1848 {ECO:0000313|EMBL:BAJ22156.1}	Bacteria,Actinobacteria,Pseudonocardiales,Pseudonocardiaceae,Pseudonocardia thermophila.
CELFA	590998 {ECO:0000313|EMBL:AEA30147.1}	Bacteria,Actinobacteria,Micrococcales,Cellulomonadaceae,/ NCIMB 8980 / NCTC 7547).
NOVAD	279238 {ECO:0000313|EMBL:CDI30335.1}	Bacteria,Proteobacteria,Alphaproteobacteria,Sphingomonadales,Sphingomonadaceae,Novosphingobium aromaticivorans (strain DSM 12444 / F199).
VIBFU	29494 {ECO:0000313|EMBL:ABG76068.1}	Bacteria,Proteobacteria,Gammaproteobacteria,Vibrionales,Vibrionaceae,Vibrio furnissii.
ECODH	316385 {ECO:0000313|EMBL:BAK08616.1}	Bacteria,Proteobacteria,Gammaproteobacteria,Enterobacteriales,Enterobacteriaceae,Escherichia coli (strain K12 / DH10B).
ARCB4	367737 {ECO:0000313|EMBL:CDI32364.1}	Bacteria,Proteobacteria,Epsilonproteobacteria,Campylobacterales,Campylobacteraceae,Arcobacter butzleri (strain RM4018).
RUBGE	1138313 {ECO:0000313|EMBL:AGA60315.1}	Bacteria,Proteobacteria,Betaproteobacteria,Burkholderiales,Rubrivivax gelatinosus S1.
SACHI	1837 {ECO:0000313|PIR:S35200}	Bacteria,Actinobacteria,Pseudonocardiales,Pseudonocardiaceae,Saccharopolyspora hirsuta.
BRUA2	359391 {ECO:0000313|EMBL:ABO39036.1}	Bacteria,Proteobacteria,Alphaproteobacteria,Rhizobiales,Brucellaceae,Brucella abortus (strain 2308).
BRUA1	430066 {ECO:0000313|EMBL:ABZ79476.1}	Bacteria,Proteobacteria,Alphaproteobacteria,Rhizobiales,Brucellaceae,Brucella abortus (strain S19).
RUBGI	983917 {ECO:0000313|EMBL:CDK02603.1}	Bacteria,Proteobacteria,Betaproteobacteria,Burkholderiales,Rubrivivax gelatinosus (strain NBRC 100245 / IL144).
AROAE	76114 {ECO:0000313|EMBL:CDI30263.1}	Bacteria,Proteobacteria,Betaproteobacteria,Rhodocyclales,Rhodocyclaceae,Aromatoleum aromaticum (strain EbN1) (Azoarcus sp. (strain EbN1)).
STREK	862751 {ECO:0000313|EMBL:CDI32372.1}	Bacteria,Actinobacteria,Streptomycetales,Streptomycetaceae,Streptomyces sp. (strain SirexAA-E / ActE).
STREJ	945704 {ECO:0000313|EMBL:CDI39410.1}	Bacteria,Firmicutes,Bacilli,Lactobacillales,Streptococcaceae,Streptococcus suis (strain JS14).
STREI	1335 {ECO:0000313|EMBL:BAE97577.1}	Bacteria,Firmicutes,Bacilli,Lactobacillales,Streptococcaceae,Streptococcus equinus (Streptococcus bovis).
ENTHA	768486 {ECO:0000313|EMBL:CDI31063.1}	Bacteria,Firmicutes,Bacilli,Lactobacillales,Enterococcaceae,/ NBRC 3181 / NCIMB 6459 / NCDO 1258).
STREO	285219 {ECO:0000313|EMBL:BAE78981.1}	Bacteria,Actinobacteria,Streptomycetales,Streptomycetaceae,Streptomyces sp. (strain KO-3988).
STREN	1003195 {ECO:0000313|EMBL:CCB84776.1}	Bacteria,Actinobacteria,Streptomycetales,Streptomycetaceae,14057 / NRRL 8057).
VIBPH	1394561 {ECO:0000313|EMBL:DAA64868.1}	Bacteria,Proteobacteria,Gammaproteobacteria,Vibrionales,Vibrionaceae,Vibrio parahaemolyticus S014.
STREC	1051072 {ECO:0000313|EMBL:CDK11495.1}	Bacteria,Firmicutes,Bacilli,Lactobacillales,Streptococcaceae,Streptococcus equi subsp. zooepidemicus (strain ATCC 35246 / C74-63).
CLOHA	84025 {ECO:0000313|EMBL:BAB87738.1}	Bacteria,Firmicutes,Clostridia,Clostridiales,Clostridiaceae,Clostridium haemolyticum.
VIBPE	28169 {ECO:0000313|EMBL:AAN86354.1}	Bacteria,Proteobacteria,Gammaproteobacteria,Vibrionales,Vibrionaceae,Vibrio pelagius.
STREG	285525 {ECO:0000313|EMBL:ABY83185.1}	Bacteria,Actinobacteria,Streptomycetales,Streptomycetaceae,Streptomyces sahachiroi.
STREF	1924 {ECO:0000313|EMBL:BAA92276.1}	Bacteria,Actinobacteria,Streptomycetales,Streptomycetaceae,Streptomyces purpurascens.
STREE	1159083 {ECO:0000313|PDB:4y4q-1}	Bacteria,Firmicutes,Bacilli,Lactobacillales,Streptococcaceae,Streptococcus pneumoniae PCS8235.
VIBPA	223926 {ECO:0000313|EMBL:CDK08643.1}	Bacteria,Proteobacteria,Gammaproteobacteria,Vibrionales,Vibrionaceae,Vibrio parahaemolyticus serotype O3:K6 (strain RIMD 2210633).
ENTHR	1354 {ECO:0000313|EMBL:CAA74232.1}	Bacteria,Firmicutes,Bacilli,Lactobacillales,Enterococcaceae,Enterococcus hirae.
PSEF1	743720 {ECO:0000313|EMBL:CDI33228.1}	Bacteria,Proteobacteria,Gammaproteobacteria,Pseudomonadales,Pseudomonadaceae,Pseudomonas fulva (strain 12-X).
GLANF	1085623 {ECO:0000313|EMBL:CDI36584.1}	Bacteria,Proteobacteria,Gammaproteobacteria,Alteromonadales,Alteromonadaceae,Glaciecola nitratireducens (strain JCM 12485 / KCTC 12276 / FR1064).
PSEF5	220664 {ECO:0000313|EMBL:AGE09378.1}	Bacteria,Proteobacteria,Gammaproteobacteria,Pseudomonadales,Pseudomonadaceae,Pseudomonas fluorescens (strain Pf-5 / ATCC BAA-477).
THIVI	13725 {ECO:0000313|EMBL:ABV80010.1}	Bacteria,Proteobacteria,Gammaproteobacteria,Chromatiales,Chromatiaceae,Thiocystis violacea.
STRES	1054460 {ECO:0000313|EMBL:CDK11087.1}	Bacteria,Firmicutes,Bacilli,Lactobacillales,Streptococcaceae,Streptococcus pseudopneumoniae (strain IS7493).
MIDMI	696127 {ECO:0000313|EMBL:CDK11902.1}	Bacteria,Proteobacteria,Alphaproteobacteria,Rickettsiales,Candidatus Midichloriaceae,Midichloria mitochondrii (strain IricVA).
STREQ	119602 {ECO:0000313|EMBL:BAI63401.1}	Bacteria,Firmicutes,Bacilli,Lactobacillales,Streptococcaceae,equisimilis).
STREP	760570 {ECO:0000313|EMBL:CDK11277.1}	Bacteria,Firmicutes,Bacilli,Lactobacillales,Streptococcaceae,/ LMG 14537).
VIBPR	671 {ECO:0000313|EMBL:BAB40620.1}	Bacteria,Proteobacteria,Gammaproteobacteria,Vibrionales,Vibrionaceae,Vibrio proteolyticus (Aeromonas proteolytica).
STREU	66423 {ECO:0000313|EMBL:BAH66978.1}	Bacteria,Actinobacteria,Streptomycetales,Streptomycetaceae,Streptomyces eurocidicus (Streptoverticillium eurocidicus).
TISMK	1110502 {ECO:0000313|EMBL:CDI30328.1}	Bacteria,Proteobacteria,Alphaproteobacteria,Rhodospirillales,Rhodospirillaceae,Tistrella mobilis (strain KA081020-065).
PSEFC	335 {ECO:0000313|EMBL:CAS06698.1}	Bacteria,Proteobacteria,Gammaproteobacteria,Pseudomonadales,Pseudomonadaceae,Pseudomonas fluorescens biotype C.
PSEFA	32035 {ECO:0000313|EMBL:CAS06689.1}	Bacteria,Proteobacteria,Gammaproteobacteria,Pseudomonadales,Pseudomonadaceae,Pseudomonas fluorescens biotype A.
SACVD	471857 {ECO:0000313|EMBL:AIH05717.1}	Bacteria,Actinobacteria,Pseudonocardiales,Pseudonocardiaceae,NBRC 12207 / P101).
THECU	2020 {ECO:0000313|EMBL:AAD39747.1}	Bacteria,Actinobacteria,Streptosporangiales,Thermomonosporaceae,Thermomonospora curvata.
FERGO	44754 {ECO:0000313|EMBL:AFY97406.1}	Bacteria,Thermotogae,Thermotogales,Fervidobacteriaceae,Fervidobacterium gondwanense.
PSEFL	254012 {ECO:0000313|EMBL:CAE53686.1}	Bacteria,Proteobacteria,Gammaproteobacteria,Pseudomonadales,Pseudomonadaceae,Pseudomonas fluorescens bv. II.
PSEFS	216595 {ECO:0000313|EMBL:ACX46288.1}	Bacteria,Proteobacteria,Gammaproteobacteria,Pseudomonadales,Pseudomonadaceae,Pseudomonas fluorescens (strain SBW25).
ROTMD	680646 {ECO:0000313|EMBL:CDI32396.1}	Bacteria,Actinobacteria,Micrococcales,Micrococcaceae,Rothia mucilaginosa (strain DY-18) (Stomatococcus mucilaginosus).
STRE8	347253 {ECO:0000313|EMBL:CDK10810.1}	Bacteria,Firmicutes,Bacilli,Lactobacillales,Streptococcaceae,Streptococcus salivarius (strain JIM8777).
THECK	717605 {ECO:0000313|EMBL:AGA58647.1, ECO:0000313|Proteomes:UP000010795}	Bacteria,Firmicutes,Bacilli,Bacillales,Paenibacillaceae,Thermobacillus composti (strain DSM 18247 / JCM 13945 / KWC4).
THECD	471852 {ECO:0000313|EMBL:CDK10169.1}	Bacteria,Actinobacteria,Streptosporangiales,Thermomonosporaceae,NCIMB 10081).
PSEP6	1042876 {ECO:0000313|EMBL:AGH68973.1}	Bacteria,Proteobacteria,Gammaproteobacteria,Pseudomonadales,Pseudomonadaceae,Pseudomonas putida (strain S16).
THECA	272 {ECO:0000313|EMBL:AAD50603.1}	Bacteria,Deinococcus-Thermus,Deinococci,Thermales,Thermaceae,Thermus caldophilus.
STRE5	1046629 {ECO:0000313|EMBL:CDK10811.1}	Bacteria,Firmicutes,Bacilli,Lactobacillales,Streptococcaceae,Streptococcus salivarius (strain 57.I).
STRE4	553482 {ECO:0000313|EMBL:CAW94149.1}	Bacteria,Firmicutes,Bacilli,Lactobacillales,Streptococcaceae,Streptococcus equi subsp. equi (strain 4047).
BRAJP	375 {ECO:0000313|EMBL:AAM12349.1}	Bacteria,Proteobacteria,Alphaproteobacteria,Rhizobiales,Bradyrhizobiaceae,Bradyrhizobium japonicum.
BRUAO	235 {ECO:0000313|EMBL:KMK86817.1}	Bacteria,Proteobacteria,Alphaproteobacteria,Rhizobiales,Brucellaceae,Brucella abortus.
BRUAB	262698 {ECO:0000313|EMBL:CDK12240.1}	Bacteria,Proteobacteria,Alphaproteobacteria,Rhizobiales,Brucellaceae,Brucella abortus biovar 1 (strain 9-941).
CALK2	632348 {ECO:0000313|EMBL:CDI36706.1}	Bacteria,Firmicutes,Clostridia,Thermoanaerobacterales,Thermoanaerobacterales Family III. Incertae Sedis,2002).
XENAZ	151755 {ECO:0000313|EMBL:AGI21725.1}	Bacteria,Proteobacteria,Betaproteobacteria,Burkholderiales,Comamonadaceae,Xenophilus azovorans.
BRELN	1703 {ECO:0000313|EMBL:AAB03568.1}	Bacteria,Actinobacteria,Micrococcales,Brevibacteriaceae,Brevibacterium linens.
AVIAV	751 {ECO:0000313|EMBL:AAT99737.1}	Bacteria,Proteobacteria,Gammaproteobacteria,Pasteurellales,Pasteurellaceae,Avibacterium avium (Pasteurella avium).
ECOD1	536056 {ECO:0000313|EMBL:AAA83539.1}	Bacteria,Proteobacteria,Gammaproteobacteria,Enterobacteriales,Enterobacteriaceae,DH1).
GRABC	391165 {ECO:0000313|EMBL:CDI39449.1}	Bacteria,Proteobacteria,Alphaproteobacteria,Rhodospirillales,Acetobacteraceae,Granulibacter bethesdensis (strain ATCC BAA-1260 / CGDNIH1).
STRSA	888807 {ECO:0000313|EMBL:ADG03715.1}	Bacteria,Firmicutes,Bacilli,Lactobacillales,Streptococcaceae,Streptococcus sanguinis SK1.
DESAO	643562 {ECO:0000313|EMBL:CDI37327.1}	Bacteria,Proteobacteria,Deltaproteobacteria,Desulfovibrionales,Desulfovibrionaceae,Desulfovibrio aespoeensis (strain ATCC 700646 / DSM 10631 / Aspo-2).
METNO	460265 {ECO:0000313|EMBL:ACH58590.1}	Bacteria,Proteobacteria,Alphaproteobacteria,Rhizobiales,Methylobacteriaceae,Methylobacterium nodulans (strain ORS2060 / LMG 21967).
DESAJ	646529 {ECO:0000313|EMBL:CDI37935.1}	Bacteria,Firmicutes,Clostridia,Clostridiales,Peptococcaceae,Desulfosporosinus acidiphilus (strain DSM 22704 / JCM 16185 / SJ4).
STRSD	1933 {ECO:0000313|EMBL:CAH18565.1}	Bacteria,Actinobacteria,Pseudonocardiales,Pseudonocardiaceae,11028) (Streptomyces tenebrarius).
DESAH	177437 {ECO:0000313|EMBL:CDK08845.1}	Bacteria,Proteobacteria,Deltaproteobacteria,Desulfobacterales,Desulfobacteraceae,Desulfobacterium autotrophicum (strain ATCC 43914 / DSM 3382 / HRM2).
METNJ	754476 {ECO:0000313|EMBL:ADF30426.1}	Bacteria,Proteobacteria,Gammaproteobacteria,Thiotrichales,Piscirickettsiaceae,25689 / JAM1).
DESAF	873 {ECO:0000313|EMBL:AAG21987.1}	Bacteria,Proteobacteria,Deltaproteobacteria,Desulfovibrionales,Desulfovibrionaceae,Desulfovibrio africanus.
STRSH	465543 {ECO:0000313|EMBL:EDY45950.2, ECO:0000313|Proteomes:UP000002779}	Bacteria,Actinobacteria,Streptomycetales,Streptomycetaceae,Streptomyces sp. (strain SPB074).
DESAD	526222 {ECO:0000313|EMBL:ABR92430.1}	Bacteria,Proteobacteria,Deltaproteobacteria,Desulfovibrionales,Desulfovibrionaceae,VKM B-1763).
DESAE	33002 {ECO:0000313|EMBL:ACF20341.1}	Bacteria,Proteobacteria,Deltaproteobacteria,Desulfurellales,Desulfurellaceae,Desulfurella acetivorans.
STRSM	172564 {ECO:0000313|PDB:1V0R}	Bacteria,Actinobacteria,Streptomycetales,Streptomycetaceae,Streptomyces sp. (strain PMF).
DESAC	281689 {ECO:0000313|EMBL:AAS68147.1}	Bacteria,Proteobacteria,Deltaproteobacteria,Desulfuromonadales,Desulfuromonadaceae,Desulfuromonas acetoxidans DSM 684.
STRSO	73044 {ECO:0000313|EMBL:AAQ01560.1}	Bacteria,Actinobacteria,Streptomycetales,Streptomycetaceae,Streptomyces seoulensis.
DESAA	439235 {ECO:0000313|EMBL:CDI36730.1}	Bacteria,Proteobacteria,Deltaproteobacteria,Desulfobacterales,Desulfobacteraceae,Desulfatibacillum alkenivorans (strain AK-01).
STRSQ	1931 {ECO:0000313|EMBL:AAA87616.1}	Bacteria,Actinobacteria,Streptomycetales,Streptomycetaceae,Streptomyces sp.
JONDD	471856 {ECO:0000313|EMBL:CDI33100.1}	Bacteria,Actinobacteria,Micrococcales,Jonesiaceae,(Listeria denitrificans).
AGRFC	176299 {ECO:0000313|EMBL:ABV69884.1}	Bacteria,Proteobacteria,Alphaproteobacteria,Rhizobiales,Rhizobiaceae,Rhizobium/Agrobacterium group,Agrobacterium,tumefaciens (strain C58)).
ALLVI	1049 {ECO:0000313|EMBL:BAB44148.1}	Bacteria,Proteobacteria,Gammaproteobacteria,Chromatiales,Chromatiaceae,Allochromatium vinosum (Chromatium vinosum).
STRSU	1307 {ECO:0000313|EMBL:ADC80727.1}	Bacteria,Firmicutes,Bacilli,Lactobacillales,Streptococcaceae,Streptococcus suis.
LEPFM	1048260 {ECO:0000313|EMBL:CDI37228.1}	Bacteria,Nitrospirae,Nitrospirales,Nitrospiraceae,Leptospirillum ferriphilum (strain ML-04).
STRSW	680198 {ECO:0000313|EMBL:CDK04514.1}	Bacteria,Actinobacteria,Streptomycetales,Streptomycetaceae,Streptomyces scabiei (strain 87.22).
VIBBS	391574 {ECO:0000313|EMBL:EDK30554.1, ECO:0000313|Proteomes:UP000004912}	Bacteria,Proteobacteria,Gammaproteobacteria,Vibrionales,Vibrionales bacterium (strain SWAT-3).
STRSY	391295 {ECO:0000313|EMBL:CDI39402.1}	Bacteria,Firmicutes,Bacilli,Lactobacillales,Streptococcaceae,Streptococcus suis (strain 05ZYH33).
STRSX	568813 {ECO:0000313|EMBL:AGH61308.1}	Bacteria,Firmicutes,Bacilli,Lactobacillales,Streptococcaceae,Streptococcus suis (strain SC84).
DESAT	589865 {ECO:0000313|EMBL:CDK08852.1}	Bacteria,Proteobacteria,Deltaproteobacteria,Desulfobacterales,Desulfobulbaceae,Desulfurivibrio alkaliphilus (strain DSM 19089 / UNIQEM U267 / AHT2).
STRSZ	40041 {ECO:0000313|EMBL:AEY78858.1}	Bacteria,Firmicutes,Bacilli,Lactobacillales,Streptococcaceae,Streptococcus equi subsp. zooepidemicus.
DESAR	880072 {ECO:0000313|EMBL:ABR92549.1}	Bacteria,Proteobacteria,Deltaproteobacteria,Syntrophobacterales,Syntrophaceae,Desulfobacca acetoxidans (strain ATCC 700848 / DSM 11109 / ASRB2).
DESAS	485916 {ECO:0000313|EMBL:ABR92562.1}	Bacteria,Firmicutes,Clostridia,Clostridiales,Peptococcaceae,B-1644).
ALLVD	572477 {ECO:0000313|EMBL:ACO55113.1}	Bacteria,Proteobacteria,Gammaproteobacteria,Chromatiales,Chromatiaceae,NCIMB 10441 / D) (Chromatium vinosum).
BUCRP	98793 {ECO:0000313|EMBL:AAZ30446.1}	Bacteria,Proteobacteria,Gammaproteobacteria,Enterobacteriales,Enterobacteriaceae,Buchnera aphidicola subsp. Rhopalosiphum padi.
CORPS	1719 {ECO:0000313|EMBL:ALF57863.1}	Bacteria,Actinobacteria,Corynebacteriales,Corynebacteriaceae,Corynebacterium pseudotuberculosis.
XYLCX	446471 {ECO:0000313|EMBL:CDI33823.1}	Bacteria,Actinobacteria,Micrococcales,Promicromonosporaceae,/ XIL07).
RHOSA	1086 {ECO:0000313|EMBL:BAB86973.1}	Bacteria,Proteobacteria,Alphaproteobacteria,Rhodothalassiales,Rhodothalassiaceae,Rhodothalassium salexigens.
MYCS8	212194 {ECO:0000313|EMBL:ACW83033.1}	Bacteria,Actinobacteria,Corynebacteriales,Mycobacteriaceae,Mycobacterium sp. (strain DSM 3803 / JC1).
PSEE4	384676 {ECO:0000313|EMBL:CDI33215.1}	Bacteria,Proteobacteria,Gammaproteobacteria,Pseudomonadales,Pseudomonadaceae,Pseudomonas entomophila (strain L48).
BUCRC	118107 {ECO:0000313|EMBL:AAZ30448.1}	Bacteria,Proteobacteria,Gammaproteobacteria,Enterobacteriales,Enterobacteriaceae,Buchnera aphidicola subsp. Rhopalosiphum cerasifoliae.
CORPF	765874 {ECO:0000313|EMBL:CDI36547.1}	Bacteria,Actinobacteria,Corynebacteriales,Corynebacteriaceae,Corynebacterium pseudotuberculosis (strain FRC41).
BUCRI	118108 {ECO:0000313|EMBL:AAZ30447.1}	Bacteria,Proteobacteria,Gammaproteobacteria,Enterobacteriales,Enterobacteriaceae,Buchnera aphidicola subsp. Rhopalosiphum insertum.
PSEHT	326442 {ECO:0000313|EMBL:AAZ50388.1}	Bacteria,Proteobacteria,Gammaproteobacteria,Alteromonadales,Pseudoalteromonadaceae,Pseudoalteromonas haloplanktis (strain TAC 125).
BUCRM	118109 {ECO:0000313|EMBL:AFZ62374.1}	Bacteria,Proteobacteria,Gammaproteobacteria,Enterobacteriales,Enterobacteriaceae,Buchnera aphidicola subsp. Rhopalosiphum maidis.
HALP7	65093 {ECO:0000313|EMBL:AFZ45605.1, ECO:0000313|Proteomes:UP000010481}	Bacteria,Cyanobacteria,Oscillatoriophycideae,Chroococcales,Halothece cluster,Halothece sp. (strain PCC 7418) (Synechococcus sp. (strain PCC 7418)).
STRRI	80859 {ECO:0000313|EMBL:CAG34019.1}	Bacteria,Actinobacteria,Streptomycetales,Streptomycetaceae,Streptomyces ribosidificus.
CORP1	679896 {ECO:0000313|EMBL:CDI36542.1}	Bacteria,Actinobacteria,Corynebacteriales,Corynebacteriaceae,Corynebacterium pseudotuberculosis (strain 1002).
CORP2	681645 {ECO:0000313|EMBL:CDI36546.1}	Bacteria,Actinobacteria,Corynebacteriales,Corynebacteriaceae,Corynebacterium pseudotuberculosis (strain C231).
LISIP	881621 {ECO:0000313|EMBL:CDI32624.1}	Bacteria,Firmicutes,Bacilli,Bacillales,Listeriaceae,Listeria ivanovii (strain ATCC BAA-678 / PAM 55).
LISIV	202752 {ECO:0000313|EMBL:ADN88559.1}	Bacteria,Firmicutes,Bacilli,Bacillales,Listeriaceae,Listeria ivanovii subsp. londoniensis.
HALPG	572479 {ECO:0000313|EMBL:AAS68586.1}	Bacteria,Firmicutes,Clostridia,Halanaerobiales,Halanaerobiaceae,Halanaerobium praevalens (strain ATCC 33744 / DSM 2228 / GSL).
CLOCD	720554 {ECO:0000313|EMBL:CDI37401.1}	Bacteria,Firmicutes,Clostridia,Clostridiales,Ruminococcaceae,Clostridium clariflavum (strain DSM 19732 / NBRC 101661 / EBR45).
ALTFO	116059 {ECO:0000313|EMBL:CAC07802.1}	Bacteria,Proteobacteria,Gammaproteobacteria,Alteromonadales,Alteromonadaceae,Alteromonas fortis (Alteromonas sp. (strain ATCC 43554)).
LISIN	272626 {ECO:0000313|EMBL:CDK04689.1}	Bacteria,Firmicutes,Bacilli,Bacillales,Listeriaceae,Listeria innocua serovar 6a (strain CLIP 11262).
LISIO	1642 {ECO:0000313|EMBL:ACN76249.1}	Bacteria,Firmicutes,Bacilli,Bacillales,Listeriaceae,Listeria innocua.
THENE	2337 {ECO:0000313|EMBL:CAA08869.1}	Bacteria,Thermotogae,Thermotogales,Thermotogaceae,Thermotoga neapolitana.
STRRM	132474 {ECO:0000313|EMBL:ACL92964.1}	Bacteria,Actinobacteria,Streptomycetales,Streptomycetaceae,Streptomyces rimosus subsp. rimosus.
GARV4	553190 {ECO:0000313|EMBL:CDK10686.1}	Bacteria,Actinobacteria,Bifidobacteriales,Bifidobacteriaceae,Gardnerella vaginalis (strain 409-05).
THEET	509192 {ECO:0000313|EMBL:ACM48260.1}	Bacteria,Firmicutes,Clostridia,Thermoanaerobacterales,Thermoanaerobacteraceae,Thermoanaerobacter ethanolicus JW 200.
AGGAC	907493 {ECO:0000313|EMBL:KOE60972.1}	Bacteria,Proteobacteria,Gammaproteobacteria,Pasteurellales,Pasteurellaceae,Aggregatibacter actinomycetemcomitans serotype c str. SCC2302.
BACLI	1126218 {ECO:0000313|EMBL:AKQ74708.1}	Bacteria,Firmicutes,Bacilli,Bacillales,Bacillaceae,Bacillus licheniformis WX-02.
ANAPD	525919 {ECO:0000313|EMBL:AAT96625.1}	Bacteria,Firmicutes,Tissierellia,Tissierellales,Peptoniphilaceae,(Peptostreptococcus prevotii) (Peptococcus prevotii).
BACLE	1467 {ECO:0000313|EMBL:AGL34022.1}	Bacteria,Firmicutes,Bacilli,Bacillales,Bacillaceae,Bacillus lentus.
ANAPH	1392508 {ECO:0000313|EMBL:KDB56979.1}	Bacteria,Proteobacteria,Alphaproteobacteria,Rickettsiales,Anaplasmataceae,Anaplasma,Anaplasma phagocytophilum str. CRT35.
STRS3	591157 {ECO:0000313|EMBL:ADJ54381.1}	Bacteria,Actinobacteria,Streptomycetales,Streptomycetaceae,Streptomyces sp. (strain SPB78).
STRS2	391296 {ECO:0000313|EMBL:ABP91355.1}	Bacteria,Firmicutes,Bacilli,Lactobacillales,Streptococcaceae,Streptococcus suis (strain 98HAH33).
STRS5	45212 {ECO:0000313|EMBL:AAL61992.1}	Bacteria,Actinobacteria,Streptomycetales,Streptomycetaceae,Streptomyces sp. (strain C5).
STRS4	568814 {ECO:0000313|EMBL:CDK11559.1}	Bacteria,Firmicutes,Bacilli,Lactobacillales,Streptococcaceae,Streptococcus suis (strain BM407).
STRS7	553483 {ECO:0000313|Proteomes:UP000001368}	Bacteria,Firmicutes,Bacilli,Lactobacillales,Streptococcaceae,Streptococcus equi subsp. zooepidemicus (strain H70).
ANAPZ	212042 {ECO:0000313|EMBL:CDK12397.1}	Bacteria,Proteobacteria,Alphaproteobacteria,Rickettsiales,Anaplasmataceae,Anaplasma,Anaplasma phagocytophilum (strain HZ).
URETH	51173 {ECO:0000313|EMBL:ACZ62643.1}	Bacteria,Firmicutes,Bacilli,Bacillales,Planococcaceae,Ureibacillus thermosphaericus.
EDWI9	634503 {ECO:0000313|EMBL:CDK02706.1}	Bacteria,Proteobacteria,Gammaproteobacteria,Enterobacteriales,Enterobacteriaceae,Edwardsiella ictaluri (strain 93-146).
ACTPA	42198 {ECO:0000313|EMBL:AEC53446.1}	Bacteria,Actinobacteria,Pseudonocardiales,Pseudonocardiaceae,Actinosynnema pretiosum subsp. auranticum.
STAHJ	279808 {ECO:0000313|EMBL:CDI37967.1}	Bacteria,Firmicutes,Bacilli,Bacillales,Staphylococcus haemolyticus (strain JCSC1435).
STAHO	1290 {ECO:0000313|EMBL:CDX05294.1}	Bacteria,Firmicutes,Bacilli,Bacillales,Staphylococcus hominis.
BACV8	435590 {ECO:0000313|EMBL:CDI39287.1}	Bacteria,Bacteroidetes,Bacteroidia,Bacteroidales,Bacteroidaceae,Bacteroides vulgatus (strain ATCC 8482 / DSM 1447 / NCTC 11154).
STAHA	1283 {ECO:0000313|EMBL:AHX99814.1}	Bacteria,Firmicutes,Bacilli,Bacillales,Staphylococcus haemolyticus.
ACTPJ	434271 {ECO:0000313|EMBL:CDK06414.1}	Bacteria,Proteobacteria,Gammaproteobacteria,Pasteurellales,Pasteurellaceae,Actinobacillus pleuropneumoniae serotype 3 (strain JL03).
ACTPL	44294 {ECO:0000313|EMBL:AAA87233.1}	Bacteria,Proteobacteria,Gammaproteobacteria,Pasteurellales,Pasteurellaceae,Actinobacillus pleuropneumoniae serovar 5.
PAETH	985665 {ECO:0000313|EMBL:ADX97440.1}	Bacteria,Firmicutes,Bacilli,Bacillales,Paenibacillaceae,Paenibacillus terrae (strain HPL-003).
MYCL9	866629 {ECO:0000313|EMBL:CDI32526.1}	Bacteria,Tenericutes,Mollicutes,Mycoplasmataceae,Mycoplasma leachii (strain 99/014/6).
CAPGI	1017 {ECO:0000313|EMBL:BAB13314.1}	Bacteria,Bacteroidetes,Flavobacteriia,Flavobacteriales,Flavobacteriaceae,Capnocytophaga gingivalis.
STAHY	1284 {ECO:0000313|EMBL:ADP36976.1}	Bacteria,Firmicutes,Bacilli,Bacillales,Staphylococcus hyicus.
TANFA	203275 {ECO:0000313|EMBL:CDI33703.1}	Bacteria,Bacteroidetes,Bacteroidia,Bacteroidales,Porphyromonadaceae,(Bacteroides forsythus).
ACIGI	106649 {ECO:0000313|EMBL:BAP39026.1}	Bacteria,Proteobacteria,Gammaproteobacteria,Pseudomonadales,Moraxellaceae,Acinetobacter guillouiae (Acinetobacter genomosp. 11).
MYCCM	512564 {ECO:0000313|EMBL:CDK11453.1}	Bacteria,Tenericutes,Mollicutes,Mycoplasmataceae,Mycoplasma crocodyli (strain ATCC 51981 / MP145).
COMTE	1191062 {ECO:0000313|EMBL:AHI58980.1}	Bacteria,Proteobacteria,Betaproteobacteria,Burkholderiales,Comamonadaceae,Comamonas testosteroni P19.
9FUSO	134605 {ECO:0000313|EMBL:ACF37254.1}	Bacteria,Fusobacteria,Fusobacteriales,Fusobacteriaceae,Fusobacterium equinum.
RICHE	1144888 {ECO:0000313|EMBL:ABG74480.1}	Bacteria,Proteobacteria,Alphaproteobacteria,Rickettsiales,Rickettsiaceae,Rickettsieae,Rickettsia,Rickettsia helvetica C9P9.
SARVE	1267	Bacteria,Firmicutes,Clostridia,Clostridiales,Clostridiaceae,Sarcina ventriculi.
ERWPY	79967 {ECO:0000313|EMBL:ACY78300.1}	Bacteria,Proteobacteria,Gammaproteobacteria,Enterobacteriales,Enterobacteriaceae,Erwinia pyrifoliae.
PLASL	377621 {ECO:0000313|EMBL:ABI95864.1}	Bacteria,Firmicutes,Bacilli,Bacillales,Planococcaceae,Planococcus sp. (strain L4).
ERWPE	634499 {ECO:0000313|EMBL:CDK06326.1}	Bacteria,Proteobacteria,Gammaproteobacteria,Enterobacteriales,Enterobacteriaceae,Erwinia pyrifoliae (strain Ep1/96).
OLICA	40137 {ECO:0000313|EMBL:AAR00240.1}	Bacteria,Proteobacteria,Alphaproteobacteria,Rhizobiales,Bradyrhizobiaceae,Oligotropha carboxidovorans (Pseudomonas carboxydovorans).
BACB0	69000 {ECO:0000313|EMBL:BAA03968.1}	Bacteria,Firmicutes,Bacilli,Bacillales,Bacillaceae,Bacillus sp. (strain B-0618).
PSYCK	335284 {ECO:0000313|EMBL:AAZ67932.1}	Bacteria,Proteobacteria,Gammaproteobacteria,Pseudomonadales,Moraxellaceae,Psychrobacter cryohalolentis (strain K5).
BARDO	33044 {ECO:0000313|EMBL:AAD04241.1}	Bacteria,Proteobacteria,Alphaproteobacteria,Rhizobiales,Bartonellaceae,Bartonella doshiae.
OLICO	504832 {ECO:0000313|EMBL:CDI30347.1}	Bacteria,Proteobacteria,Alphaproteobacteria,Rhizobiales,Bradyrhizobiaceae,Oligotropha carboxidovorans (strain ATCC 49405 / DSM 1227 / OM5).
RALP1	428406 {ECO:0000313|EMBL:CDI33045.1}	Bacteria,Proteobacteria,Betaproteobacteria,Burkholderiales,Burkholderiaceae,Ralstonia pickettii (strain 12D).
ERWP6	644651 {ECO:0000313|EMBL:ABI21973.1}	Bacteria,Proteobacteria,Gammaproteobacteria,Enterobacteriales,Enterobacteriaceae,Erwinia pyrifoliae (strain DSM 12163 / CIP 106111 / Ep16/96).
BACBA	1455 {ECO:0000313|EMBL:ACO90262.1}	Bacteria,Firmicutes,Bacilli,Bacillales,Bacillaceae,Bacillus badius.
PUNMI	488538 {ECO:0000313|EMBL:CDK11913.1}	Bacteria,Proteobacteria,Alphaproteobacteria,SAR116 cluster,Puniceispirillum marinum (strain IMCC1322).
CAUST	509190 {ECO:0000313|EMBL:CDK11972.1}	Bacteria,Proteobacteria,Alphaproteobacteria,Caulobacterales,Caulobacteraceae,15250 / LMG 17158 / TK0059) (Mycoplana segnis).
FUSSI	855 {ECO:0000313|EMBL:AAY47045.1}	Bacteria,Fusobacteria,Fusobacteriales,Fusobacteriaceae,Fusobacterium simiae.
9LEPT	28452 {ECO:0000313|EMBL:BAP75411.1}	Bacteria,Spirochaetes,Leptospirales,Leptospiraceae,Leptospira alstonii.
CAUSK	366602 {ECO:0000313|PDB:2mlj-1}	Bacteria,Proteobacteria,Alphaproteobacteria,Caulobacterales,Caulobacteraceae,Caulobacter sp. (strain K31).
PHYPY	182215 {ECO:0000313|EMBL:AAL57842.1}	Bacteria,Tenericutes,Mollicutes,Acholeplasmatales,Acholeplasmataceae,Phytoplasma sp. (strain PY1).
BURVG	269482 {ECO:0000313|EMBL:ABU41684.1}	Bacteria,Proteobacteria,Betaproteobacteria,Burkholderiales,Burkholderiaceae,Burkholderia,cepacia (strain R1808)).
CAMUP	28080 {ECO:0000313|EMBL:BAN13390.1}	Bacteria,Proteobacteria,Epsilonproteobacteria,Campylobacterales,Campylobacteraceae,Campylobacter upsaliensis.
DESSD	1167006 {ECO:0000313|EMBL:AAL57398.1}	Bacteria,Proteobacteria,Deltaproteobacteria,Desulfobacterales,Desulfobulbaceae,Desulfocapsa sulfexigens (strain DSM 10523 / SB164P1).
DESSA	880 {ECO:0000313|EMBL:AAG23893.1}	Bacteria,Proteobacteria,Deltaproteobacteria,Desulfovibrionales,Desulfovibrionaceae,Desulfovibrio salexigens.
DESGI	879 {ECO:0000313|EMBL:AGS82802.1}	Bacteria,Proteobacteria,Deltaproteobacteria,Desulfovibrionales,Desulfovibrionaceae,Desulfovibrio gigas.
FIBSS	59374 {ECO:0000313|EMBL:AAC44385.1}	Bacteria,Fibrobacteres,Fibrobacterales,Fibrobacteraceae,Fibrobacter succinogenes (strain ATCC 19169 / S85).
ALCDB	930169 {ECO:0000313|EMBL:CDK05146.1}	Bacteria,Proteobacteria,Gammaproteobacteria,Oceanospirillales,Alcanivoracaceae,Alcanivorax dieselolei (strain DSM 16502 / CGMCC 1.3690 / B-5).
FIBSU	833 {ECO:0000313|EMBL:CAD70178.1}	Bacteria,Fibrobacteres,Fibrobacterales,Fibrobacteraceae,Fibrobacter succinogenes (Bacteroides succinogenes).
ACTP2	416269 {ECO:0000313|EMBL:CDI34278.1}	Bacteria,Proteobacteria,Gammaproteobacteria,Pasteurellales,Pasteurellaceae,Actinobacillus pleuropneumoniae serotype 5b (strain L20).
XANEU	456327 {ECO:0000313|EMBL:ABS18977.1}	Bacteria,Proteobacteria,Gammaproteobacteria,Xanthomonadales,Xanthomonadaceae,Xanthomonas euvesicatoria.
ACTP7	537457 {ECO:0000313|EMBL:ABF22613.1}	Bacteria,Proteobacteria,Gammaproteobacteria,Pasteurellales,Pasteurellaceae,Actinobacillus pleuropneumoniae serotype 7 (strain AP76).
STRMG	1309 {ECO:0000313|EMBL:AGC00456.1}	Bacteria,Firmicutes,Bacilli,Lactobacillales,Streptococcaceae,Streptococcus mutans.
SERFO	47917 {ECO:0000313|EMBL:ADE58454.1}	Bacteria,Proteobacteria,Gammaproteobacteria,Enterobacteriales,Enterobacteriaceae,Serratia fonticola.
SALAB	29482 {ECO:0000313|EMBL:ABY21687.1}	Bacteria,Proteobacteria,Gammaproteobacteria,Enterobacteriales,Enterobacteriaceae,Salmonella abony.
BARVI	110577 {ECO:0000313|EMBL:ABF18825.1}	Bacteria,Proteobacteria,Alphaproteobacteria,Rhizobiales,Bartonellaceae,Bartonella vinsonii subsp. vinsonii.
ERWBE	634500 {ECO:0000313|EMBL:CDK06327.1}	Bacteria,Proteobacteria,Gammaproteobacteria,Enterobacteriales,Enterobacteriaceae,Erwinia billingiae (strain Eb661).
SALAE	607 {ECO:0000313|EMBL:BAE44469.1}	Bacteria,Proteobacteria,Gammaproteobacteria,Enterobacteriales,Enterobacteriaceae,Salmonella abortus-equi.
SORC5	448385 {ECO:0000313|EMBL:CDI37219.1}	Bacteria,Proteobacteria,Deltaproteobacteria,Myxococcales,Sorangiineae,Polyangiaceae,So ce56)).
SALAI	391037 {ECO:0000313|EMBL:CDI38049.1}	Bacteria,Actinobacteria,Micromonosporales,Micromonosporaceae,Salinispora arenicola (strain CNS-205).
SALAN	58712 {ECO:0000313|EMBL:AFQ62535.1}	Bacteria,Proteobacteria,Gammaproteobacteria,Enterobacteriales,Enterobacteriaceae,Salmonella anatum.
BARVB	40933 {ECO:0000313|EMBL:ABX65300.1}	Bacteria,Proteobacteria,Alphaproteobacteria,Rhizobiales,Bartonellaceae,Bartonella vinsonii subsp. berkhoffii.
SALAR	41514 {ECO:0000313|EMBL:CDI34770.1}	Bacteria,Proteobacteria,Gammaproteobacteria,Enterobacteriales,Enterobacteriaceae,Salmonella arizonae (strain ATCC BAA-731 / CDC346-86 / RSK2980).
ENSAD	106592 {ECO:0000313|EMBL:CAJ57752.1}	Bacteria,Proteobacteria,Alphaproteobacteria,Rhizobiales,Rhizobiaceae,Sinorhizobium/Ensifer group,Ensifer adhaerens (Sinorhizobium morelense).
JANMA	375286 {ECO:0000313|EMBL:CDK09010.1}	Bacteria,Proteobacteria,Betaproteobacteria,Burkholderiales,Oxalobacteraceae,Janthinobacterium sp. (strain Marseille) (Minibacterium massiliensis).
LEIXX	281090 {ECO:0000313|EMBL:CDI32393.1}	Bacteria,Actinobacteria,Micrococcales,Microbacteriaceae,Leifsonia xyli subsp. xyli (strain CTCB07).
NEIML	662598 {ECO:0000313|EMBL:CDK09179.1}	Bacteria,Proteobacteria,Betaproteobacteria,Neisseriales,Neisseriaceae,Neisseria meningitidis (strain alpha14).
SOLSS	1002809 {ECO:0000313|EMBL:CDI31424.1}	Bacteria,Firmicutes,Bacilli,Bacillales,Planococcaceae,Solibacillus silvestris (strain StLB046) (Bacillus silvestris).
PSEUV	911045 {ECO:0000313|EMBL:CDK11729.1}	Bacteria,Proteobacteria,Alphaproteobacteria,Rhodobacterales,Rhodobacteraceae,Pseudovibrio sp. (strain FO-BEG1).
GLUOX	290633 {ECO:0000313|EMBL:CDI30271.1}	Bacteria,Proteobacteria,Alphaproteobacteria,Rhodospirillales,Acetobacteraceae,Gluconobacter oxydans (strain 621H) (Gluconobacter suboxydans).
PSEUU	743721 {ECO:0000313|EMBL:CDI38485.1}	Bacteria,Proteobacteria,Gammaproteobacteria,Xanthomonadales,Xanthomonadaceae,Pseudoxanthomonas suwonensis (strain 11-1).
PSEUP	1045855 {ECO:0000313|EMBL:CDK10267.1}	Bacteria,Proteobacteria,Gammaproteobacteria,Xanthomonadales,Xanthomonadaceae,Pseudoxanthomonas spadix (strain BD-a59).
BACC7	405534 {ECO:0000313|EMBL:CDK03329.1}	Bacteria,Firmicutes,Bacilli,Bacillales,Bacillaceae,Bacillus,Bacillus cereus (strain AH187).
XANAU	280 {ECO:0000313|EMBL:AAC13641.1}	Bacteria,Proteobacteria,Alphaproteobacteria,Rhizobiales,Xanthobacteraceae,Xanthobacter autotrophicus.
PSEUX	675635 {ECO:0000313|EMBL:AEA29011.1}	Bacteria,Actinobacteria,Pseudonocardiales,Pseudonocardiaceae,13855 / CB1190).
XANAP	380358 {ECO:0000313|EMBL:CDI38236.1}	Bacteria,Proteobacteria,Gammaproteobacteria,Xanthomonadales,Xanthomonadaceae,Xanthomonas albilineans (strain GPE PC73 / CFBP 7063).
VOGIN	45465 {ECO:0000313|EMBL:AAD54006.1}	Bacteria,Proteobacteria,Betaproteobacteria,Neisseriales,Chromobacteriaceae,Vogesella indigofera (Pseudomonas indigofera).
PERMH	123214 {ECO:0000313|EMBL:AAS01584.1}	Bacteria,Aquificae,Aquificales,Hydrogenothermaceae,Persephonella marina (strain DSM 14350 / EX-H1).
PSEUB	698756 {ECO:0000313|EMBL:AEL33525.1}	Bacteria,Proteobacteria,Gammaproteobacteria,Pseudomonadales,Pseudomonadaceae,Pseudomonas syringae pv. tomato str. JL1065.
PSEUC	72586 {ECO:0000313|EMBL:ABQ44582.1}	Bacteria,Pseudomonas sp. (strain CBS-3).
GEOS8	443143 {ECO:0000313|EMBL:ACD77133.1}	Bacteria,Proteobacteria,Deltaproteobacteria,Desulfuromonadales,Geobacteraceae,Geobacter sp. (strain M18).
XANAG	47492 {ECO:0000313|EMBL:AAU86943.1}	Bacteria,Proteobacteria,Alphaproteobacteria,Rhizobiales,Xanthobacteraceae,Xanthobacter agilis.
PSEUO	95619 {ECO:0000313|EMBL:AAD37848.1}	Bacteria,Proteobacteria,Gammaproteobacteria,Pseudomonadales,Pseudomonadaceae,Pseudomonas sp. (strain M1).
PSEUL	748280 {ECO:0000313|EMBL:CDK09127.1}	Bacteria,Proteobacteria,Betaproteobacteria,Neisseriales,Chromobacteriaceae,Pseudogulbenkiania sp. (strain NH8B).
GEOS4	481743 {ECO:0000313|EMBL:CDK10108.1}	Bacteria,Firmicutes,Bacilli,Bacillales,Paenibacillaceae,Geobacillus sp. (strain Y412MC10).
XANAC	190486 {ECO:0000313|EMBL:CDK10361.1}	Bacteria,Proteobacteria,Gammaproteobacteria,Xanthomonadales,Xanthomonadaceae,Xanthomonas axonopodis pv. citri (strain 306).
GEOS2	550542 {ECO:0000313|EMBL:CDK02899.1}	Bacteria,Firmicutes,Bacilli,Bacillales,Bacillaceae,Geobacillus sp. (strain Y412MC52).
GEOS0	581103 {ECO:0000313|EMBL:CDI30751.1}	Bacteria,Firmicutes,Bacilli,Bacillales,Bacillaceae,Geobacillus sp. (strain Y4.1MC1).
PSEU6	996285 {ECO:0000313|EMBL:AAD29989.1}	Bacteria,Proteobacteria,Gammaproteobacteria,Pseudomonadales,Pseudomonadaceae,Pseudomonas stutzeri (strain DSM 4166 / CMT.9.A).
PSEU7	405038 {ECO:0000313|EMBL:ABP51959.1}	Bacteria,Proteobacteria,Gammaproteobacteria,Pseudomonadales,Pseudomonadaceae,Pseudomonas sp. GK16.
GEOSM	443144 {ECO:0000313|EMBL:ACD77134.1}	Bacteria,Proteobacteria,Deltaproteobacteria,Desulfuromonadales,Geobacteraceae,Geobacter sp. (strain M21).
GEOSL	243231 {ECO:0000313|EMBL:AAT51980.1}	Bacteria,Proteobacteria,Deltaproteobacteria,Desulfuromonadales,Geobacteraceae,Geobacter sulfurreducens (strain ATCC 51573 / DSM 12127 / PCA).
PSEU2	205918 {ECO:0000313|EMBL:DAA00389.1}	Bacteria,Proteobacteria,Gammaproteobacteria,Pseudomonadales,Pseudomonadaceae,Pseudomonas,Pseudomonas syringae pv. syringae (strain B728a).
PSEU3	765715 {ECO:0000313|EMBL:AFO10116.1}	Bacteria,Proteobacteria,Gammaproteobacteria,Pseudomonadales,Pseudomonadaceae,Pseudomonas sp. (strain CBB1).
MYCC1	1246955 {ECO:0000313|EMBL:CCP24573.1, ECO:0000313|Proteomes:UP000010466}	Bacteria,Tenericutes,Mollicutes,Mycoplasmataceae,Mycoplasma cynos (strain C142).
GEOSE	272567 {ECO:0000313|EMBL:ALA68817.1}	Bacteria,Firmicutes,Bacilli,Bacillales,Bacillaceae,Geobacillus stearothermophilus 10.
GEOSC	691437 {ECO:0000313|EMBL:CDI30758.1}	Bacteria,Firmicutes,Bacilli,Bacillales,Bacillaceae,Geobacillus sp. (strain C56-T3).
PSEU9	234831 {ECO:0000313|EMBL:ABN04077.1}	Bacteria,Proteobacteria,Gammaproteobacteria,Alteromonadales,Pseudoalteromonadaceae,Pseudoalteromonas sp. (strain SM9913).
BORVA	445987 {ECO:0000313|EMBL:ABZ69128.1}	Bacteria,Spirochaetes,Spirochaetales,Borreliaceae,Borrelia,Borrelia valaisiana VS116.
RUMAL	1264 {ECO:0000313|EMBL:AJA33607.1}	Bacteria,Firmicutes,Clostridia,Clostridiales,Ruminococcaceae,Ruminococcus albus.
GEOSY	544556 {ECO:0000313|EMBL:ACX77456.1}	Bacteria,Firmicutes,Bacilli,Bacillales,Bacillaceae,Geobacillus sp. (strain Y412MC61).
GEOSW	471223 {ECO:0000313|EMBL:CDK02891.1}	Bacteria,Firmicutes,Bacilli,Bacillales,Bacillaceae,Geobacillus sp. (strain WCH70).
VIBTL	575788 {ECO:0000313|EMBL:ADF56530.1}	Bacteria,Proteobacteria,Gammaproteobacteria,Vibrionales,Vibrionaceae,Vibrio tasmaniensis (strain LGP32) (Vibrio splendidus (strain Mel32)).
BACLD	279010 {ECO:0000313|EMBL:CDK03204.1}	Bacteria,Firmicutes,Bacilli,Bacillales,Bacillaceae,12200 / NCIMB 9375 / NRRL NRS-1264 / Gibson 46).
NITHX	323097 {ECO:0000313|EMBL:ABD85358.1}	Bacteria,Proteobacteria,Alphaproteobacteria,Rhizobiales,Bradyrhizobiaceae,Nitrobacter hamburgensis (strain X14 / DSM 10229).
DEIPR	55148 {ECO:0000313|EMBL:AAS21044.1}	Bacteria,Deinococcus-Thermus,Deinococci,Deinococcales,Deinococcaceae,Deinococcus proteolyticus.
CALH1	632292 {ECO:0000313|EMBL:CDK08840.1}	Bacteria,Firmicutes,Clostridia,Thermoanaerobacterales,Thermoanaerobacterales Family III. Incertae Sedis,108).
RALSP	54061 {ECO:0000313|EMBL:BAB87050.1}	Bacteria,Proteobacteria,Betaproteobacteria,Burkholderiales,Burkholderiaceae,Ralstonia sp.
DEFDS	639282 {ECO:0000313|EMBL:CDK08859.1}	Bacteria,Deferribacteres,Deferribacterales,Deferribacteraceae,101012 / SSM1).
RALSL	564065 {ECO:0000313|EMBL:AEV53098.1}	Bacteria,Proteobacteria,Betaproteobacteria,Burkholderiales,Burkholderiaceae,Ralstonia solanacearum MolK2.
RALSO	267608 {ECO:0000313|EMBL:AEV52799.1}	Bacteria,Proteobacteria,Betaproteobacteria,Burkholderiales,Burkholderiaceae,Ralstonia solanacearum (strain GMI1000) (Pseudomonas solanacearum).
DEIPD	937777 {ECO:0000313|EMBL:AFZ68777.1, ECO:0000313|Proteomes:UP000010467}	Bacteria,Deinococcus-Thermus,Deinococci,Deinococcales,Deinococcaceae,/ KR-200).
NITHN	472759 {ECO:0000313|EMBL:CDI37206.1}	Bacteria,Proteobacteria,Gammaproteobacteria,Chromatiales,Chromatiaceae,Nitrosococcus halophilus (strain Nc4).
RUMFL	1265 {ECO:0000313|EMBL:AEV59429.1}	Bacteria,Firmicutes,Clostridia,Clostridiales,Ruminococcaceae,Ruminococcus flavefaciens.
NITHA	912 {ECO:0000313|EMBL:CAJ38524.1}	Bacteria,Proteobacteria,Alphaproteobacteria,Rhizobiales,Bradyrhizobiaceae,Nitrobacter hamburgensis.
DEIPM	693977 {ECO:0000313|EMBL:CDK10390.1}	Bacteria,Deinococcus-Thermus,Deinococci,Deinococcales,Deinococcaceae,NBRC 101906 / NCIMB 13154 / VKM Ac-1939 / CCM 2703 / MRP).
CLAM3	443906 {ECO:0000313|EMBL:AFU64809.1}	Bacteria,Actinobacteria,Micrococcales,Microbacteriaceae,Clavibacter michiganensis subsp. michiganensis (strain NCPPB 382).
AERHY	196023 {ECO:0000313|EMBL:AGV06230.1}	Bacteria,Proteobacteria,Gammaproteobacteria,Aeromonadales,Aeromonadaceae,Aeromonas hydrophila subsp. hydrophila.
XANOP	360094 {ECO:0000313|EMBL:CDI38234.1}	Bacteria,Proteobacteria,Gammaproteobacteria,Xanthomonadales,Xanthomonadaceae,Xanthomonas oryzae pv. oryzae (strain PXO99A).
XANOR	291331 {ECO:0000313|EMBL:CDK10371.1}	Bacteria,Proteobacteria,Gammaproteobacteria,Xanthomonadales,Xanthomonadaceae,Xanthomonas oryzae pv. oryzae (strain KACC10331 / KXO85).
ZOBGA	63186 {ECO:0000313|EMBL:CAC07823.1}	Bacteria,Bacteroidetes,Flavobacteriia,Flavobacteriales,Flavobacteriaceae,/ Dsij).
ECOU3	1281200 {ECO:0000313|EMBL:EQX29525.1, ECO:0000313|Proteomes:UP000016035}	Bacteria,Proteobacteria,Gammaproteobacteria,Enterobacteriales,Enterobacteriaceae,Escherichia coli (strain UMEA 3162-1).
THEBR	151039 {ECO:0000313|EMBL:ADO60920.1}	Bacteria,Firmicutes,Clostridia,Thermoanaerobacterales,Thermoanaerobacteraceae,Thermoanaerobacter brockii subsp. brockii.
THEBO	56956 {ECO:0000313|EMBL:AAD33671.1}	Bacteria,Deinococcus-Thermus,Deinococci,Thermales,Thermaceae,Thermus brockianus.
HAEI8	281310 {ECO:0000313|EMBL:CDK06373.1}	Bacteria,Proteobacteria,Gammaproteobacteria,Pasteurellales,Pasteurellaceae,Haemophilus influenzae (strain 86-028NP).
AERHH	380703 {ECO:0000313|EMBL:ABU54832.1}	Bacteria,Proteobacteria,Gammaproteobacteria,Aeromonadales,Aeromonadaceae,JCM 1027 / KCTC 2358 / NCIMB 9240).
THEBI	2006 {ECO:0000313|EMBL:AAB36835.1}	Bacteria,Actinobacteria,Actinobacteria incertae sedis,Thermobispora bispora (Microbispora bispora).
THEBF	509193 {ECO:0000313|EMBL:CDK10526.1}	Bacteria,Firmicutes,Clostridia,Thermoanaerobacterales,Thermoanaerobacteraceae,/ AKO-1) (Thermoanaerobacter finnii).
THEBD	469371 {ECO:0000313|EMBL:CDI38030.1}	Bacteria,Actinobacteria,Actinobacteria incertae sedis,JCM 10125 / NBRC 14880 / R51).
HAEI1	862964 {ECO:0000313|EMBL:CDK06352.1}	Bacteria,Proteobacteria,Gammaproteobacteria,Pasteurellales,Pasteurellaceae,Haemophilus influenzae (strain 10810).
HAEI2	262727 {ECO:0000313|EMBL:CDI34199.1}	Bacteria,Proteobacteria,Gammaproteobacteria,Pasteurellales,Pasteurellaceae,Haemophilus influenzae (strain R2846 / 12).
HAEI3	375177 {ECO:0000313|EMBL:EDJ92810.1, ECO:0000313|Proteomes:UP000003185}	Bacteria,Proteobacteria,Gammaproteobacteria,Pasteurellales,Pasteurellaceae,Haemophilus influenzae (strain NTHi 3655).
SHEPC	319224 {ECO:0000313|EMBL:CDI37281.1}	Bacteria,Proteobacteria,Gammaproteobacteria,Alteromonadales,Shewanellaceae,Shewanella putrefaciens (strain CN-32 / ATCC BAA-453).
CAMFF	360106 {ECO:0000313|EMBL:CDI38092.1}	Bacteria,Proteobacteria,Epsilonproteobacteria,Campylobacterales,Campylobacteraceae,Campylobacter fetus subsp. fetus (strain 82-40).
CAMFE	32020 {ECO:0000313|EMBL:ACS15168.1}	Bacteria,Proteobacteria,Epsilonproteobacteria,Campylobacterales,Campylobacteraceae,Campylobacter fetus subsp. venerealis.
SHEPA	398579 {ECO:0000313|EMBL:CDK09405.1}	Bacteria,Proteobacteria,Gammaproteobacteria,Alteromonadales,Shewanellaceae,Shewanella pealeana (strain ATCC 700345 / ANG-SQ1).
BRAIP	1045858 {ECO:0000313|EMBL:AGT96407.1}	Bacteria,Spirochaetes,Brachyspirales,Brachyspiraceae,intermedia).
9STRE	1155486 {ECO:0000313|EMBL:AFC40962.1}	Bacteria,Firmicutes,Bacilli,Lactobacillales,Streptococcaceae,Streptococcus sp. LVRI_122.
VIBCH	243277 {ECO:0000313|EMBL:AGH18713.1}	Bacteria,Proteobacteria,Gammaproteobacteria,Vibrionales,Vibrionaceae,Vibrio cholerae serotype O1 (strain ATCC 39315 / El Tor Inaba N16961).
HALAD	240303 {ECO:0000313|EMBL:ACD99850.1}	Bacteria,Firmicutes,Bacilli,Bacillales,Bacillaceae,Halobacillus aidingensis.
CLYEP	35775 {ECO:0000313|EMBL:ADO33798.1}	Bacteria,Tenericutes,Mollicutes,Acholeplasmatales,Acholeplasmataceae,Candidatus Phytoplasma,Clover yellow edge phytoplasma.
CLOTY	1519 {ECO:0000313|EMBL:AIZ03673.1}	Bacteria,Firmicutes,Clostridia,Clostridiales,Clostridiaceae,Clostridium tyrobutyricum.
MYCGE	243273 {ECO:0000313|EMBL:AAX12901.1}	Bacteria,Tenericutes,Mollicutes,Mycoplasmataceae,Mycoplasma genitalium (strain ATCC 33530 / G-37 / NCTC 10195).
AERVB	998088 {ECO:0000313|EMBL:CDK06299.1}	Bacteria,Proteobacteria,Gammaproteobacteria,Aeromonadales,Aeromonadaceae,Aeromonas veronii (strain B565).
PANAA	932677 {ECO:0000313|EMBL:CDI34590.1}	Bacteria,Proteobacteria,Gammaproteobacteria,Enterobacteriales,Enterobacteriaceae,Pantoea ananatis (strain AJ13355).
MYCGF	708616 {ECO:0000313|EMBL:AFJ91830.1}	Bacteria,Tenericutes,Mollicutes,Mycoplasmataceae,Mycoplasma gallisepticum (strain F).
MYCGI	350054 {ECO:0000313|EMBL:CDI33509.1}	Bacteria,Actinobacteria,Corynebacteriales,Mycobacteriaceae,(strain ATCC 700033 / PYR-GCK)).
MYCGH	710128 {ECO:0000313|EMBL:CDI32474.1}	Bacteria,Tenericutes,Mollicutes,Mycoplasmataceae,Mycoplasma gallisepticum (strain R(high / passage 156)).
PANAM	706191 {ECO:0000313|EMBL:ACN52500.1}	Bacteria,Proteobacteria,Gammaproteobacteria,Enterobacteriales,Enterobacteriaceae,Pantoea ananatis (strain LMG 20103).
9LACT	137591 {ECO:0000313|EMBL:AHI46411.1}	Bacteria,Firmicutes,Bacilli,Lactobacillales,Leuconostocaceae,Weissella cibaria.
MYCGL	2096 {ECO:0000313|EMBL:AAC69270.1}	Bacteria,Tenericutes,Mollicutes,Mycoplasmataceae,Mycoplasma gallisepticum.
MYCGO	1778 {ECO:0000313|EMBL:AHC00274.1}	Bacteria,Actinobacteria,Corynebacteriales,Mycobacteriaceae,Mycobacterium gordonae.
POLSJ	296591 {ECO:0000313|EMBL:CAJ57177.1}	Bacteria,Proteobacteria,Betaproteobacteria,Burkholderiales,Comamonadaceae,Polaromonas sp. (strain JS666 / ATCC BAA-500).
MYCGS	1777 {ECO:0000313|EMBL:AAS66126.1}	Bacteria,Actinobacteria,Corynebacteriales,Mycobacteriaceae,Mycobacterium gastri.
POLSQ	312153 {ECO:0000313|EMBL:CDI38526.1}	Bacteria,Proteobacteria,Betaproteobacteria,Burkholderiales,Burkholderiaceae,CIP 109841 / QLW-P1DMWA-1).
MYCGT	662947 {ECO:0000313|EMBL:ADG29254.1}	Bacteria,Tenericutes,Mollicutes,Mycoplasmataceae,Mycoplasma genitalium M2288.
9LACO	1218496 {ECO:0000313|EMBL:AHB59776.1}	Bacteria,Firmicutes,Bacilli,Lactobacillales,Lactobacillaceae,Lactobacillus sp. Fhon2N.
PANAY	48984 {ECO:0000313|EMBL:AAF76342.1}	Bacteria,Proteobacteria,Gammaproteobacteria,Enterobacteriales,Enterobacteriaceae,Pantoea,Pantoea agglomerans pv. gypsophilae (Erwinia herbicola).
RHIFH	1117943 {ECO:0000313|EMBL:CEO91738.1}	Bacteria,Proteobacteria,Alphaproteobacteria,Rhizobiales,Rhizobiaceae,Sinorhizobium/Ensifer group,Rhizobium fredii (strain HH103) (Sinorhizobium fredii).
HAEIN	71421 {ECO:0000313|EMBL:AAB95476.1}	Bacteria,Proteobacteria,Gammaproteobacteria,Pasteurellales,Pasteurellaceae,Haemophilus influenzae (strain ATCC 51907 / DSM 11121 / KW20 / Rd).
CLAMS	31964 {ECO:0000313|EMBL:CBY05605.1}	Bacteria,Actinobacteria,Micrococcales,Microbacteriaceae,20744 / JCM 9667 / LMG 2889 / C-1) (Corynebacterium sepedonicum).
NOSLI	946512 {ECO:0000313|EMBL:ADV90713.1}	Bacteria,Cyanobacteria,Nostocales,Nostocaceae,Nostoc linckia EC703.
DIESD	1408143 {ECO:0000313|EMBL:AGY78330.1}	Bacteria,Actinobacteria,Corynebacteriales,Dietziaceae,Dietzia sp. (strain D5).
HAEIE	374930 {ECO:0000313|EMBL:CDI34219.1}	Bacteria,Proteobacteria,Gammaproteobacteria,Pasteurellales,Pasteurellaceae,Haemophilus influenzae (strain PittEE).
HAEIF	727 {ECO:0000313|EMBL:CKG81800.1}	Bacteria,Proteobacteria,Gammaproteobacteria,Pasteurellales,Pasteurellaceae,Haemophilus influenzae.
HAEIG	374931 {ECO:0000313|EMBL:CDI34200.1}	Bacteria,Proteobacteria,Gammaproteobacteria,Pasteurellales,Pasteurellaceae,Haemophilus influenzae (strain PittGG).
ECOUT	364106 {ECO:0000313|EMBL:ABE28260.1}	Bacteria,Proteobacteria,Gammaproteobacteria,Enterobacteriales,Enterobacteriaceae,Escherichia coli (strain UTI89 / UPEC).
SYMTR	2734 {ECO:0000313|EMBL:BAA24686.1}	Bacteria,Firmicutes,Clostridia,Clostridiales,Symbiobacteriaceae,Symbiobacterium thermophilum.
SYMTH	292459 {ECO:0000313|EMBL:CDK08861.1}	Bacteria,Firmicutes,Clostridia,Clostridiales,Symbiobacteriaceae,Symbiobacterium thermophilum (strain T / IAM 14863).
ANAMM	234826 {ECO:0000313|EMBL:ABB86349.1}	Bacteria,Proteobacteria,Alphaproteobacteria,Rickettsiales,Anaplasmataceae,Anaplasma marginale (strain St. Maries).
CALKI	632335 {ECO:0000313|EMBL:CDK08837.1}	Bacteria,Firmicutes,Clostridia,Thermoanaerobacterales,Thermoanaerobacterales Family III. Incertae Sedis,I77R1B).
ANAMA	770 {ECO:0000313|EMBL:AGJ70130.1}	Bacteria,Proteobacteria,Alphaproteobacteria,Rickettsiales,Anaplasmataceae,Anaplasma marginale.
ANAMD	891968 {ECO:0000313|EMBL:CDK08945.1}	Bacteria,Synergistetes,Synergistia,Synergistales,Synergistaceae,Anaerobaculum mobile (strain ATCC BAA-54 / DSM 13181 / NGA).
CLAMM	33013 {ECO:0000313|EMBL:AEM65938.1}	Bacteria,Actinobacteria,Micrococcales,Microbacteriaceae,Clavibacter michiganensis subsp. michiganensis.
ANAMF	320483 {ECO:0000313|EMBL:AAW68036.1}	Bacteria,Proteobacteria,Alphaproteobacteria,Rickettsiales,Anaplasmataceae,Anaplasma marginale (strain Florida).
STRD7	92742 {ECO:0000313|EMBL:AAD28783.1}	Bacteria,Actinobacteria,Streptomycetales,Streptomycetaceae,Streptomyces sp. (strain D7).
FLALU	255 {ECO:0000313|EMBL:BAB19801.1}	Bacteria,Proteobacteria,Gammaproteobacteria,Pseudomonadales,Pseudomonadaceae,Flavobacterium lutescens.
NOCAA	1205910 {ECO:0000313|EMBL:CDI38114.1}	Bacteria,Actinobacteria,Streptosporangiales,Nocardiopsaceae,Nocardiopsis alba (strain ATCC BAA-2165 / BE74).
NOCAE	68170 {ECO:0000313|EMBL:ACX51137.1}	Bacteria,Actinobacteria,Pseudonocardiales,Pseudonocardiaceae,(Saccharothrix aerocolonigenes).
SHIFL	198215 {ECO:0000313|EMBL:ABE28345.1}	Bacteria,Proteobacteria,Gammaproteobacteria,Enterobacteriales,Enterobacteriaceae,Shigella flexneri 2a str. 2457T.
HALSE	49447 {ECO:0000313|EMBL:ABX82445.1}	Bacteria,Proteobacteria,Gammaproteobacteria,Chromatiales,Chromatiaceae,Halochromatium salexigens (Chromatium salexigens).
NOCAS	1824 {ECO:0000313|EMBL:AJC52439.1}	Bacteria,Actinobacteria,Corynebacteriales,Nocardiaceae,Nocardia asteroides.
GRAMM	682795 {ECO:0000313|EMBL:ADV73292.1}	Bacteria,Acidobacteria,Acidobacteriales,Acidobacteriaceae,Granulicella mallensis (strain ATCC BAA-1857 / DSM 23137 / MP5ACTX8).
SULGG	929558 {ECO:0000313|EMBL:EHP30217.1, ECO:0000313|Proteomes:UP000006431}	Bacteria,Proteobacteria,Epsilonproteobacteria,Campylobacterales,Helicobacteraceae,Sulfurimonas gotlandica (strain DSM 19862 / JCM 16533 / GD1).
PHYAS	59748 {ECO:0000313|EMBL:ABD04145.1}	Bacteria,Tenericutes,Mollicutes,Acholeplasmatales,Acholeplasmataceae,Candidatus Phytoplasma,Phytoplasma australiense.
BACMO	72360 {ECO:0000313|EMBL:BAQ21735.1}	Bacteria,Firmicutes,Bacilli,Bacillales,Bacillaceae,Bacillus mojavensis.
BACMD	592022 {ECO:0000313|EMBL:CDK03558.1}	Bacteria,Firmicutes,Bacilli,Bacillales,Bacillaceae,Bacillus megaterium (strain DSM 319).
BACME	1404 {ECO:0000313|EMBL:AAN46111.1}	Bacteria,Firmicutes,Bacilli,Bacillales,Bacillaceae,Bacillus megaterium.
UREUR	95657 {ECO:0000313|EMBL:AAG10305.1}	Bacteria,Tenericutes,Mollicutes,Mycoplasmataceae,Ureaplasma urealyticum serovar 2.
SHEVI	60217 {ECO:0000313|EMBL:BAA94866.1}	Bacteria,Proteobacteria,Gammaproteobacteria,Alteromonadales,Shewanellaceae,Shewanella violacea.
BURA4	398577 {ECO:0000313|EMBL:CDI36969.1}	Bacteria,Proteobacteria,Betaproteobacteria,Burkholderiales,Burkholderiaceae,Burkholderia,Burkholderia ambifaria (strain MC40-6).
THIA3	426114 {ECO:0000313|EMBL:ACA28600.1}	Bacteria,Proteobacteria,Betaproteobacteria,Burkholderiales,Thiomonas arsenitoxydans (strain DSM 22701 / CIP 110005 / 3As).
RALPJ	402626 {ECO:0000313|EMBL:CDI33042.1}	Bacteria,Proteobacteria,Betaproteobacteria,Burkholderiales,Burkholderiaceae,Ralstonia pickettii (strain 12J).
BACMQ	545693 {ECO:0000313|EMBL:CDI31422.1}	Bacteria,Firmicutes,Bacilli,Bacillales,Bacillaceae,Bacillus megaterium (strain ATCC 12872 / QMB1551).
BACMT	1471 {ECO:0000313|EMBL:ACL01589.1}	Bacteria,Firmicutes,Bacilli,Bacillales,Bacillaceae,Bacillus methanolicus.
SHEVD	637905 {ECO:0000313|EMBL:CDI37264.1}	Bacteria,Proteobacteria,Gammaproteobacteria,Alteromonadales,Shewanellaceae,DSS12).
ACIF2	243159 {ECO:0000313|EMBL:CDI36836.1}	Bacteria,Proteobacteria,Gammaproteobacteria,Acidithiobacillales,Acidithiobacillaceae,104768 / NCIMB 8455) (Ferrobacillus ferrooxidans (strain ATCC 23270)).
RHOMR	29549 {ECO:0000313|EMBL:ABV55249.1}	Bacteria,Bacteroidetes,Bacteroidetes Order II. Incertae sedis,Rhodothermaceae,Rhodothermus marinus (Rhodothermus obamensis).
AZOEV	59406 {ECO:0000313|EMBL:AAL02065.1}	Bacteria,Proteobacteria,Betaproteobacteria,Rhodocyclales,Rhodocyclaceae,Azoarcus evansii.
PROHU	183417 {ECO:0000313|EMBL:AGF29559.1}	Bacteria,Proteobacteria,Gammaproteobacteria,Enterobacteriales,Enterobacteriaceae,Proteus hauseri.
UREU1	565575 {ECO:0000313|EMBL:CDK04634.1}	Bacteria,Tenericutes,Mollicutes,Mycoplasmataceae,Ureaplasma urealyticum serovar 10 (strain ATCC 33699 / Western).
ANACY	136078 {ECO:0000313|EMBL:CAC51605.1}	Bacteria,Cyanobacteria,Nostocales,Nostocaceae,Anabaena cf. cylindrica 133.
CYAP4	395961 {ECO:0000313|EMBL:CDK08732.1}	Bacteria,Cyanobacteria,Oscillatoriophycideae,Chroococcales,Cyanothece sp. (strain PCC 7425 / ATCC 29141).
ANACE	769 {ECO:0000313|EMBL:AAO26681.1}	Bacteria,Proteobacteria,Alphaproteobacteria,Rickettsiales,Anaplasmataceae,Anaplasma centrale.
ANACC	272123 {ECO:0000313|EMBL:AAW67226.1}	Bacteria,Cyanobacteria,Nostocales,Nostocaceae,Anabaena cylindrica (strain ATCC 27899 / PCC 7122).
PARL1	402881 {ECO:0000313|EMBL:CDI30280.1}	Bacteria,Proteobacteria,Alphaproteobacteria,Rhizobiales,Rhodobiaceae,Parvibaculum lavamentivorans (strain DS-1 / DSM 13023 / NCIMB 13966).
ANACI	574556 {ECO:0000313|EMBL:CDI39927.1}	Bacteria,Proteobacteria,Alphaproteobacteria,Rickettsiales,Anaplasmataceae,centrale (strain Israel)).
VIBSJ	1116375 {ECO:0000313|EMBL:CDI36494.1}	Bacteria,Proteobacteria,Gammaproteobacteria,Vibrionales,Vibrionaceae,Vibrio sp. (strain EJY3).
CYAP7	65393 {ECO:0000313|EMBL:ABU63086.1}	Bacteria,Cyanobacteria,Oscillatoriophycideae,Chroococcales,29155)).
SHIF8	373384 {ECO:0000313|EMBL:CDI36425.1}	Bacteria,Proteobacteria,Gammaproteobacteria,Enterobacteriales,Enterobacteriaceae,Shigella flexneri serotype 5b (strain 8401).
VIBSM	269094 {ECO:0000313|EMBL:BAG69482.2}	Bacteria,Proteobacteria,Gammaproteobacteria,Vibrionales,Vibrionaceae,Vibrio sp. (strain MA-138).
RICCR	302011 {ECO:0000313|EMBL:ACH88345.1}	Bacteria,Proteobacteria,Alphaproteobacteria,Rickettsiales,Rickettsiaceae,Rickettsieae,Rickettsia,Rickettsia conorii subsp. caspia.
STRDY	99822 {ECO:0000313|EMBL:AEY78982.1}	Bacteria,Firmicutes,Bacilli,Lactobacillales,Streptococcaceae,Streptococcus dysgalactiae subsp. dysgalactiae.
SHIF2	591020 {ECO:0000313|EMBL:CDI36417.1}	Bacteria,Proteobacteria,Gammaproteobacteria,Enterobacteriales,Enterobacteriaceae,Shigella flexneri serotype X (strain 2002017).
STRDG	486410 {ECO:0000313|EMBL:BAH81102.1, ECO:0000313|Proteomes:UP000002732}	Bacteria,Firmicutes,Bacilli,Lactobacillales,Streptococcaceae,Streptococcus dysgalactiae subsp. equisimilis (strain GGS_124).
PSEPG	76869 {ECO:0000313|EMBL:AAM62420.1}	Bacteria,Proteobacteria,Gammaproteobacteria,Pseudomonadales,Pseudomonadaceae,Pseudomonas putida (strain GB-1).
VIBSP	29497 {ECO:0000313|EMBL:AKN37272.1}	Bacteria,Proteobacteria,Gammaproteobacteria,Vibrionales,Vibrionaceae,Vibrio splendidus.
STRDI	1956 {ECO:0000313|EMBL:ACQ73747.1}	Bacteria,Actinobacteria,Streptomycetales,Streptomycetaceae,Streptomyces diastaticus.
SYNR3	316278 {ECO:0000313|EMBL:CDK11985.1}	Bacteria,Cyanobacteria,Oscillatoriophycideae,Chroococcales,Synechococcus sp. (strain RCC307).
BACCD	33931 {ECO:0000313|EMBL:ADW81539.1}	Bacteria,Firmicutes,Bacilli,Bacillales,Bacillaceae,Geobacillus,Bacillus caldovelox.
BACCE	526991 {ECO:0000313|EMBL:EEL78039.1}	Bacteria,Firmicutes,Bacilli,Bacillales,Bacillaceae,Bacillus,Bacillus cereus AH676.
BACCA	1395 {ECO:0000313|EMBL:BAK69326.1}	Bacteria,Firmicutes,Bacilli,Bacillales,Bacillaceae,Geobacillus,Bacillus caldotenax.
BACCN	315749 {ECO:0000313|PDB:3K4H}	Bacteria,Firmicutes,Bacilli,Bacillales,Bacillaceae,Bacillus,391-98).
BACCO	1121088 {ECO:0000313|EMBL:AFV34729.1}	Bacteria,Firmicutes,Bacilli,Bacillales,Bacillaceae,Bacillus coagulans DSM 1 = ATCC 7050.
BACCL	1394 {ECO:0000313|EMBL:BAO57454.1}	Bacteria,Firmicutes,Bacilli,Bacillales,Bacillaceae,Geobacillus,Bacillus caldolyticus.
BACCJ	649639 {ECO:0000313|EMBL:CDK04135.1}	Bacteria,Firmicutes,Bacilli,Bacillales,Bacillaceae,/ JCM 9156 / N-4).
NATTJ	457570 {ECO:0000313|EMBL:CDI37208.1}	Bacteria,Firmicutes,Clostridia,Natranaerobiales,Natranaerobiaceae,JW/NM-WN-LF).
BACCI	1397 {ECO:0000313|EMBL:CAB61229.1}	Bacteria,Firmicutes,Bacilli,Bacillales,Bacillaceae,Bacillus circulans.
BACCR	226900 {ECO:0000313|EMBL:ACT33374.1}	Bacteria,Firmicutes,Bacilli,Bacillales,Bacillaceae,Bacillus,NCIMB 9373 / NRRL B-3711).
BACCS	79880 {ECO:0000313|EMBL:ALA53517.1}	Bacteria,Firmicutes,Bacilli,Bacillales,Bacillaceae,Bacillus clausii.
BACCQ	361100 {ECO:0000313|EMBL:CDI31210.1}	Bacteria,Firmicutes,Bacilli,Bacillales,Bacillaceae,Bacillus,Bacillus cereus (strain Q1).
SHEDO	318161 {ECO:0000313|EMBL:CDI37270.1}	Bacteria,Proteobacteria,Gammaproteobacteria,Alteromonadales,Shewanellaceae,Shewanella denitrificans (strain OS217 / ATCC BAA-1090 / DSM 15013).
BACCZ	288681 {ECO:0000313|EMBL:CDK03213.1}	Bacteria,Firmicutes,Bacilli,Bacillales,Bacillaceae,Bacillus,Bacillus cereus (strain ZK / E33L).
SPOPA	1474 {ECO:0000313|EMBL:BAM72338.1}	Bacteria,Firmicutes,Bacilli,Bacillales,Planococcaceae,Sporosarcina pasteurii (Bacillus pasteurii).
DESTE	42471 {ECO:0000313|EMBL:ABR92594.1}	Bacteria,Firmicutes,Clostridia,Clostridiales,Peptococcaceae,Desulfotomaculum thermocisternum.
CHLCI	83557 {ECO:0000313|EMBL:AAB41347.1}	Bacteria,Chlamydiae,Chlamydiales,Chlamydiaceae,Chlamydia/Chlamydophila group,Chlamydophila caviae.
MYCPE	272633 {ECO:0000313|EMBL:CDK04624.1}	Bacteria,Tenericutes,Mollicutes,Mycoplasmataceae,Mycoplasma penetrans (strain HF-2).
BLAHA	537007 {ECO:0000313|EMBL:AAT96648.1}	Bacteria,Firmicutes,Clostridia,Clostridiales,Lachnospiraceae,Blautia hansenii DSM 20583.
COMT2	688245 {ECO:0000313|EMBL:CDK08754.1}	Bacteria,Proteobacteria,Betaproteobacteria,Burkholderiales,Comamonadaceae,Comamonas testosteroni (strain CNB-2).
CAMJR	195099 {ECO:0000313|EMBL:AAW35561.1}	Bacteria,Proteobacteria,Epsilonproteobacteria,Campylobacterales,Campylobacteraceae,Campylobacter jejuni (strain RM1221).
SPOPS	1476 {ECO:0000313|EMBL:AAN61166.1}	Bacteria,Firmicutes,Bacilli,Bacillales,Planococcaceae,Sporosarcina psychrophila (Bacillus psychrophilus).
STRR6	171101 {ECO:0000313|EMBL:CDK10983.1}	Bacteria,Firmicutes,Bacilli,Lactobacillales,Streptococcaceae,Streptococcus pneumoniae (strain ATCC BAA-255 / R6).
DESTT	651182 {ECO:0000313|EMBL:ABR92493.1}	Bacteria,Proteobacteria,Deltaproteobacteria,Desulfobacterales,Desulfobacteraceae,Desulfobacula toluolica (strain DSM 7467 / Tol2).
DESB2	644282 {ECO:0000313|EMBL:ABR92546.1}	Bacteria,Proteobacteria,Deltaproteobacteria,Desulfarculales,Desulfarculaceae,2st14).
9RALS	346373 {ECO:0000313|EMBL:ABA55798.1}	Bacteria,Proteobacteria,Betaproteobacteria,Burkholderiales,Burkholderiaceae,Ralstonia sp. PT11.
STRRC	149682 {ECO:0000313|EMBL:AAN65243.1}	Bacteria,Actinobacteria,Streptomycetales,Streptomycetaceae,Streptomyces roseochromogenes subsp. oscitans.
STRRA	1925 {ECO:0000313|EMBL:AAL38048.1}	Bacteria,Actinobacteria,Streptomycetales,Streptomycetaceae,Streptomyces ramocissimus.
STRRD	479432 {ECO:0000313|EMBL:CDI38090.1}	Bacteria,Actinobacteria,Streptosporangiales,Streptosporangiaceae,NI 9100).
STRRE	1926 {ECO:0000313|EMBL:CAB09806.1}	Bacteria,Actinobacteria,Streptomycetales,Streptomycetaceae,Streptomyces reticuli.
DESBA	899 {ECO:0000313|EMBL:AAC02186.1}	Bacteria,Proteobacteria,Deltaproteobacteria,Desulfovibrionales,Desulfomicrobiaceae,Desulfomicrobium baculatum (Desulfovibrio baculatus).
KITSK	452652 {ECO:0000313|EMBL:CDK04528.1}	Bacteria,Actinobacteria,Streptomycetales,Streptomycetaceae,A-0304 / NBRC 14216 / KM-6054) (Streptomyces setae).
COMTR	32013 {ECO:0000313|EMBL:AIA09217.1}	Bacteria,Proteobacteria,Betaproteobacteria,Burkholderiales,Comamonadaceae,Comamonas terrigena.
STRRO	885435 {ECO:0000313|EMBL:ADN64237.1}	Bacteria,Actinobacteria,Streptomycetales,Streptomycetaceae,Streptomyces rochei subsp. volubilis.
DESBD	525897 {ECO:0000313|EMBL:ABR92453.1}	Bacteria,Proteobacteria,Deltaproteobacteria,Desulfovibrionales,Desulfomicrobiaceae,(Desulfovibrio baculatus).
PHAIB	391619 {ECO:0000313|EMBL:AAX51700.1}	Bacteria,Proteobacteria,Alphaproteobacteria,Rhodobacterales,Rhodobacteraceae,NBRC 16654 / BS107).
STRRT	1341 {ECO:0000313|EMBL:AAZ76606.1}	Bacteria,Firmicutes,Bacilli,Lactobacillales,Streptococcaceae,Streptococcus ratti.
DESBR	453230 {ECO:0000313|EMBL:CAD39208.1}	Bacteria,Proteobacteria,Deltaproteobacteria,Desulfarculales,Desulfarculaceae,Desulfarculus baarsii (Desulfovibrio baarsii).
STRRY	92743 {ECO:0000313|EMBL:CAG44622.1}	Bacteria,Actinobacteria,Streptomycetales,Streptomycetaceae,Streptomyces rimosus subsp. paromomycinus.
METOR	410 {ECO:0000313|EMBL:AAS91611.1}	Bacteria,Proteobacteria,Alphaproteobacteria,Rhizobiales,Methylobacteriaceae,Methylobacterium organophilum.
OXAFO	556269 {ECO:0000313|EMBL:EEO30117.1, ECO:0000313|Proteomes:UP000005089}	Bacteria,Proteobacteria,Betaproteobacteria,Burkholderiales,Oxalobacteraceae,Oxalobacter formigenes OXCC13.
BUCA3	713602 {ECO:0000313|EMBL:CDI36667.1}	Bacteria,Proteobacteria,Gammaproteobacteria,Enterobacteriales,Enterobacteriaceae,Buchnera aphidicola subsp. Acyrthosiphon pisum (strain TLW03).
STRM5	391008 {ECO:0000313|EMBL:CDI38237.1}	Bacteria,Proteobacteria,Gammaproteobacteria,Xanthomonadales,Xanthomonadaceae,Stenotrophomonas,Stenotrophomonas maltophilia (strain R551-3).
LEGSP	452 {ECO:0000313|EMBL:AAS91859.1}	Bacteria,Proteobacteria,Gammaproteobacteria,Legionellales,Legionellaceae,Legionella spiritensis.
ZYMMP	120044 {ECO:0000313|EMBL:AAD51338.1}	Bacteria,Proteobacteria,Alphaproteobacteria,Sphingomonadales,Sphingomonadaceae,Zymomonas mobilis subsp. pomaceae.
HYDTT	608538 {ECO:0000313|Proteomes:UP000002574}	Bacteria,Aquificae,Aquificales,Aquificaceae,Hydrogenobacter thermophilus (strain DSM 6534 / IAM 12695 / TK-6).
ZYMMT	579138 {ECO:0000313|EMBL:CDI39447.1}	Bacteria,Proteobacteria,Alphaproteobacteria,Sphingomonadales,Sphingomonadaceae,NBRC 13757 / NCIMB 11200 / NRRL B-4491).
BUCA5	563178 {ECO:0000313|EMBL:CDK08832.1}	Bacteria,Proteobacteria,Gammaproteobacteria,Enterobacteriales,Enterobacteriaceae,Buchnera aphidicola subsp. Acyrthosiphon pisum (strain 5A).
BACC6	941639 {ECO:0000313|EMBL:CDI31069.1}	Bacteria,Firmicutes,Bacilli,Bacillales,Bacillaceae,Bacillus coagulans (strain 2-6).
BUCSC	118110 {ECO:0000313|EMBL:AFZ88189.1}	Bacteria,Proteobacteria,Gammaproteobacteria,Enterobacteriales,Enterobacteriaceae,Buchnera aphidicola subsp. Schlechtendalia chinensis.
BACC4	405532 {ECO:0000313|EMBL:CDK03259.1}	Bacteria,Firmicutes,Bacilli,Bacillales,Bacillaceae,Bacillus,Bacillus cereus (strain B4264).
RICPT	1105108 {ECO:0000313|EMBL:CDI30407.1}	Bacteria,Proteobacteria,Alphaproteobacteria,Rickettsiales,Rickettsiaceae,Rickettsieae,Rickettsia,Rickettsia parkeri (strain Portsmouth).
ZYMMN	622759 {ECO:0000313|EMBL:ACY38606.1}	Bacteria,Proteobacteria,Alphaproteobacteria,Sphingomonadales,Sphingomonadaceae,Zymomonas mobilis subsp. mobilis (strain NCIMB 11163 / B70).
ZYMMO	264203 {ECO:0000313|EMBL:ADC33797.1}	Bacteria,Proteobacteria,Alphaproteobacteria,Sphingomonadales,Sphingomonadaceae,Zymomonas mobilis subsp. mobilis (strain ATCC 31821 / ZM4 / CP4).
BACC0	405535 {ECO:0000313|EMBL:CDK03212.1}	Bacteria,Firmicutes,Bacilli,Bacillales,Bacillaceae,Bacillus,Bacillus cereus (strain AH820).
BACC1	222523 {ECO:0000313|EMBL:AAY43061.1}	Bacteria,Firmicutes,Bacilli,Bacillales,Bacillaceae,Bacillus,Bacillus cereus (strain ATCC 10987 / NRS 248).
ZYMMB	325472 {ECO:0000313|EMBL:AAY22132.1}	Bacteria,Proteobacteria,Alphaproteobacteria,Sphingomonadales,Sphingomonadaceae,Zymomonas mobilis subsp. francensis.
ZYMMA	555217 {ECO:0000313|EMBL:CDI39440.1}	Bacteria,Proteobacteria,Alphaproteobacteria,Sphingomonadales,Sphingomonadaceae,404 / NCIMB 8938 / NRRL B-806 / ZM1).
FRACF	984129 {ECO:0000313|EMBL:ACJ54512.1}	Bacteria,Proteobacteria,Gammaproteobacteria,Thiotrichales,Francisellaceae,Francisella cf. novicida (strain Fx1).
POLNS	452638 {ECO:0000313|EMBL:CDK10663.1}	Bacteria,Proteobacteria,Betaproteobacteria,Burkholderiales,Burkholderiaceae,Polynucleobacter necessarius subsp. necessarius (strain STIR1).
TSUPD	521096 {ECO:0000313|EMBL:CDK05260.1}	Bacteria,Actinobacteria,Corynebacteriales,Tsukamurellaceae,NBRC 16120 / NCTC 13040) (Corynebacterium paurometabolum).
FRACN	676032 {ECO:0000313|EMBL:ACW20311.1}	Bacteria,Proteobacteria,Gammaproteobacteria,Thiotrichales,Francisellaceae,Francisella cf. novicida (strain 3523).
TSUPA	2061 {ECO:0000313|EMBL:AAX83358.1}	Bacteria,Actinobacteria,Corynebacteriales,Tsukamurellaceae,Tsukamurella paurometabola (Corynebacterium paurometabolum).
9PORP	36875 {ECO:0000313|EMBL:BAJ13407.1}	Bacteria,Bacteroidetes,Bacteroidia,Bacteroidales,Porphyromonadaceae,Porphyromonas canoris.
CAMJC	757425 {ECO:0000313|EMBL:CDI30488.1}	Bacteria,Proteobacteria,Epsilonproteobacteria,Campylobacterales,Campylobacteraceae,ICDCCJ07001).
ACITH	930 {ECO:0000313|EMBL:ACI62937.1}	Bacteria,Proteobacteria,Gammaproteobacteria,Acidithiobacillales,Acidithiobacillaceae,Acidithiobacillus thiooxidans (Thiobacillus thiooxidans).
MYCPU	272635 {ECO:0000313|Proteomes:UP000000528}	Bacteria,Tenericutes,Mollicutes,Mycoplasmataceae,Mycoplasma pulmonis (strain UAB CTIP).
MYCPV	36813 {ECO:0000313|EMBL:ABS12391.1}	Bacteria,Actinobacteria,Corynebacteriales,Mycobacteriaceae,Mycobacterium pulveris.
MYCPR	43304 {ECO:0000313|EMBL:AAP49240.1}	Bacteria,Actinobacteria,Corynebacteriales,Mycobacteriaceae,Mycobacterium peregrinum.
ACIF5	380394 {ECO:0000313|EMBL:CDK08975.1}	Bacteria,Proteobacteria,Gammaproteobacteria,Acidithiobacillales,Acidithiobacillaceae,ferrooxidans (ATCC 53993)).
CORCK	184914 {ECO:0000313|EMBL:ABY78889.1}	Bacteria,Proteobacteria,Deltaproteobacteria,Myxococcales,Cystobacterineae,Myxococcaceae,Corallococcus coralloides (Myxococcus coralloides).
CARRP	387662 {ECO:0000313|EMBL:BAF35118.1, ECO:0000313|Proteomes:UP000000777}	Bacteria,Proteobacteria,Gammaproteobacteria,Oceanospirillales,Halomonadaceae,Zymobacter group,Carsonella ruddii (strain PV).
MYCPF	39692 {ECO:0000313|EMBL:AHC00246.1}	Bacteria,Actinobacteria,Corynebacteriales,Mycobacteriaceae,Mycobacterium parafortuitum.
CARRU	114186 {ECO:0000313|EMBL:AAK15376.1}	Bacteria,Proteobacteria,Gammaproteobacteria,Oceanospirillales,Halomonadaceae,Zymobacter group,Carsonella ruddii.
MYCPA	262316 {ECO:0000313|EMBL:CAJ57175.1}	Bacteria,Actinobacteria,Corynebacteriales,Mycobacteriaceae,Mycobacterium,Mycobacterium paratuberculosis (strain ATCC BAA-968 / K-10).
MYCPB	722438 {ECO:0000313|EMBL:ALA35983.1}	Bacteria,Tenericutes,Mollicutes,Mycoplasmataceae,NCTC 10119 / FH).
MYCPC	1770 {ECO:0000313|EMBL:CAE48278.1}	Bacteria,Actinobacteria,Corynebacteriales,Mycobacteriaceae,Mycobacterium,Mycobacterium paratuberculosis.
MYCPL	2107 {ECO:0000313|EMBL:AAF97428.1}	Bacteria,Tenericutes,Mollicutes,Mycoplasmataceae,Mycoplasma pulmonis.
MYCPM	1263760 {ECO:0000313|EMBL:ALA34926.1}	Bacteria,Tenericutes,Mollicutes,Mycoplasmataceae,Mycoplasma pneumoniae 85138.
MYCPN	272634 {ECO:0000313|EMBL:CDI32463.1}	Bacteria,Tenericutes,Mollicutes,Mycoplasmataceae,Mycoplasma pneumoniae (strain ATCC 29342 / M129).
AGAAL	182262 {ECO:0000313|EMBL:AGE97354.1}	Bacteria,Proteobacteria,Gammaproteobacteria,Alteromonadales,Alteromonadaceae,Agarivorans albus.
MYCPH	1226750 {ECO:0000313|EMBL:AHC00241.1}	Bacteria,Actinobacteria,Corynebacteriales,Mycobacteriaceae,Mycobacterium phlei DSM 43239 = CCUG 21000.
MYCPI	2122 {ECO:0000313|EMBL:ABF60573.1}	Bacteria,Tenericutes,Mollicutes,Mycoplasmataceae,Mycoplasma pirum.
MYCPK	743965 {ECO:0000313|EMBL:AFH37496.1}	Bacteria,Tenericutes,Mollicutes,Mycoplasmataceae,KS-1).
ACIFR	133824 {ECO:0000313|EMBL:AIA94356.1}	Bacteria,Proteobacteria,Gammaproteobacteria,Acidithiobacillales,Acidithiobacillaceae,Acidithiobacillus,uncultured Acidithiobacillus ferrooxidans.
CORCM	1144275 {ECO:0000313|EMBL:CDK08982.1}	Bacteria,Proteobacteria,Deltaproteobacteria,Myxococcales,Cystobacterineae,Myxococcaceae,/ M2) (Myxococcus coralloides).
BUCAJ	713600 {ECO:0000313|EMBL:CDI36664.1}	Bacteria,Proteobacteria,Gammaproteobacteria,Enterobacteriales,Enterobacteriaceae,Buchnera aphidicola subsp. Acyrthosiphon pisum (strain JF98).
BUCAK	42474 {ECO:0000313|EMBL:BAA06595.1}	Bacteria,Proteobacteria,Gammaproteobacteria,Enterobacteriales,Enterobacteriaceae,symbiotic bacterium).
ACIFV	591001 {ECO:0000313|EMBL:CDK04590.1}	Bacteria,Firmicutes,Negativicutes,Selenomonadales,Acidaminococcaceae,Acidaminococcus fermentans (strain ATCC 25085 / DSM 20731 / VR4).
RHOM4	518766 {ECO:0000313|EMBL:CDI32154.1}	Bacteria,Bacteroidetes,Bacteroidetes Order II. Incertae sedis,Rhodothermaceae,(Rhodothermus obamensis).
FLAPJ	402612 {ECO:0000313|EMBL:CDK10673.1}	Bacteria,Bacteroidetes,Flavobacteriia,Flavobacteriales,Flavobacteriaceae,Flavobacterium psychrophilum (strain JIP02/86 / ATCC 49511).
BUCAF	713601 {ECO:0000313|EMBL:CDK08803.1}	Bacteria,Proteobacteria,Gammaproteobacteria,Enterobacteriales,Enterobacteriaceae,Buchnera aphidicola subsp. Acyrthosiphon pisum (strain JF99).
POLNA	365044 {ECO:0000313|EMBL:AAZ93383.1}	Bacteria,Proteobacteria,Betaproteobacteria,Burkholderiales,Comamonadaceae,Polaromonas naphthalenivorans (strain CJ2).
FLAPS	96345 {ECO:0000313|EMBL:CBV36794.1}	Bacteria,Bacteroidetes,Flavobacteriia,Flavobacteriales,Flavobacteriaceae,Flavobacterium psychrophilum.
ACIFD	525909 {ECO:0000313|EMBL:ADO14122.1}	Bacteria,Actinobacteria,Acidimicrobiia,Acidimicrobiales,Acidimicrobiaceae,103882 / ICP).
ACIFE	905 {ECO:0000313|PIR:S65647}	Bacteria,Firmicutes,Negativicutes,Selenomonadales,Acidaminococcaceae,Acidaminococcus fermentans.
CORCT	168810 {ECO:0000313|EMBL:AJK29679.1}	Bacteria,Actinobacteria,Corynebacteriales,Corynebacteriaceae,Corynebacterium crenatum.
STAIN	1141106 {ECO:0000313|EMBL:ABX56950.2}	Bacteria,Firmicutes,Bacilli,Bacillales,Staphylococcus intermedius NCTC 11048.
BUCAT	561501 {ECO:0000313|EMBL:CDK08806.1}	Bacteria,Proteobacteria,Gammaproteobacteria,Enterobacteriales,Enterobacteriaceae,Buchnera aphidicola subsp. Acyrthosiphon pisum (strain Tuc7).
CARDV	1449336 {ECO:0000313|EMBL:KRN57770.1}	Bacteria,Firmicutes,Bacilli,Lactobacillales,Carnobacteriaceae,Carnobacterium divergens DSM 20623.
STRAZ	66869 {ECO:0000313|EMBL:AAN85488.1}	Bacteria,Actinobacteria,Streptomycetales,Streptomycetaceae,Streptomyces atroolivaceus.
BARGR	33045 {ECO:0000313|EMBL:AAD04242.1}	Bacteria,Proteobacteria,Alphaproteobacteria,Rhizobiales,Bartonellaceae,Bartonella grahamii.
SALPS	1081093 {ECO:0000313|EMBL:CDK07165.1}	Bacteria,Proteobacteria,Gammaproteobacteria,Enterobacteriales,Enterobacteriaceae,Salmonella pullorum (strain RKS5078 / SGSC2294).
SALPU	605 {ECO:0000313|EMBL:AFD53782.1}	Bacteria,Proteobacteria,Gammaproteobacteria,Enterobacteriales,Enterobacteriaceae,Salmonella pullorum.
YERMO	349967 {ECO:0000313|EMBL:ABO38591.1}	Bacteria,Proteobacteria,Gammaproteobacteria,Enterobacteriales,Enterobacteriaceae,Yersinia mollaretii ATCC 43969.
SELRL	927704 {ECO:0000313|EMBL:CDK04585.1}	Bacteria,Firmicutes,Negativicutes,Selenomonadales,Veillonellaceae,TAM6421).
PLARO	35762 {ECO:0000313|EMBL:AHG27107.1}	Bacteria,Actinobacteria,Streptosporangiales,Streptosporangiaceae,Planobispora rosea.
SALPA	295319 {ECO:0000313|EMBL:ABB80391.1}	Bacteria,Proteobacteria,Gammaproteobacteria,Enterobacteriales,Enterobacteriaceae,Salmonella paratyphi A (strain ATCC 9150 / SARB42).
STRAW	227882 {ECO:0000313|EMBL:CAJ57158.1}	Bacteria,Actinobacteria,Streptomycetales,Streptomycetaceae,NBRC 14893 / NCIMB 12804 / NRRL 8165 / MA-4680).
BARGA	634504 {ECO:0000313|EMBL:CDI30458.1}	Bacteria,Proteobacteria,Alphaproteobacteria,Rhizobiales,Bartonellaceae,Bartonella grahamii (strain as4aup).
SALPB	1016998 {ECO:0000313|EMBL:CDK07015.1}	Bacteria,Proteobacteria,Gammaproteobacteria,Enterobacteriales,Enterobacteriaceae,Salmonella paratyphi B (strain ATCC BAA-1250 / SPB7).
PLARU	282439 {ECO:0000313|EMBL:AGV23076.1}	Bacteria,Cyanobacteria,Oscillatoriophycideae,Oscillatoriales,Planktothrix rubescens No64.
SALPK	554290 {ECO:0000313|EMBL:CDI34765.1}	Bacteria,Proteobacteria,Gammaproteobacteria,Enterobacteriales,Enterobacteriaceae,Salmonella paratyphi A (strain AKU_12601).
STRAU	1894 {ECO:0000313|EMBL:AAK53450.1}	Bacteria,Actinobacteria,Streptomycetales,Streptomycetaceae,Streptomyces aureofaciens.
SALPO	597 {ECO:0000313|EMBL:ACD68443.1}	Bacteria,Proteobacteria,Gammaproteobacteria,Enterobacteriales,Enterobacteriaceae,Salmonella potsdam.
CHOCO	52 {ECO:0000313|EMBL:AKT37787.1}	Bacteria,Proteobacteria,Deltaproteobacteria,Myxococcales,Sorangiineae,Polyangiaceae,Chondromyces crocatus.
HODCD	573234 {ECO:0000313|EMBL:CDI30393.1}	Bacteria,Proteobacteria,Alphaproteobacteria,Rhizobiales,Hodgkinia cicadicola (strain Dsem).
MYCFA	1793 {ECO:0000313|EMBL:ADN37812.1}	Bacteria,Actinobacteria,Corynebacteriales,Mycobacteriaceae,Mycobacterium fallax.
NITEU	228410 {ECO:0000313|EMBL:CDK09352.1}	Bacteria,Proteobacteria,Betaproteobacteria,Nitrosomonadales,Nitrosomonadaceae,Nitrosomonas europaea (strain ATCC 19718 / NBRC 14298).
MYCFE	2115 {ECO:0000313|EMBL:AAF15573.1}	Bacteria,Tenericutes,Mollicutes,Mycoplasmataceae,Mycoplasma fermentans.
MYCFJ	637387 {ECO:0000313|EMBL:CDI38334.1}	Bacteria,Tenericutes,Mollicutes,Mycoplasmataceae,Mycoplasma fermentans (strain JER).
9STAP	586733 {ECO:0000313|EMBL:AGB07468.1}	Bacteria,Firmicutes,Bacilli,Bacillales,Staphylococcus devriesei.
RHISP	391 {ECO:0000313|EMBL:AAA99823.1}	Bacteria,Proteobacteria,Alphaproteobacteria,Rhizobiales,Rhizobiaceae,Rhizobium/Agrobacterium group,Rhizobium sp.
RICJY	652620 {ECO:0000313|EMBL:AAY40575.1}	Bacteria,Proteobacteria,Alphaproteobacteria,Rickettsiales,Rickettsiaceae,Rickettsieae,Rickettsia,Rickettsia japonica (strain ATCC VR-1363 / YH).
MYCFO	144549 {ECO:0000313|EMBL:AAS66123.1}	Bacteria,Actinobacteria,Corynebacteriales,Mycobacteriaceae,Mycobacterium fortuitum subsp. fortuitum.
THESC	37636 {ECO:0000313|EMBL:KPD32222.1}	Bacteria,Deinococcus-Thermus,Deinococci,Thermales,Thermaceae,Thermus scotoductus.
MYCFM	943945 {ECO:0000313|EMBL:CDK10470.1}	Bacteria,Tenericutes,Mollicutes,Mycoplasmataceae,Mycoplasma fermentans (strain M64).
NITEC	335283 {ECO:0000313|EMBL:CDK09353.1}	Bacteria,Proteobacteria,Betaproteobacteria,Nitrosomonadales,Nitrosomonadaceae,Nitrosomonas eutropha (strain C91).
BUCAP	198804 {ECO:0000313|EMBL:CDI36629.1}	Bacteria,Proteobacteria,Gammaproteobacteria,Enterobacteriales,Enterobacteriaceae,Buchnera aphidicola subsp. Schizaphis graminum (strain Sg).
MYCFP	496833 {ECO:0000313|EMBL:CDI38333.1}	Bacteria,Tenericutes,Mollicutes,Mycoplasmataceae,PG18).
RHISH	196607 {ECO:0000313|EMBL:CAD56484.1}	Bacteria,Proteobacteria,Alphaproteobacteria,Rhizobiales,Rhizobiaceae,Rhizobium/Agrobacterium group,Rhizobium sp. (strain NHG3).
THESY	64227 {ECO:0000313|EMBL:AAC46044.1}	Bacteria,Deinococcus-Thermus,Deinococci,Thermales,Thermaceae,Thermus sp. (strain YS45).
THESX	573062 {ECO:0000313|EMBL:CDI38391.1}	Bacteria,Firmicutes,Clostridia,Thermoanaerobacterales,Thermoanaerobacteraceae,Thermoanaerobacter sp. (strain X513).
SPHPI	13689 {ECO:0000313|EMBL:AAZ14097.1}	Bacteria,Proteobacteria,Alphaproteobacteria,Sphingomonadales,Sphingomonadaceae,Sphingomonas paucimobilis (Pseudomonas paucimobilis).
SPHPG	158190 {ECO:0000313|EMBL:CDK10636.1}	Bacteria,Spirochaetes,Spirochaetales,Spirochaetaceae,Sphaerochaeta pleomorpha (strain ATCC BAA-1885 / DSM 22778 / Grapes).
THESW	1094508 {ECO:0000313|EMBL:AAB68821.1}	Bacteria,Firmicutes,Clostridia,Thermoanaerobacterales,Thermoanaerobacterales Family III. Incertae Sedis,Thermoanaerobacterium saccharolyticum (strain DSM 8691 / JW/SL-YS485).
STRAP	1272910 {ECO:0000313|EMBL:AGA20169.1}	Bacteria,Firmicutes,Bacilli,Lactobacillales,Streptococcaceae,Streptococcus,Streptococcus anginosus subsp. whileyi.
THESQ	126740 {ECO:0000313|EMBL:AAZ04335.1}	Bacteria,Thermotogae,Thermotogales,Thermotogaceae,Thermotoga sp. (strain RQ2).
THESP	275 {ECO:0000313|EMBL:CAA71700.1}	Bacteria,Deinococcus-Thermus,Deinococci,Thermales,Thermaceae,Thermus sp.
THESS	743525 {ECO:0000313|EMBL:ACS36170.1}	Bacteria,Deinococcus-Thermus,Deinococci,Thermales,Thermaceae,Thermus scotoductus (strain ATCC 700910 / SA-01).
9ENTE	1444669 {ECO:0000313|EMBL:AHH29510.1}	Bacteria,Firmicutes,Bacilli,Lactobacillales,Enterococcaceae,Enterococcus sp. EK_11/369.
STEMA	40324 {ECO:0000313|EMBL:CRX69851.1}	Bacteria,Proteobacteria,Gammaproteobacteria,Xanthomonadales,Xanthomonadaceae,Stenotrophomonas,maltophilia).
CLOKL	1534 {ECO:0000313|EMBL:ABK51335.1}	Bacteria,Firmicutes,Clostridia,Clostridiales,Clostridiaceae,Clostridium kluyveri.
9MICO	1276 {ECO:0000313|EMBL:AAF63197.1}	Bacteria,Actinobacteria,Micrococcales,Dermacoccaceae,Kytococcus sedentarius.
SOVGS	2340 {ECO:0000313|EMBL:AAT01432.1}	Bacteria,Proteobacteria,Gammaproteobacteria,Solemya velum gill symbiont.
PSE14	264730 {ECO:0000313|EMBL:CDI33305.1}	Bacteria,Proteobacteria,Gammaproteobacteria,Pseudomonadales,Pseudomonadaceae,(Pseudomonas syringae pv. phaseolicola (strain 1448A / Race 6)).
PROMT	59920 {ECO:0000313|EMBL:AAC05625.1}	Bacteria,Cyanobacteria,Prochlorales,Prochlorococcaceae,Prochlorococcus marinus (strain NATL2A).
SEROD	618 {ECO:0000313|EMBL:CAC69425.1}	Bacteria,Proteobacteria,Gammaproteobacteria,Enterobacteriales,Enterobacteriaceae,Serratia odorifera.
HIPMA	760142 {ECO:0000313|EMBL:CDI30772.1}	Bacteria,Proteobacteria,Deltaproteobacteria,Desulfurellales,Desulfurellaceae,Hippea maritima (strain ATCC 700847 / DSM 10411 / MH2).
PROMR	167552 {ECO:0000313|EMBL:AAY23719.1}	Bacteria,Cyanobacteria,Prochlorales,Prochlorococcaceae,Prochlorococcus marinus str. SS2.
BARQI	1134506 {ECO:0000313|PDB:4lu4-1}	Bacteria,Proteobacteria,Alphaproteobacteria,Rhizobiales,Bartonellaceae,Bartonella quintana JK 31.
SALBN	54736 {ECO:0000313|EMBL:BAF79781.1}	Bacteria,Proteobacteria,Gammaproteobacteria,Enterobacteriales,Enterobacteriaceae,Salmonella bongori.
BUTPB	515622 {ECO:0000313|EMBL:AAT96587.1}	Bacteria,Firmicutes,Clostridia,Clostridiales,Lachnospiraceae,(Clostridium proteoclasticum).
CHTCT	1303518 {ECO:0000313|EMBL:CCW35439.1, ECO:0000313|Proteomes:UP000014227}	Bacteria,Armatimonadetes,Chthonomonadetes,Chthonomonadales,Chthonomonadaceae,Chthonomonas calidirosea (strain DSM 23976 / ICMP 18418 / T49).
BAUCH	374463 {ECO:0000313|EMBL:CDI33866.1}	Bacteria,Proteobacteria,Gammaproteobacteria,Baumannia cicadellinicola subsp. Homalodisca coagulata.
NIVIR	34011 {ECO:0000313|EMBL:AAF66622.1}	Bacteria,Proteobacteria,Alphaproteobacteria,Rhodospirillales,Rhodospirillaceae,Niveispirillum irakense (Azospirillum irakense).
SALBE	28142 {ECO:0000313|EMBL:AAB91549.1}	Bacteria,Proteobacteria,Gammaproteobacteria,Enterobacteriales,Enterobacteriaceae,Salmonella berta.
PROMP	59919 {ECO:0000313|EMBL:AAC05623.1}	Bacteria,Cyanobacteria,Prochlorales,Prochlorococcaceae,Prochlorococcus marinus subsp. pastoris (strain CCMP1986 / MED4).
SALBC	218493 {ECO:0000313|EMBL:CDK06907.1}	Bacteria,Proteobacteria,Gammaproteobacteria,Enterobacteriales,Enterobacteriaceae,Salmonella bongori (strain ATCC 43975 / DSM 13772 / NCTC 12419).
ORITS	784 {ECO:0000313|EMBL:BAJ16308.1}	Bacteria,Proteobacteria,Alphaproteobacteria,Rickettsiales,Rickettsiaceae,Rickettsieae,Orientia tsutsugamushi (Rickettsia tsutsugamushi).
RICBE	33990 {ECO:0000313|EMBL:AAX84827.1}	Bacteria,Proteobacteria,Alphaproteobacteria,Rickettsiales,Rickettsiaceae,Rickettsieae,Rickettsia,Rickettsia bellii.
CLOK5	431943 {ECO:0000313|EMBL:CDK09546.1}	Bacteria,Firmicutes,Clostridia,Clostridiales,Clostridiaceae,Clostridium kluyveri (strain ATCC 8527 / DSM 555 / NCIMB 10680).
ORITI	334380 {ECO:0000313|EMBL:CDI30394.1}	Bacteria,Proteobacteria,Alphaproteobacteria,Rickettsiales,Rickettsiaceae,Rickettsieae,Orientia tsutsugamushi (strain Ikeda) (Rickettsia tsutsugamushi).
CLOK1	583346 {ECO:0000313|EMBL:CDI37409.1}	Bacteria,Firmicutes,Clostridia,Clostridiales,Clostridiaceae,Clostridium kluyveri (strain NBRC 12016).
SALBU	28143 {ECO:0000313|EMBL:AAT81622.1}	Bacteria,Proteobacteria,Gammaproteobacteria,Enterobacteriales,Enterobacteriaceae,Salmonella budapest.
BARQU	283165 {ECO:0000313|EMBL:AAM82229.1}	Bacteria,Proteobacteria,Alphaproteobacteria,Rhizobiales,Bartonellaceae,Bartonella quintana (strain Toulouse) (Rochalimaea quintana).
ORITB	357244 {ECO:0000313|EMBL:AIL82437.1}	Bacteria,Proteobacteria,Alphaproteobacteria,Rickettsiales,Rickettsiaceae,Rickettsieae,Orientia tsutsugamushi (strain Boryong) (Rickettsia tsutsugamushi).
MOREP	903503 {ECO:0000313|EMBL:CDK05801.1}	Bacteria,Proteobacteria,Gammaproteobacteria,Enterobacteriales,Enterobacteriaceae,Moranella endobia (strain PCIT).
HELPW	907239 {ECO:0000313|EMBL:CDI33735.1}	Bacteria,Proteobacteria,Epsilonproteobacteria,Campylobacterales,Helicobacteraceae,Helicobacter pylori (strain SouthAfrica7).
RHIS3	103798 {ECO:0000313|EMBL:AAB16891.1}	Bacteria,Proteobacteria,Alphaproteobacteria,Rhizobiales,Rhizobiaceae,Rhizobium/Agrobacterium group,Rhizobium sp. (strain N33).
WOLSC	844 {ECO:0000313|EMBL:CAC50085.1}	Bacteria,Proteobacteria,Epsilonproteobacteria,Campylobacterales,Helicobacteraceae,Wolinella succinogenes.
9BORD	454599 {ECO:0000313|EMBL:ABS95451.1}	Bacteria,Proteobacteria,Betaproteobacteria,Burkholderiales,Alcaligenaceae,Bordetella sp. BK-52.
PSEVC	227 {ECO:0000313|EMBL:AHY96128.1}	Bacteria,Proteobacteria,Gammaproteobacteria,Alteromonadales,Pseudoalteromonadaceae,Pseudoalteromonas carrageenovora (Alteromonas carrageenovora).
SELRU	971 {ECO:0000313|EMBL:BAD86639.1}	Bacteria,Firmicutes,Negativicutes,Selenomonadales,Veillonellaceae,Selenomonas ruminantium.
BACTQ	1425	Bacteria,Firmicutes,Bacilli,Bacillales,Bacillaceae,Bacillus thermoamyloliquefaciens.
VIRHA	1482 {ECO:0000313|EMBL:ABN13164.1}	Bacteria,Firmicutes,Bacilli,Bacillales,Bacillaceae,Virgibacillus halodenitrificans (Bacillus halodenitrificans).
PSEVI	33069 {ECO:0000313|EMBL:AAT96329.1}	Bacteria,Proteobacteria,Gammaproteobacteria,Pseudomonadales,Pseudomonadaceae,Pseudomonas viridiflava.
WOLSU	273121 {ECO:0000313|Proteomes:UP000000422}	Bacteria,Proteobacteria,Epsilonproteobacteria,Campylobacterales,Helicobacteraceae,11488 / FDC 602W) (Vibrio succinogenes).
HELPP	765963 {ECO:0000313|EMBL:CDK05889.1}	Bacteria,Proteobacteria,Epsilonproteobacteria,Campylobacterales,Helicobacteraceae,Helicobacter pylori (strain PeCan4).
FUSMR	850 {ECO:0000313|EMBL:AAB49339.1}	Bacteria,Fusobacteria,Fusobacteriales,Fusobacteriaceae,Fusobacterium mortiferum.
DESRL	696281 {ECO:0000313|EMBL:ABR92572.1}	Bacteria,Firmicutes,Clostridia,Clostridiales,Peptococcaceae,DL).
EIKCO	539 {ECO:0000313|EMBL:AAO42738.1}	Bacteria,Proteobacteria,Betaproteobacteria,Neisseriales,Neisseriaceae,Eikenella corrodens.
RICRH	33992 {ECO:0000313|EMBL:ACB30224.1}	Bacteria,Proteobacteria,Alphaproteobacteria,Rickettsiales,Rickettsiaceae,Rickettsieae,Rickettsia,Rickettsia rhipicephali.
NITS1	100906 {ECO:0000313|EMBL:BAB71855.1}	Bacteria,Proteobacteria,Betaproteobacteria,Nitrosomonadales,Nitrosomonadaceae,Nitrosomonas sp. (strain ENI-11).
RHOP5	316055 {ECO:0000313|EMBL:CDI30336.1}	Bacteria,Proteobacteria,Alphaproteobacteria,Rhizobiales,Bradyrhizobiaceae,Rhodopseudomonas palustris (strain BisA53).
NITS4	174933 {ECO:0000313|EMBL:CAD88228.1}	Bacteria,Proteobacteria,Betaproteobacteria,Nitrosomonadales,Nitrosomonadaceae,Nitrosospira sp. (strain 40KI).
STRCS	53502 {ECO:0000313|EMBL:CAD30324.1}	Bacteria,Actinobacteria,Streptomycetales,Streptomycetaceae,Streptomyces caespitosus.
STRCR	45634 {ECO:0000313|EMBL:AAB97962.1}	Bacteria,Firmicutes,Bacilli,Lactobacillales,Streptococcaceae,Streptococcus cristatus.
STRCU	42684 {ECO:0000313|EMBL:AAQ19707.1}	Bacteria,Actinobacteria,Streptomycetales,Streptomycetaceae,Streptomyces collinus.
STRCT	29303 {ECO:0000313|EMBL:CAD18991.1}	Bacteria,Actinobacteria,Streptomycetales,Streptomycetaceae,Streptomyces cattleya.
STRCW	42881 {ECO:0000313|EMBL:AGQ56997.1}	Bacteria,Actinobacteria,Streptomycetales,Streptomycetaceae,Streptomyces chromofuscus.
STRCV	76860 {ECO:0000313|EMBL:BAF64500.1}	Bacteria,Firmicutes,Bacilli,Lactobacillales,Streptococcaceae,Streptococcus,Streptococcus constellatus.
STRCY	80860 {ECO:0000313|EMBL:AAD13552.1}	Bacteria,Actinobacteria,Streptomycetales,Streptomycetaceae,Streptomyces cyanogenus.
STRCX	1969 {ECO:0000313|EMBL:AEL00546.1}	Bacteria,Actinobacteria,Streptomycetales,Streptomycetaceae,Streptomyces chartreusis.
THEA1	648996 {ECO:0000313|EMBL:CDI37991.1}	Bacteria,Aquificae,Desulfurobacteriales,Desulfurobacteriaceae,Thermovibrio ammonificans (strain DSM 15698 / JCM 12110 / HB-1).
STRCZ	1897 {ECO:0000313|EMBL:BAD38877.1}	Bacteria,Actinobacteria,Streptomycetales,Streptomycetaceae,Streptomyces carzinostaticus.
SALPC	476213 {ECO:0000313|EMBL:CDI34757.1}	Bacteria,Proteobacteria,Gammaproteobacteria,Enterobacteriales,Enterobacteriaceae,Salmonella paratyphi C (strain RKS4594).
STRCB	1329 {ECO:0000313|EMBL:AGD88357.1}	Bacteria,Firmicutes,Bacilli,Lactobacillales,Streptococcaceae,Streptococcus canis.
STRCE	1968 {ECO:0000313|EMBL:AIH05678.1}	Bacteria,Actinobacteria,Streptomycetales,Streptomycetaceae,Streptomyces cellulosae.
STRCD	29304 {ECO:0000313|EMBL:ACL92895.1}	Bacteria,Actinobacteria,Streptomycetales,Streptomycetaceae,Streptomyces coerulescens.
STRCG	1333 {ECO:0000313|EMBL:BAB64016.1}	Bacteria,Firmicutes,Bacilli,Lactobacillales,Streptococcaceae,Streptococcus criceti.
STRCI	66857 {ECO:0000313|EMBL:ADD39193.1}	Bacteria,Actinobacteria,Streptomycetales,Streptomycetaceae,Streptomyces cacaoi subsp. cacaoi.
STRCH	1902 {ECO:0000313|EMBL:AGO88552.1}	Bacteria,Actinobacteria,Streptomycetales,Streptomycetaceae,Streptomyces,Streptomyces coelicolor.
STRCK	1903 {ECO:0000313|EMBL:BAA90724.1}	Bacteria,Actinobacteria,Streptomycetales,Streptomycetaceae,Streptomyces corchorusii (Streptomyces chibaensis).
DESRD	485915 {ECO:0000313|EMBL:ABR92455.1}	Bacteria,Proteobacteria,Deltaproteobacteria,Desulfovibrionales,Desulfohalobiaceae,Desulfohalobium retbaense (strain DSM 5692).
STRCM	1900 {ECO:0000313|EMBL:ACT64198.1}	Bacteria,Actinobacteria,Streptomycetales,Streptomycetaceae,Streptomyces cinnamonensis.
STRCL	1901 {ECO:0000313|EMBL:AAQ93553.1}	Bacteria,Actinobacteria,Streptomycetales,Streptomycetaceae,Streptomyces clavuligerus.
STRCO	100226 {ECO:0000313|EMBL:BAB03462.1}	Bacteria,Actinobacteria,Streptomycetales,Streptomycetaceae,Streptomyces,Streptomyces coelicolor (strain ATCC BAA-471 / A3(2) / M145).
STRCN	1904 {ECO:0000313|EMBL:ABA43073.1}	Bacteria,Actinobacteria,Streptomycetales,Streptomycetaceae,Streptomyces cyaneus (Streptomyces curacoi).
STRC1	93372 {ECO:0000313|EMBL:BAM67034.1}	Bacteria,Actinobacteria,Streptomycetales,Streptomycetaceae,Streptomyces sp. (strain CL190).
STRC0	316280 {ECO:0000313|EMBL:ACE73825.1}	Bacteria,Actinobacteria,Streptomycetales,Streptomycetaceae,Streptomyces peucetius subsp. caesius ATCC 27952.
STRC3	1214242 {ECO:0000313|EMBL:AGS73214.1, ECO:0000313|Proteomes:UP000015423}	Bacteria,Actinobacteria,Streptomycetales,Streptomycetaceae,Streptomyces collinus (strain DSM 40733 / Tu 365).
STRC2	443255 {ECO:0000313|EMBL:ACN12984.1}	Bacteria,Actinobacteria,Streptomycetales,Streptomycetaceae,NBRC 13307 / NCIMB 12785 / NRRL 3585 / VKM Ac-602).
CELJU	498211 {ECO:0000313|EMBL:CDI33326.1}	Bacteria,Proteobacteria,Gammaproteobacteria,Cellvibrionales,Cellvibrionaceae,cellulosa).
MORSE	191545 {ECO:0000313|EMBL:CAD29583.1}	Bacteria,Proteobacteria,Gammaproteobacteria,Pseudomonadales,Moraxellaceae,Moraxella sp. (strain TAE123).
THEAS	525903 {ECO:0000313|EMBL:CDK08948.1}	Bacteria,Synergistetes,Synergistia,Synergistales,Synergistaceae,Su883) (Selenomonas acidaminovorans).
THEAQ	498848 {ECO:0000313|EMBL:ALJ91662.1}	Bacteria,Deinococcus-Thermus,Deinococci,Thermales,Thermaceae,Thermus aquaticus Y51MC23.
MORSP	479 {ECO:0000313|EMBL:CAA73696.1}	Bacteria,Proteobacteria,Gammaproteobacteria,Pseudomonadales,Moraxellaceae,Moraxella sp.
THEAH	638303 {ECO:0000313|EMBL:ADC89964.1, ECO:0000313|Proteomes:UP000002043}	Bacteria,Aquificae,Aquificales,Aquificaceae,Thermocrinis albus (strain DSM 14484 / JCM 11386 / HI 11/12).
THEAL	29539 {ECO:0000313|EMBL:BAB87719.1}	Bacteria,Actinobacteria,Thermoleophilia,Thermoleophilales,Thermoleophilaceae,Thermoleophilum album.
THEAB	484019 {ECO:0000313|EMBL:CDK08892.1}	Bacteria,Thermotogae,Thermotogales,Fervidobacteriaceae,Thermosipho africanus (strain TCF52B).
NITSI	261292 {ECO:0000313|EMBL:CDK02903.1}	Bacteria,Proteobacteria,Betaproteobacteria,Nitrosomonadales,Nitrosomonadaceae,Nitrosomonas sp. (strain Is79A3).
NITSB	387092 {ECO:0000313|EMBL:CDK10147.1}	Bacteria,Proteobacteria,Epsilonproteobacteria,Nitratiruptor sp. (strain SB155-2).
NITSE	749222 {ECO:0000313|EMBL:CDK11450.1}	Bacteria,Proteobacteria,Epsilonproteobacteria,Campylobacterales,Nitratifractor salsuginis (strain DSM 16511 / JCM 12458 / E9I37-1).
BRAHW	565034 {ECO:0000313|EMBL:ACD74837.1}	Bacteria,Spirochaetes,Brachyspirales,Brachyspiraceae,Brachyspira hyodysenteriae (strain ATCC 49526 / WA1).
LYSEN	69 {ECO:0000313|EMBL:AGW51325.1}	Bacteria,Proteobacteria,Gammaproteobacteria,Xanthomonadales,Xanthomonadaceae,Lysobacter enzymogenes.
NONDD	592029 {ECO:0000313|EMBL:AGC77650.1, ECO:0000313|Proteomes:UP000011173}	Bacteria,Bacteroidetes,Flavobacteriia,Flavobacteriales,Flavobacteriaceae,(Donghaeana dokdonensis).
BRAHO	1266923 {ECO:0000313|EMBL:AGT96409.1}	Bacteria,Spirochaetes,Brachyspirales,Brachyspiraceae,Brachyspira hyodysenteriae ATCC 27164.
PROM3	59922 {ECO:0000313|EMBL:AAT98423.1}	Bacteria,Cyanobacteria,Prochlorales,Prochlorococcaceae,Prochlorococcus marinus (strain MIT 9303).
NITST	155922 {ECO:0000313|EMBL:ABB69869.1}	Bacteria,Proteobacteria,Betaproteobacteria,Nitrosomonadales,Nitrosomonadaceae,Nitrosospira sp. (strain TCH716).
MICLU	1270 {ECO:0000313|EMBL:BAB84189.1}	Bacteria,Actinobacteria,Micrococcales,Micrococcaceae,Micrococcus luteus (Micrococcus lysodeikticus).
HELC0	182217 {ECO:0000313|EMBL:CDI33722.1}	Bacteria,Proteobacteria,Epsilonproteobacteria,Campylobacterales,Helicobacteraceae,Helicobacter cetorum (strain ATCC BAA-429 / MIT 00-7128).
CHESB	266779 {ECO:0000313|EMBL:CDK12379.1}	Bacteria,Proteobacteria,Alphaproteobacteria,Rhizobiales,Phyllobacteriaceae,Chelativorans sp. (strain BNC1).
NITER	915 {ECO:0000313|EMBL:BAC44914.1}	Bacteria,Proteobacteria,Betaproteobacteria,Nitrosomonadales,Nitrosomonadaceae,Nitrosomonas europaea.
VIBDI	685 {ECO:0000313|EMBL:CAH57327.1}	Bacteria,Proteobacteria,Gammaproteobacteria,Vibrionales,Vibrionaceae,Vibrio diazotrophicus.
BIFLO	206672 {ECO:0000313|EMBL:CDI37234.1}	Bacteria,Actinobacteria,Bifidobacteriales,Bifidobacteriaceae,Bifidobacterium longum (strain NCC 2705).
RHISU	50338 {ECO:0000313|EMBL:AFY10676.1}	Bacteria,Proteobacteria,Alphaproteobacteria,Rhizobiales,Rhizobiaceae,Rhizobium/Agrobacterium group,Rhizobium sullae (Rhizobium hedysari).
ACHAX	29552 {ECO:0000313|EMBL:AAZ81441.1}	Bacteria,Tenericutes,Mollicutes,Acholeplasmatales,Acholeplasmataceae,Acholeplasma axanthum.
DESCC	868595 {ECO:0000313|EMBL:CDK08864.1}	Bacteria,Firmicutes,Clostridia,Clostridiales,Peptococcaceae,CO-1-SRB).
SPOGL	1459 {ECO:0000313|EMBL:BAB88405.1}	Bacteria,Firmicutes,Bacilli,Bacillales,Planococcaceae,Sporosarcina globispora (Bacillus globisporus).
TREAZ	545695 {ECO:0000313|EMBL:AEL20815.1}	Bacteria,Spirochaetes,Spirochaetales,Spirochaetaceae,Treponema azotonutricium (strain ATCC BAA-888 / DSM 13862 / ZAS-9).
BORRA	412418 {ECO:0000313|EMBL:CDK05128.1}	Bacteria,Spirochaetes,Spirochaetales,Borreliaceae,Borrelia recurrentis (strain A1).
PHOLL	243265 {ECO:0000313|EMBL:CDK06429.1}	Bacteria,Proteobacteria,Gammaproteobacteria,Enterobacteriales,Enterobacteriaceae,Photorhabdus luminescens subsp. laumondii (strain TT01).
PHOLM	141679 {ECO:0000313|EMBL:AGO97064.1}	Bacteria,Proteobacteria,Gammaproteobacteria,Enterobacteriales,Enterobacteriaceae,Photorhabdus luminescens subsp. laumondii.
ESCHE	565 {ECO:0000313|EMBL:BAG06237.1}	Bacteria,Proteobacteria,Gammaproteobacteria,Enterobacteriales,Enterobacteriaceae,Escherichia hermannii.
PHOLD	48408 {ECO:0000313|EMBL:ABX76832.1}	Bacteria,Proteobacteria,Gammaproteobacteria,Vibrionales,Vibrionaceae,mandapamensis).
PHOLE	553611 {ECO:0000313|EMBL:AFD54441.1}	Bacteria,Proteobacteria,Gammaproteobacteria,Vibrionales,Vibrionaceae,Photobacterium leiognathi.
BUCPS	98799 {ECO:0000313|EMBL:CAC10478.1}	Bacteria,Proteobacteria,Gammaproteobacteria,Enterobacteriales,Enterobacteriaceae,Buchnera aphidicola subsp. Pemphigus spyrothecae.
AMMDK	429009 {ECO:0000313|EMBL:CDK09328.1}	Bacteria,Firmicutes,Clostridia,Thermoanaerobacterales,Thermoanaerobacteraceae,Moorella group,Ammonifex degensii (strain DSM 10501 / KC4).
CORRG	662755 {ECO:0000313|EMBL:DAA64802.1}	Bacteria,Actinobacteria,Corynebacteriales,Corynebacteriaceae,Corynebacterium resistens (strain DSM 45100 / JCM 12819 / GTC 2026).
SYNS9	316279 {ECO:0000313|EMBL:CDI39501.1}	Bacteria,Cyanobacteria,Oscillatoriophycideae,Chroococcales,Synechococcus sp. (strain CC9902).
PHOLU	171438 {ECO:0000313|EMBL:AAQ22713.1}	Bacteria,Proteobacteria,Gammaproteobacteria,Enterobacteriales,Enterobacteriaceae,Photorhabdus luminescens subsp. akhurstii.
SYNS3	64471 {ECO:0000313|EMBL:AAC45872.1}	Bacteria,Cyanobacteria,Oscillatoriophycideae,Chroococcales,Synechococcus sp. (strain CC9311).
PHOLP	32060 {ECO:0000313|EMBL:BAA24455.1}	Bacteria,Cyanobacteria,Oscillatoriophycideae,Oscillatoriales,Phormidium lapideum.
LEPIC	267671 {ECO:0000313|EMBL:CDK02739.1}	Bacteria,Spirochaetes,Leptospirales,Leptospiraceae,copenhageni (strain Fiocruz L1-130).
ASHYP	35780 {ECO:0000313|EMBL:ADO33788.1}	Bacteria,Tenericutes,Mollicutes,Acholeplasmatales,Acholeplasmataceae,Candidatus Phytoplasma,Ash yellows phytoplasma.
THESA	28896 {ECO:0000313|EMBL:ADU15865.1}	Bacteria,Firmicutes,Clostridia,Thermoanaerobacterales,Thermoanaerobacterales Family III. Incertae Sedis,Thermoanaerobacterium saccharolyticum.
SYNSC	110662 {ECO:0000313|EMBL:AAF73275.1}	Bacteria,Cyanobacteria,Oscillatoriophycideae,Chroococcales,Synechococcus sp. (strain CC9605).
BRAFD	446465 {ECO:0000313|EMBL:AAT96564.1}	Bacteria,Actinobacteria,Micrococcales,Dermabacteraceae,Brachybacterium faecium (strain ATCC 43885 / DSM 4810 / NCIB 9860).
MYCFL	2128 {ECO:0000313|EMBL:ACF41176.1}	Bacteria,Tenericutes,Mollicutes,Mycoplasmataceae,Mycoplasma flocculare.
BIBTR	47735 {ECO:0000313|EMBL:CAJ65905.1}	Bacteria,Proteobacteria,Gammaproteobacteria,Pasteurellales,Pasteurellaceae,Bibersteinia trehalosi (Pasteurella trehalosi).
SYNSP	1131 {ECO:0000313|EMBL:AAB38542.1}	Bacteria,Cyanobacteria,Oscillatoriophycideae,Chroococcales,Synechococcus sp.
HELCP	1172562 {ECO:0000313|EMBL:CDK08614.1}	Bacteria,Proteobacteria,Epsilonproteobacteria,Campylobacterales,Helicobacteraceae,Helicobacter cinaedi (strain PAGU611).
SERSA	768492 {ECO:0000313|EMBL:CDI34598.1}	Bacteria,Proteobacteria,Gammaproteobacteria,Enterobacteriales,Enterobacteriaceae,Serratia plymuthica (strain AS9).
ANAVA	447716 {ECO:0000313|EMBL:ABR15459.1}	Bacteria,Cyanobacteria,Nostocales,Nostocaceae,Anabaena variabilis SAG 1403-4b.
LEPII	573825 {ECO:0000313|EMBL:CDI30695.1}	Bacteria,Spirochaetes,Leptospirales,Leptospiraceae,(strain IPAV).
STRNE	55404 {ECO:0000313|EMBL:ADC41640.1}	Bacteria,Actinobacteria,Streptomycetales,Streptomycetaceae,Streptomyces netropsis (Streptoverticillium netropsis).
MORS1	77152 {ECO:0000313|EMBL:CAA12111.1}	Bacteria,Proteobacteria,Gammaproteobacteria,Pseudomonadales,Moraxellaceae,Moraxella sp. (strain TA144).
SHEWM	392500 {ECO:0000313|EMBL:CDI37265.1}	Bacteria,Proteobacteria,Gammaproteobacteria,Alteromonadales,Shewanellaceae,Shewanella woodyi (strain ATCC 51908 / MS32).
MYCFV	1776 {ECO:0000313|EMBL:CAA68990.1}	Bacteria,Actinobacteria,Corynebacteriales,Mycobacteriaceae,Mycobacterium flavescens.
PARSN	81397 {ECO:0000313|EMBL:BAE47470.1}	Bacteria,Proteobacteria,Alphaproteobacteria,Rhodobacterales,Rhodobacteraceae,aurantiacum).
LEPFC	1162668 {ECO:0000313|EMBL:CDI37320.1}	Bacteria,Nitrospirae,Nitrospirales,Nitrospiraceae,Leptospirillum ferrooxidans (strain C2-3).
ANAVT	240292 {ECO:0000313|EMBL:AGO03680.1}	Bacteria,Cyanobacteria,Nostocales,Nostocaceae,Anabaena variabilis (strain ATCC 29413 / PCC 7937).
HELCM	1163745 {ECO:0000313|EMBL:CDK05945.1}	Bacteria,Proteobacteria,Epsilonproteobacteria,Campylobacterales,Helicobacteraceae,Helicobacter cetorum (strain ATCC BAA-540 / MIT 99-5656).
RHISN	394 {ECO:0000313|EMBL:AAQ87194.1}	Bacteria,Proteobacteria,Alphaproteobacteria,Rhizobiales,Rhizobiaceae,Sinorhizobium/Ensifer group,Rhizobium sp. (strain NGR234).
CORDI	257309 {ECO:0000313|EMBL:CAX62813.1}	Bacteria,Actinobacteria,Corynebacteriales,Corynebacteriaceae,gravis).
CORDH	698967 {ECO:0000313|EMBL:CDK08700.1}	Bacteria,Actinobacteria,Corynebacteriales,Corynebacteriaceae,Corynebacterium diphtheriae (strain HC01).
CORDK	698969 {ECO:0000313|EMBL:CDI36566.1}	Bacteria,Actinobacteria,Corynebacteriales,Corynebacteriaceae,Corynebacterium diphtheriae (strain HC03).
CORDJ	698968 {ECO:0000313|EMBL:CDK08703.1}	Bacteria,Actinobacteria,Corynebacteriales,Corynebacteriaceae,Corynebacterium diphtheriae (strain HC02).
CORDL	698970 {ECO:0000313|EMBL:CDK08705.1}	Bacteria,Actinobacteria,Corynebacteriales,Corynebacteriaceae,Corynebacterium diphtheriae (strain HC04).
METAA	271065 {ECO:0000313|EMBL:ACP19701.1}	Bacteria,Proteobacteria,Gammaproteobacteria,Methylococcales,Methylococcaceae,Methylomicrobium alcaliphilum (Methylobacter alcaliphilus).
METFK	265072 {ECO:0000313|EMBL:CDK05149.1}	Bacteria,Proteobacteria,Betaproteobacteria,Methylophilales,Methylophilaceae,Methylobacillus flagellatus (strain KT / ATCC 51484 / DSM 6875).
ACIET	535289 {ECO:0000313|EMBL:CDK08750.1}	Bacteria,Proteobacteria,Betaproteobacteria,Burkholderiales,Comamonadaceae,Acidovorax ebreus (strain TPSY) (Diaphorobacter sp. (strain TPSY)).
CORDD	698965 {ECO:0000313|EMBL:CDK08699.1}	Bacteria,Actinobacteria,Corynebacteriales,Corynebacteriaceae,Corynebacterium diphtheriae (strain CDCE 8392).
BILWA	35833 {ECO:0000313|EMBL:AAK38118.1}	Bacteria,Proteobacteria,Deltaproteobacteria,Desulfovibrionales,Desulfovibrionaceae,Bilophila wadsworthia.
FLASP	239 {ECO:0000313|EMBL:BAA01528.1}	Bacteria,Bacteroidetes,Flavobacteriia,Flavobacteriales,Flavobacteriaceae,Flavobacterium sp.
STAND	639283 {ECO:0000313|EMBL:CDK11746.1}	Bacteria,Proteobacteria,Alphaproteobacteria,Rhizobiales,Xanthobacteraceae,NBRC 12443 / NCIB 9113).
RHISB	1057002 {ECO:0000313|EMBL:AEL13419.1}	Bacteria,Proteobacteria,Alphaproteobacteria,Rhizobiales,Rhizobiaceae,Sinorhizobium/Ensifer group,Rhizobium sp. (strain BR816).
CORDP	1717 {ECO:0000313|EMBL:CKH09842.1}	Bacteria,Actinobacteria,Corynebacteriales,Corynebacteriaceae,Corynebacterium diphtheriae.
STANL	446470 {ECO:0000313|EMBL:CDI33121.1}	Bacteria,Actinobacteria,Glycomycetales,Glycomycetaceae,102104 / LLR-40K-21).
CORDW	698964 {ECO:0000313|EMBL:CDI36570.1}	Bacteria,Actinobacteria,Corynebacteriales,Corynebacteriaceae,Corynebacterium diphtheriae (strain PW8).
SINSA	142621 {ECO:0000313|EMBL:ABZ89814.1}	Bacteria,Proteobacteria,Alphaproteobacteria,Rhizobiales,Rhizobiaceae,Sinorhizobium/Ensifer group,Sinorhizobium saheli bv. sesbaniae.
KOCVA	1272 {ECO:0000313|EMBL:BAI53043.1}	Bacteria,Actinobacteria,Micrococcales,Micrococcaceae,Kocuria varians (Micrococcus varians).
THEGP	795359 {ECO:0000313|EMBL:CDI36756.1}	Bacteria,Thermodesulfobacteria,Thermodesulfobacteriales,Thermodesulfobacteriaceae,Thermodesulfobacterium geofontis (strain OPF15).
TERTT	377629 {ECO:0000313|EMBL:ABS72374.1}	Bacteria,Proteobacteria,Gammaproteobacteria,Cellvibrionales,Cellvibrionaceae,Teredinibacter turnerae (strain ATCC 39867 / T7901).
STRET	1130804 {ECO:0000313|EMBL:AFC95421.1}	Bacteria,Firmicutes,Bacilli,Lactobacillales,Streptococcaceae,Streptococcus pneumoniae (strain ST556).
SINM2	1286640 {ECO:0000313|EMBL:CDK11807.1}	Bacteria,Proteobacteria,Alphaproteobacteria,Rhizobiales,Rhizobiaceae,Sinorhizobium/Ensifer group,Sinorhizobium meliloti (strain Sm2011 / Rm2011 / 2011).
ERWRD	55212 {ECO:0000313|EMBL:AAF31234.1}	Bacteria,Proteobacteria,Gammaproteobacteria,Enterobacteriales,Enterobacteriaceae,Erwinia rhapontici (Pectobacterium rhapontici).
BREDI	293 {ECO:0000313|EMBL:AER10491.1}	Bacteria,Proteobacteria,Alphaproteobacteria,Caulobacterales,Caulobacteraceae,Brevundimonas diminuta (Pseudomonas diminuta).
SINMB	698936 {ECO:0000313|EMBL:CDK11816.1}	Bacteria,Proteobacteria,Alphaproteobacteria,Rhizobiales,Rhizobiaceae,Sinorhizobium/Ensifer group,Sinorhizobium meliloti (strain BL225C).
RICJA	35790 {ECO:0000313|EMBL:ABA12482.1}	Bacteria,Proteobacteria,Alphaproteobacteria,Rickettsiales,Rickettsiaceae,Rickettsieae,Rickettsia,Rickettsia japonica.
HYPNA	228405 {ECO:0000313|EMBL:CDK12383.1}	Bacteria,Proteobacteria,Alphaproteobacteria,Rhodobacterales,Hyphomonadaceae,Hyphomonas neptunium (strain ATCC 15444).
MYCXE	1789 {ECO:0000313|EMBL:AAS66189.1}	Bacteria,Actinobacteria,Corynebacteriales,Mycobacteriaceae,Mycobacterium xenopi.
STRTH	80858 {ECO:0000313|EMBL:BAA06420.1}	Bacteria,Actinobacteria,Streptomycetales,Streptomycetaceae,Streptomyces thermotolerans.
PARAH	1367847 {ECO:0000313|EMBL:ADF47144.1}	Bacteria,Proteobacteria,Alphaproteobacteria,Rhodobacterales,Rhodobacteraceae,Paracoccus aminophilus JCM 7686.
SINMM	707241 {ECO:0000313|EMBL:CDK11828.1}	Bacteria,Proteobacteria,Alphaproteobacteria,Rhizobiales,Rhizobiaceae,Sinorhizobium/Ensifer group,Sinorhizobium meliloti (strain SM11).
LEULA	935294 {ECO:0000313|EMBL:CDK11416.1}	Bacteria,Firmicutes,Bacilli,Lactobacillales,Leuconostocaceae,Leuconostoc lactis KCTC 3528 = DSM 20202.
METAM	46896 {ECO:0000313|EMBL:BAA83096.1}	Bacteria,Proteobacteria,Gammaproteobacteria,Methylococcales,Methylococcaceae,Methylomonas aminofaciens.
PARAV	765952 {ECO:0000313|EMBL:CDK10621.1}	Bacteria,Chlamydiae,Chlamydiales,Parachlamydiaceae,Parachlamydia acanthamoebae (strain UV7).
SINMW	366394 {ECO:0000313|EMBL:AAP21140.1}	Bacteria,Proteobacteria,Alphaproteobacteria,Rhizobiales,Rhizobiaceae,Sinorhizobium/Ensifer group,Sinorhizobium medicae (strain WSM419) (Ensifer medicae).
STRVO	68280 {ECO:0000313|EMBL:ABC84472.1}	Bacteria,Actinobacteria,Streptomycetales,Streptomycetaceae,Streptomyces violaceusniger.
BIFL2	565042 {ECO:0000313|EMBL:AAX44931.1}	Bacteria,Actinobacteria,Bifidobacteriales,Bifidobacteriaceae,JCM 1217 / NCTC 11818 / E194b).
WEIHE	46256 {ECO:0000313|EMBL:BAL44209.1}	Bacteria,Firmicutes,Bacilli,Lactobacillales,Leuconostocaceae,Weissella hellenica.
CORD3	698962 {ECO:0000313|EMBL:CDK08697.1}	Bacteria,Actinobacteria,Corynebacteriales,Corynebacteriaceae,Corynebacterium diphtheriae (strain 31A).
CORD2	698966 {ECO:0000313|EMBL:CDK08696.1}	Bacteria,Actinobacteria,Corynebacteriales,Corynebacteriaceae,Corynebacterium diphtheriae (strain 241).
CELAD	688270 {ECO:0000313|EMBL:CDK05480.1}	Bacteria,Bacteroidetes,Flavobacteriia,Flavobacteriales,Flavobacteriaceae,Cellulophaga algicola (strain DSM 14237 / IC166 / ACAM 630).
CORD7	698963 {ECO:0000313|EMBL:CDI36560.1}	Bacteria,Actinobacteria,Corynebacteriales,Corynebacteriaceae,Corynebacterium diphtheriae (strain ATCC 27012 / C7 (beta)).
SALCH	321314 {ECO:0000313|EMBL:CDI34697.1}	Bacteria,Proteobacteria,Gammaproteobacteria,Enterobacteriales,Enterobacteriaceae,Salmonella choleraesuis (strain SC-B67).
SPHAL	317655 {ECO:0000313|EMBL:AAY53811.1}	Bacteria,Proteobacteria,Alphaproteobacteria,Sphingomonadales,Sphingomonadaceae,(Sphingomonas alaskensis).
HYDIT	65786 {ECO:0000313|EMBL:AAX11217.1}	Bacteria,Proteobacteria,Betaproteobacteria,Burkholderiales,Comamonadaceae,Hydrogenophaga intermedia.
SALCE	1307499 {ECO:0000313|EMBL:AGI50346.1}	Bacteria,Proteobacteria,Gammaproteobacteria,Enterobacteriales,Enterobacteriaceae,Salmonella enterica subsp. indica serovar 11:b:e,n,x.
ENTFO	474186 {ECO:0000313|EMBL:AAQ13343.1}	Bacteria,Firmicutes,Bacilli,Lactobacillales,Enterococcaceae,Enterococcus faecalis (strain ATCC 47077 / OG1RF).
LACH4	405566 {ECO:0000313|EMBL:CDK05135.1}	Bacteria,Firmicutes,Bacilli,Lactobacillales,Lactobacillaceae,Lactobacillus helveticus (strain DPC 4571).
PSYWF	349106 {ECO:0000313|EMBL:CDK05033.1}	Bacteria,Proteobacteria,Gammaproteobacteria,Pseudomonadales,Moraxellaceae,Psychrobacter sp. (strain PRwf-1).
VIBFL	676 {ECO:0000313|EMBL:AIB54708.1}	Bacteria,Proteobacteria,Gammaproteobacteria,Vibrionales,Vibrionaceae,Vibrio fluvialis.
SALCS	453152 {ECO:0000313|EMBL:ADD82467.1}	Bacteria,Proteobacteria,Gammaproteobacteria,Vibrionales,Vibrionaceae,Salinivibrio costicola subsp. yaniae.
VIBFN	903510 {ECO:0000313|EMBL:DAA64550.1}	Bacteria,Proteobacteria,Gammaproteobacteria,Vibrionales,Vibrionaceae,Vibrio furnissii (strain DSM 14383 / NCTC 11218).
WOLPP	570417 {ECO:0000313|EMBL:CDI39933.1}	Bacteria,Proteobacteria,Alphaproteobacteria,Rickettsiales,Anaplasmataceae,Wolbachieae,Wolbachia pipientis subsp. Culex pipiens (strain wPip).
STROR	655813 {ECO:0000313|EMBL:ADG03695.1}	Bacteria,Firmicutes,Bacilli,Lactobacillales,Streptococcaceae,Streptococcus oralis ATCC 35037.
SALA4	454166 {ECO:0000313|EMBL:CDI34696.1}	Bacteria,Proteobacteria,Gammaproteobacteria,Enterobacteriales,Enterobacteriaceae,Salmonella agona (strain SL483).
PSEWI	57038 {ECO:0000313|EMBL:AAB53647.1}	Bacteria,Proteobacteria,Gammaproteobacteria,Pseudomonadales,Pseudomonadaceae,Pseudomonas wisconsinensis.
WOLPM	163164 {ECO:0000313|EMBL:ABI36770.1}	Bacteria,Proteobacteria,Alphaproteobacteria,Rickettsiales,Anaplasmataceae,Wolbachieae,Wolbachia pipientis wMel.
VEREI	391735 {ECO:0000313|EMBL:CDI36580.1}	Bacteria,Proteobacteria,Betaproteobacteria,Burkholderiales,Comamonadaceae,Verminephrobacter eiseniae (strain EF01-2).
PSEWB	165468 {ECO:0000313|EMBL:AIV98026.1}	Bacteria,Proteobacteria,Gammaproteobacteria,Pseudomonadales,Pseudomonadaceae,Pseudomonas sp. (strain WBC-3).
BUCUT	118122 {ECO:0000313|EMBL:AAR23314.1}	Bacteria,Proteobacteria,Gammaproteobacteria,Enterobacteriales,Enterobacteriaceae,Buchnera aphidicola subsp. Uroleucon astronomus.
NEIM0	374833 {ECO:0000313|EMBL:CDK09277.1}	Bacteria,Proteobacteria,Betaproteobacteria,Neisseriales,Neisseriaceae,Neisseria meningitidis serogroup C (strain 053442).
MYCPT	28227 {ECO:0000313|EMBL:AAF70318.1}	Bacteria,Tenericutes,Mollicutes,Mycoplasmataceae,Mycoplasma penetrans.
FRAT1	393115 {ECO:0000313|EMBL:CAL08798.1}	Bacteria,Proteobacteria,Gammaproteobacteria,Thiotrichales,Francisellaceae,Francisella tularensis subsp. tularensis (strain FSC 198).
ENTFA	226185 {ECO:0000313|EMBL:CDK37795.1}	Bacteria,Firmicutes,Bacilli,Lactobacillales,Enterococcaceae,Enterococcus faecalis (strain ATCC 700802 / V583).
GEOME	28232 {ECO:0000313|EMBL:AAO25637.1}	Bacteria,Proteobacteria,Deltaproteobacteria,Desulfuromonadales,Geobacteraceae,Geobacter metallireducens.
GEOMG	269799 {ECO:0000313|EMBL:CDK10513.1}	Bacteria,Proteobacteria,Deltaproteobacteria,Desulfuromonadales,Geobacteraceae,Geobacter metallireducens (strain GS-15 / ATCC 53774 / DSM 7210).
DICT6	309799 {ECO:0000313|EMBL:CDK09437.1}	Bacteria,Dictyoglomi,Dictyoglomales,Dictyoglomaceae,Dictyoglomus thermophilum (strain ATCC 35947 / DSM 3960 / H-6-12).
MARSH	313603 {ECO:0000313|EMBL:CDI33065.1}	Bacteria,Bacteroidetes,Flavobacteriia,Flavobacteriales,Flavobacteriaceae,Maribacter sp. (strain HTCC2170 / KCCM 42371).
MOOTA	264732 {ECO:0000313|EMBL:CDI37407.1}	Bacteria,Firmicutes,Clostridia,Thermoanaerobacterales,Thermoanaerobacteraceae,Moorella group,Moorella thermoacetica (strain ATCC 39073).
NEIEG	88719 {ECO:0000313|EMBL:ALJ76372.1}	Bacteria,Proteobacteria,Betaproteobacteria,Neisseriales,Neisseriaceae,Neisseria elongata subsp. glycolytica.
ALCHY	516 {ECO:0000313|EMBL:AAB49361.1}	Bacteria,Proteobacteria,Betaproteobacteria,Burkholderiales,Alcaligenaceae,Alcaligenes hydrogenophilus.
SPISQ	2136 {ECO:0000313|EMBL:ABC46436.1}	Bacteria,Tenericutes,Mollicutes,Entomoplasmatales,Spiroplasmataceae,Spiroplasma monobiae (strain ATCC 33825 / MQ-1).
MOOTH	1525 {ECO:0000313|EMBL:AKX94927.1}	Bacteria,Firmicutes,Clostridia,Thermoanaerobacterales,Thermoanaerobacteraceae,Moorella group,Moorella thermoacetica (Clostridium thermoaceticum).
DESIS	653733 {ECO:0000313|EMBL:CDI37321.1}	Bacteria,Chrysiogenetes,Chrysiogenales,Chrysiogenaceae,Desulfurispirillum indicum (strain ATCC BAA-1389 / S5).
MYCML	44100 {ECO:0000313|EMBL:AAO61589.1}	Bacteria,Tenericutes,Mollicutes,Mycoplasmataceae,Mycoplasma mycoides subsp. mycoides LC.
LACHE	1587 {ECO:0000313|EMBL:ACT89296.1}	Bacteria,Firmicutes,Bacilli,Lactobacillales,Lactobacillaceae,Lactobacillus helveticus (Lactobacillus suntoryeus).
EUBRA	39490 {ECO:0000313|EMBL:AGS82960.1}	Bacteria,Firmicutes,Clostridia,Clostridiales,Eubacteriaceae,Eubacterium ramulus.
LEGHA	449 {ECO:0000313|EMBL:AEQ27948.1}	Bacteria,Proteobacteria,Gammaproteobacteria,Legionellales,Legionellaceae,Legionella hackeliae.
LACHH	767462 {ECO:0000313|EMBL:CDK05139.1}	Bacteria,Firmicutes,Bacilli,Lactobacillales,Lactobacillaceae,Lactobacillus helveticus (strain H10).
GEMAT	379066 {ECO:0000313|EMBL:CDK10167.1}	Bacteria,Gemmatimonadetes,Gemmatimonadales,Gemmatimonadaceae,100505).
NEIM8	604162 {ECO:0000313|EMBL:CDK09278.1}	Bacteria,Proteobacteria,Betaproteobacteria,Neisseriales,Neisseriaceae,Neisseria meningitidis serogroup C (strain 8013).
CARST	76118 {ECO:0000313|EMBL:AAC23577.1}	Bacteria,Firmicutes,Bacilli,Lactobacillales,Carnobacteriaceae,Carnobacterium sp. (strain St2).
MYCWM	1197325 {ECO:0000313|EMBL:AFN65415.1, ECO:0000313|Proteomes:UP000009005}	Bacteria,Tenericutes,Mollicutes,Mycoplasmataceae,Mycoplasma wenyonii (strain Massachusetts) (Eperythrozoon wenyonii).
ALKOO	350688 {ECO:0000313|EMBL:CDK09557.1}	Bacteria,Firmicutes,Clostridia,Clostridiales,Clostridiaceae,(strain OhILAs)).
VARPS	543728 {ECO:0000313|EMBL:CDK08715.1}	Bacteria,Proteobacteria,Betaproteobacteria,Burkholderiales,Comamonadaceae,Variovorax paradoxus (strain S110).
PSEAJ	322 {ECO:0000313|EMBL:BAI59111.1}	Bacteria,Proteobacteria,Gammaproteobacteria,Pseudomonadales,Pseudomonadaceae,Pseudomonas,Pseudomonas amygdali pv. tabaci (Pseudomonas syringae pv. tabaci).
PSEAH	2074 {ECO:0000313|EMBL:BAJ53861.1}	Bacteria,Actinobacteria,Pseudonocardiales,Pseudonocardiaceae,autotrophica).
FILAD	546269 {ECO:0000313|EMBL:CDK09543.1}	Bacteria,Firmicutes,Clostridia,Clostridiales,Peptostreptococcaceae,Filifactor alocis (strain ATCC 35896 / D40 B5) (Fusobacterium alocis).
PSEAO	102126 {ECO:0000313|EMBL:BAH22169.1}	Bacteria,Cyanobacteria,Oscillatoriophycideae,Oscillatoriales,Pseudanabaena sp. (strain PCC 6903).
FINM2	334413 {ECO:0000313|EMBL:CDK04670.1}	Bacteria,Firmicutes,Tissierellia,Tissierellales,Peptoniphilaceae,Finegoldia magna (strain ATCC 29328) (Peptostreptococcus magnus).
PSEAB	208963 {ECO:0000313|PDB:4yx9-1}	Bacteria,Proteobacteria,Gammaproteobacteria,Pseudomonadales,Pseudomonadaceae,Pseudomonas aeruginosa (strain UCBPP-PA14).
PSEAC	43263 {ECO:0000313|EMBL:AAK73292.1}	Bacteria,Proteobacteria,Gammaproteobacteria,Pseudomonadales,Pseudomonadaceae,Pseudomonas alcaligenes.
PSEAA	46677 {ECO:0000313|EMBL:AAR38854.1}	Bacteria,Proteobacteria,Gammaproteobacteria,Pseudomonadales,Pseudomonadaceae,Pseudomonas agarici.
PSEAF	288 {ECO:0000313|EMBL:BAC57077.1}	Bacteria,Proteobacteria,Gammaproteobacteria,Alteromonadales,Pseudoalteromonadaceae,Pseudoalteromonas atlantica (Alteromonas atlantica).
PSEAG	53406 {ECO:0000313|EMBL:AFI26134.1}	Bacteria,Proteobacteria,Gammaproteobacteria,Pseudomonadales,Pseudomonadaceae,Pseudomonas anguilliseptica.
MICMH	136926 {ECO:0000313|EMBL:AAG13911.1}	Bacteria,Actinobacteria,Micromonosporales,Micromonosporaceae,Micromonospora megalomicea subsp. nigra.
PSEAZ	47878 {ECO:0000313|EMBL:CBL95116.1}	Bacteria,Proteobacteria,Gammaproteobacteria,Pseudomonadales,Pseudomonadaceae,Pseudomonas azotoformans.
SALBL	57741 {ECO:0000313|EMBL:AFC87954.1}	Bacteria,Proteobacteria,Gammaproteobacteria,Enterobacteriales,Enterobacteriaceae,Salmonella blockley.
ENTFU	1155766 {ECO:0000313|EMBL:CDK02959.1}	Bacteria,Firmicutes,Bacilli,Lactobacillales,Enterococcaceae,Enterococcus faecium (strain Aus0004).
CITK8	290338 {ECO:0000313|EMBL:CDI35034.1}	Bacteria,Proteobacteria,Gammaproteobacteria,Enterobacteriales,Enterobacteriaceae,Citrobacter koseri (strain ATCC BAA-895 / CDC 4225-83 / SGSC4696).
AERJA	650 {ECO:0000313|EMBL:AAG01693.3}	Bacteria,Proteobacteria,Gammaproteobacteria,Aeromonadales,Aeromonadaceae,Aeromonas jandaei.
PSEAQ	86841 {ECO:0000313|EMBL:BAD20863.1}	Bacteria,Proteobacteria,Gammaproteobacteria,Pseudomonadales,Pseudomonadaceae,Pseudomonas,Pseudomonas amygdali pv. sesami (Pseudomonas syringae pv. sesami).
PSEAV	53707 {ECO:0000313|EMBL:AEQ59116.1}	Bacteria,Proteobacteria,Gammaproteobacteria,Pseudomonadales,Pseudomonadaceae,Pseudomonas,lachrymans).
XANMN	43353 {ECO:0000313|EMBL:ABX84254.1}	Bacteria,Proteobacteria,Gammaproteobacteria,Xanthomonadales,Xanthomonadaceae,Xanthomonas manihotis.
ECO81	585397 {ECO:0000313|EMBL:CDK07979.1}	Bacteria,Proteobacteria,Gammaproteobacteria,Enterobacteriales,Enterobacteriaceae,Escherichia coli O81 (strain ED1a).
STRON	67339 {ECO:0000313|EMBL:AJO16102.1}	Bacteria,Actinobacteria,Streptomycetales,Streptomycetaceae,Streptomyces orinoci (Streptoverticillium orinoci).
MYCKA	1768 {ECO:0000313|EMBL:ABS12455.1}	Bacteria,Actinobacteria,Corynebacteriales,Mycobacteriaceae,Mycobacterium kansasii.
LEGLO	450 {ECO:0000313|EMBL:AAS82940.1}	Bacteria,Proteobacteria,Gammaproteobacteria,Legionellales,Legionellaceae,Legionella longbeachae.
MALRU	57040 {ECO:0000313|EMBL:AAC45407.1}	Bacteria,Proteobacteria,Deltaproteobacteria,Desulfuromonadales,Pelobacteraceae,Malonomonas rubra.
SPHS2	743722 {ECO:0000313|EMBL:CDK10667.1}	Bacteria,Bacteroidetes,Sphingobacteriia,Sphingobacteriales,Sphingobacteriaceae,Sphingobacterium sp. (strain 21).
SPHS1	292913 {ECO:0000313|EMBL:ALC12259.1}	Bacteria,Proteobacteria,Alphaproteobacteria,Sphingomonadales,Sphingomonadaceae,Sphingopyxis sp. (strain 113P3).
STRVF	48665 {ECO:0000313|EMBL:AAN10232.1}	Bacteria,Actinobacteria,Streptomycetales,Streptomycetaceae,Streptomyces viridifaciens.
VEIPT	479436 {ECO:0000313|EMBL:AIA58461.1}	Bacteria,Firmicutes,Negativicutes,Selenomonadales,Veillonellaceae,(Veillonella alcalescens).
MESAW	754035 {ECO:0000313|EMBL:AFY10728.1}	Bacteria,Proteobacteria,Alphaproteobacteria,Rhizobiales,Phyllobacteriaceae,Mesorhizobium australicum (strain LMG 24608 / HAMBI 3006 / WSM2073).
NEIMO	935593 {ECO:0000313|EMBL:CDI37008.1}	Bacteria,Proteobacteria,Betaproteobacteria,Neisseriales,Neisseriaceae,Neisseria meningitidis serogroup B (strain M04-240196).
YERPY	502800 {ECO:0000313|EMBL:CDK06722.1}	Bacteria,Proteobacteria,Gammaproteobacteria,Enterobacteriales,Enterobacteriaceae,Yersinia pseudotuberculosis serotype O:3 (strain YPIII).
RUMGN	935582 {ECO:0000313|EMBL:AEC03337.1}	Bacteria,Firmicutes,Clostridia,Clostridiales,Lachnospiraceae,Ruminococcus gnavus E1.
THERO	500 {ECO:0000313|EMBL:AAO85272.1}	Bacteria,Chloroflexi,Thermomicrobiales,Thermomicrobiaceae,Thermomicrobium roseum.
SPHSX	28214 {ECO:0000313|EMBL:CAA11189.1}	Bacteria,Proteobacteria,Alphaproteobacteria,Sphingomonadales,Sphingomonadaceae,Sphingomonas sp.
SPHSS	314266 {ECO:0000313|EMBL:EAT07838.1, ECO:0000313|Proteomes:UP000005395}	Bacteria,Proteobacteria,Alphaproteobacteria,Sphingomonadales,Sphingomonadaceae,Sphingomonas sp. (strain SKA58).
ACISP	472 {ECO:0000313|EMBL:AAA98273.1}	Bacteria,Proteobacteria,Gammaproteobacteria,Pseudomonadales,Moraxellaceae,Acinetobacter sp.
SEDHY	29345 {ECO:0000313|EMBL:AAY67851.1}	Bacteria,Firmicutes,Tissierellia,Sedimentibacter hydroxybenzoicus (Clostridium hydroxybenzoicum).
AVIVO	762 {ECO:0000313|EMBL:ABK35292.1}	Bacteria,Proteobacteria,Gammaproteobacteria,Pasteurellales,Pasteurellaceae,Avibacterium volantium (Pasteurella volantium).
SPHSA	1208342 {ECO:0000313|EMBL:AFU63370.1}	Bacteria,Proteobacteria,Alphaproteobacteria,Sphingomonadales,Sphingomonadaceae,Sphingobium fuliginis ATCC 27551.
RICS1	941638 {ECO:0000313|EMBL:ABG74411.1}	Bacteria,Proteobacteria,Alphaproteobacteria,Rickettsiales,Rickettsiaceae,Rickettsieae,Rickettsia,Rickettsia slovaca (strain 13-B).
POREA	553175 {ECO:0000313|EMBL:EEN82890.1, ECO:0000313|Proteomes:UP000004295}	Bacteria,Bacteroidetes,Bacteroidia,Bacteroidales,Porphyromonadaceae,/ HG 370).
BUCUN	118118 {ECO:0000313|EMBL:ADP22000.1}	Bacteria,Proteobacteria,Gammaproteobacteria,Enterobacteriales,Enterobacteriaceae,Buchnera aphidicola subsp. Uroleucon sonchi.
THERP	309801 {ECO:0000313|EMBL:CDK04353.1}	Bacteria,Chloroflexi,Thermomicrobiales,Thermomicrobiaceae,Thermomicrobium roseum (strain ATCC 27502 / DSM 5159 / P-2).
RHIRD	358 {ECO:0000313|EMBL:AAZ50481.1}	Bacteria,Proteobacteria,Alphaproteobacteria,Rhizobiales,Rhizobiaceae,Rhizobium/Agrobacterium group,Agrobacterium,radiobacter).
BUCUO	118119 {ECO:0000313|EMBL:AAR23318.1}	Bacteria,Proteobacteria,Gammaproteobacteria,Enterobacteriales,Enterobacteriaceae,Buchnera aphidicola subsp. Uroleucon obscurum.
CLOLD	748727 {ECO:0000313|EMBL:CDI37303.1}	Bacteria,Firmicutes,Clostridia,Clostridiales,Clostridiaceae,Clostridium ljungdahlii (strain ATCC 55383 / DSM 13528 / PETC).
NEIMW	942513 {ECO:0000313|EMBL:CDK09318.1}	Bacteria,Proteobacteria,Betaproteobacteria,Neisseriales,Neisseriaceae,Neisseria meningitidis serogroup A (strain WUE 2594).
CLOLI	1121324 {ECO:0000313|EMBL:KDR94285.1, ECO:0000313|Proteomes:UP000027946}	Bacteria,Firmicutes,Clostridia,Clostridiales,Peptostreptococcaceae,[Clostridium] litorale DSM 5388.
SALMO	749949 {ECO:0000313|EMBL:AEK68642.1}	Bacteria,Proteobacteria,Gammaproteobacteria,Enterobacteriales,Enterobacteriaceae,NC_MB110209-0054.
ACEAC	435 {ECO:0000313|EMBL:BAA34057.1}	Bacteria,Proteobacteria,Alphaproteobacteria,Rhodospirillales,Acetobacteraceae,Acetobacter,Acetobacter aceti.
CLOLO	1523 {ECO:0000313|EMBL:AAC05713.1}	Bacteria,Firmicutes,Clostridia,Clostridiales,Clostridiaceae,Clostridium longisporum.
CITKO	545 {ECO:0000313|EMBL:CDZ82189.1}	Bacteria,Proteobacteria,Gammaproteobacteria,Enterobacteriales,Enterobacteriaceae,Citrobacter koseri (Citrobacter diversus).
MANHA	75985 {ECO:0000313|EMBL:KIX30957.1}	Bacteria,Proteobacteria,Gammaproteobacteria,Pasteurellales,Pasteurellaceae,Mannheimia haemolytica (Pasteurella haemolytica).
PSEA8	557722 {ECO:0000313|EMBL:CAW30570.1}	Bacteria,Proteobacteria,Gammaproteobacteria,Pseudomonadales,Pseudomonadaceae,Pseudomonas aeruginosa (strain LESB58).
SALMU	596 {ECO:0000313|EMBL:ADQ92208.1}	Bacteria,Proteobacteria,Gammaproteobacteria,Enterobacteriales,Enterobacteriaceae,Salmonella muenchen.
ECOW3	316407 {ECO:0000313|EMBL:ABG73075.1}	Bacteria,Proteobacteria,Gammaproteobacteria,Enterobacteriales,Enterobacteriaceae,Escherichia coli (strain K12 / W3110 / ATCC 27325 / DSM 5911).
HELP8	544406 {ECO:0000313|EMBL:ACB46841.1}	Bacteria,Proteobacteria,Epsilonproteobacteria,Campylobacterales,Helicobacteraceae,Helicobacter pylori (strain B128).
SERLI	1460083 {ECO:0000313|EMBL:GAK29619.1}	Bacteria,Proteobacteria,Gammaproteobacteria,Enterobacteriales,Enterobacteriaceae,Serratia liquefaciens FK01.
PSEA0	47877 {ECO:0000313|EMBL:CAG30634.1}	Bacteria,Proteobacteria,Gammaproteobacteria,Pseudomonadales,Pseudomonadaceae,Pseudomonas amygdali.
METFJ	754477 {ECO:0000313|EMBL:CDI36847.1}	Bacteria,Proteobacteria,Gammaproteobacteria,Thiotrichales,Piscirickettsiaceae,Methylophaga frappieri (strain ATCC BAA-2434 / DSM 25690 / JAM7).
PSEA6	342610 {ECO:0000313|EMBL:CDI36522.1}	Bacteria,Proteobacteria,Gammaproteobacteria,Alteromonadales,Pseudoalteromonadaceae,Pseudoalteromonas atlantica (strain T6c / ATCC BAA-1087).
BACIN	1400 {ECO:0000313|EMBL:CAA66710.1}	Bacteria,Firmicutes,Bacilli,Bacillales,Bacillaceae,Bacillus intermedius.
SHIDY	984895 {ECO:0000313|EMBL:ADY02590.1}	Bacteria,Proteobacteria,Gammaproteobacteria,Enterobacteriales,Enterobacteriaceae,Shigella dysenteriae 2a.
CAMRE	203 {ECO:0000313|EMBL:ABA54537.1}	Bacteria,Proteobacteria,Epsilonproteobacteria,Campylobacterales,Campylobacteraceae,Campylobacter rectus (Wolinella recta).
SHIDS	300267 {ECO:0000313|EMBL:CDK07304.1}	Bacteria,Proteobacteria,Gammaproteobacteria,Enterobacteriales,Enterobacteriaceae,Shigella dysenteriae serotype 1 (strain Sd197).
THISH	396588 {ECO:0000313|EMBL:CDI36871.1}	Bacteria,Proteobacteria,Gammaproteobacteria,Chromatiales,Ectothiorhodospiraceae,Thioalkalivibrio sulfidiphilus (strain HL-EbGR7).
THISK	396595 {ECO:0000313|EMBL:CDI37204.1}	Bacteria,Proteobacteria,Gammaproteobacteria,Chromatiales,Ectothiorhodospiraceae,Thioalkalivibrio sp. (strain K90mix).
ACISJ	232721 {ECO:0000313|EMBL:ABX11638.1}	Bacteria,Proteobacteria,Betaproteobacteria,Burkholderiales,Comamonadaceae,Acidovorax sp. (strain JS42).
BORCA	1155096 {ECO:0000313|EMBL:CDI32992.1}	Bacteria,Spirochaetes,Spirochaetales,Borreliaceae,Borrelia crocidurae (strain Achema).
SYNPZ	29410 {ECO:0000313|EMBL:AAB84115.1}	Bacteria,Cyanobacteria,Oscillatoriophycideae,Chroococcales,Synechococcus sp. (strain WH8103).
SYNPY	32052 {ECO:0000313|EMBL:ABF56007.1}	Bacteria,Cyanobacteria,Oscillatoriophycideae,Chroococcales,Synechococcus sp. (strain WH8020).
SYNPX	84588 {ECO:0000313|EMBL:AAQ13430.1}	Bacteria,Cyanobacteria,Oscillatoriophycideae,Chroococcales,Synechococcus sp. (strain WH8102).
STRVP	953739 {ECO:0000313|EMBL:AAB36562.1}	Bacteria,Actinobacteria,Streptomycetales,Streptomycetaceae,JCM 4526 / NBRC 13096 / PD 04745).
NOCCG	1127134 {ECO:0000313|EMBL:CDK05635.1}	Bacteria,Actinobacteria,Corynebacteriales,Nocardiaceae,Nocardia cyriacigeorgica (strain GUH-2).
SYNPW	32051 {ECO:0000313|EMBL:AAZ30945.1}	Bacteria,Cyanobacteria,Oscillatoriophycideae,Chroococcales,Synechococcus sp. (strain WH7803).
SYNPV	59931 {ECO:0000313|EMBL:AAD16029.1}	Bacteria,Cyanobacteria,Oscillatoriophycideae,Chroococcales,Synechococcus sp. (strain WH7805).
BRAEL	29448 {ECO:0000313|EMBL:AEC13364.1}	Bacteria,Proteobacteria,Alphaproteobacteria,Rhizobiales,Bradyrhizobiaceae,Bradyrhizobium elkanii.
BACSV	86039 {ECO:0000313|EMBL:AAA73189.1}	Bacteria,Firmicutes,Bacilli,Bacillales,Bacillaceae,Bacillus sp. (strain KSM-64).
STRVN	1935 {ECO:0000313|EMBL:CAQ52621.1}	Bacteria,Actinobacteria,Streptomycetales,Streptomycetaceae,Streptomyces violaceoruber.
BACST	936156 {ECO:0000313|EMBL:CDI31377.1}	Bacteria,Firmicutes,Bacilli,Bacillales,Bacillaceae,Bacillus subtilis (strain BSn5).
BACSU	224308 {ECO:0000313|EMBL:ABN13178.1}	Bacteria,Firmicutes,Bacilli,Bacillales,Bacillaceae,Bacillus subtilis (strain 168).
MYROD	256 {ECO:0000313|EMBL:BAA82695.1}	Bacteria,Bacteroidetes,Flavobacteriia,Flavobacteriales,Flavobacteriaceae,Myroides odoratus (Flavobacterium odoratum).
BACSP	1409 {ECO:0000313|EMBL:CAA84631.1}	Bacteria,Firmicutes,Bacilli,Bacillales,Bacillaceae,Bacillus sp.
BACSQ	114630 {ECO:0000313|EMBL:AAF32528.1}	Bacteria,Firmicutes,Bacilli,Bacillales,Bacillaceae,Bacillus sp. (strain NEB-606).
STRVL	1936 {ECO:0000313|EMBL:AIH05675.1}	Bacteria,Actinobacteria,Streptomycetales,Streptomycetaceae,Streptomyces violaceus (Streptomyces venezuelae).
BACSX	98228 {ECO:0000313|EMBL:BAQ10183.1, ECO:0000313|Proteomes:UP000031651}	Bacteria,Firmicutes,Bacilli,Bacillales,Bacillaceae,Bacillus sp. (strain OxB-1).
BACSY	69002 {ECO:0000313|EMBL:CAB60262.1}	Bacteria,Firmicutes,Bacilli,Bacillales,Bacillaceae,Bacillus sp. (strain HIL-Y85/54728).
BACSE	46506 {ECO:0000313|EMBL:ACN29695.1}	Bacteria,Bacteroidetes,Bacteroidia,Bacteroidales,Bacteroidaceae,Bacteroides stercoris.
BACSB	36824 {ECO:0000313|EMBL:BAB20807.1}	Bacteria,Firmicutes,Bacilli,Bacillales,Bacillaceae,Bacillus sp. (strain TB-90).
BACSC	1484 {ECO:0000313|EMBL:AAR26462.1}	Bacteria,Firmicutes,Bacilli,Bacillales,Bacillaceae,Bacillus schlegelii.
BACSA	1483 {ECO:0000313|EMBL:BAA14213.1}	Bacteria,Firmicutes,Bacilli,Bacillales,Bacillaceae,Bacillus subtilis subsp. amylosacchariticus.
BACSO	246599 {ECO:0000313|EMBL:ABN04186.1}	Bacteria,Firmicutes,Bacilli,Bacillales,Bacillaceae,Bacillus sp. (strain EA1).
HOLOB	49893 {ECO:0000313|EMBL:AAM80566.1}	Bacteria,Proteobacteria,Alphaproteobacteria,Rickettsiales,Holosporaceae,Holospora obtusa.
BACSK	66692 {ECO:0000313|EMBL:CDI32147.1}	Bacteria,Firmicutes,Bacilli,Bacillales,Bacillaceae,Bacillus clausii (strain KSM-K16).
BACSH	667015 {ECO:0000313|EMBL:CDI30579.1}	Bacteria,Bacteroidetes,Bacteroidia,Bacteroidales,Bacteroidaceae,Bacteroides salanitronis (strain DSM 18170 / JCM 13567 / BL78).
HELBC	1002804 {ECO:0000313|EMBL:CDI33708.1}	Bacteria,Proteobacteria,Epsilonproteobacteria,Campylobacterales,Helicobacteraceae,Helicobacter bizzozeronii (strain CIII-1).
BURCC	406425 {ECO:0000313|EMBL:CDK09114.1}	Bacteria,Proteobacteria,Betaproteobacteria,Burkholderiales,Burkholderiaceae,Burkholderia,Burkholderia cenocepacia (strain MC0-3).
BURCA	331271 {ECO:0000313|EMBL:CDI36973.1}	Bacteria,Proteobacteria,Betaproteobacteria,Burkholderiales,Burkholderiaceae,Burkholderia,Burkholderia cenocepacia (strain AU 1054).
SALPT	54388 {ECO:0000313|EMBL:CAA74396.1}	Bacteria,Proteobacteria,Gammaproteobacteria,Enterobacteriales,Enterobacteriaceae,Salmonella paratyphi A.
BURCE	983594 {ECO:0000313|EMBL:AIO22526.1}	Bacteria,Proteobacteria,Betaproteobacteria,Burkholderiales,Burkholderiaceae,Burkholderia,Burkholderia cepacia ATCC 25416.
PORCN	36874 {ECO:0000313|EMBL:CAC10562.1}	Bacteria,Bacteroidetes,Bacteroidia,Bacteroidales,Porphyromonadaceae,Porphyromonas cangingivalis.
BURCJ	216591 {ECO:0000313|EMBL:CDI36971.1}	Bacteria,Proteobacteria,Betaproteobacteria,Burkholderiales,Burkholderiaceae,Burkholderia,/ NCTC 13227 / J2315 / CF5610) (Burkholderia cepacia (strain J2315)).
BURCH	331272 {ECO:0000313|EMBL:CDK09113.1}	Bacteria,Proteobacteria,Betaproteobacteria,Burkholderiales,Burkholderiaceae,Burkholderia,Burkholderia cenocepacia (strain HI2424).
AZOSB	62928 {ECO:0000313|EMBL:AAG35590.1}	Bacteria,Proteobacteria,Betaproteobacteria,Rhodocyclales,Rhodocyclaceae,Azoarcus sp. (strain BH72).
MICSP	1271 {ECO:0000313|PIR:PN0143}	Bacteria,Actinobacteria,Micrococcales,Micrococcaceae,Micrococcus sp.
BURCM	339670 {ECO:0000313|EMBL:CDK09101.1}	Bacteria,Proteobacteria,Betaproteobacteria,Burkholderiales,Burkholderiaceae,Burkholderia,cepacia (strain AMMD)).
MICSL	648999 {ECO:0000313|EMBL:CDK10173.1}	Bacteria,Actinobacteria,Micromonosporales,Micromonosporaceae,Micromonospora sp. (strain L5).
9HELI	1608260 {ECO:0000313|EMBL:AJO62260.1}	Bacteria,Proteobacteria,Epsilonproteobacteria,Campylobacterales,Helicobacteraceae,Sulfuricurvum,Sulfuricurvum sp. enrichment culture.
9ESCH	1535084 {ECO:0000313|EMBL:AIK21663.1}	Bacteria,Proteobacteria,Gammaproteobacteria,Enterobacteriales,Enterobacteriaceae,Escherichia sp. ESBL107bB6_VA_12EESBL.
SERP5	399741 {ECO:0000313|EMBL:CDK06742.1}	Bacteria,Proteobacteria,Gammaproteobacteria,Enterobacteriales,Enterobacteriaceae,Serratia proteamaculans (strain 568).
BREST	1702 {ECO:0000313|PDB:1I19}	Bacteria,Actinobacteria,Micrococcales,Brevibacteriaceae,Brevibacterium sterolicum.
CHRSD	290398 {ECO:0000313|EMBL:CDI36813.1}	Bacteria,Proteobacteria,Gammaproteobacteria,Oceanospirillales,Halomonadaceae,13768).
STRVE	1343 {ECO:0000313|EMBL:ABF13321.1}	Bacteria,Firmicutes,Bacilli,Lactobacillales,Streptococcaceae,Streptococcus vestibularis.
ROSLO	391595 {ECO:0000313|EMBL:AAY23691.1}	Bacteria,Proteobacteria,Alphaproteobacteria,Rhodobacterales,Rhodobacteraceae,15278 / OCh 149).
CHRSL	158080 {ECO:0000313|EMBL:CAX46380.1}	Bacteria,Proteobacteria,Gammaproteobacteria,Oceanospirillales,Halomonadaceae,Chromohalobacter salexigens.
STRBB	749414 {ECO:0000313|EMBL:CDK04516.1}	Bacteria,Actinobacteria,Streptomycetales,Streptomycetaceae,Streptomyces bingchenggensis (strain BCW-1).
STRBA	1941 {ECO:0000313|EMBL:ABK55804.1}	Bacteria,Actinobacteria,Streptomycetales,Streptomycetaceae,Streptomyces badius.
SYNP3	195253 {ECO:0000313|EMBL:AFY61337.1, ECO:0000313|Proteomes:UP000010379}	Bacteria,Cyanobacteria,Oscillatoriophycideae,Chroococcales,Synechococcus sp. (strain ATCC 27167 / PCC 6312).
SYNP2	32049 {ECO:0000313|EMBL:AAA27351.1}	Bacteria,Cyanobacteria,Oscillatoriophycideae,Chroococcales,quadruplicatum).
SYNP1	32048 {ECO:0000313|EMBL:AAF60142.1}	Bacteria,Cyanobacteria,Oscillatoriophycideae,Chroococcales,Synechococcus sp. (strain PCC 6716).
STRBI	1896 {ECO:0000313|EMBL:AAQ19700.1}	Bacteria,Actinobacteria,Streptomycetales,Streptomycetaceae,Streptomyces bikiniensis.
SYNP6	269084 {ECO:0000313|EMBL:BAA22448.1}	Bacteria,Cyanobacteria,Oscillatoriophycideae,Chroococcales,(Anacystis nidulans).
BACAM	1001582 {ECO:0000313|EMBL:ADH01690.1}	Bacteria,Firmicutes,Bacilli,Bacillales,Bacillaceae,Bacillus amyloliquefaciens LL3.
BACAN	486619 {ECO:0000313|EMBL:EDR87246.1}	Bacteria,Firmicutes,Bacilli,Bacillales,Bacillaceae,Bacillus,Bacillus anthracis str. A0193.
BACAO	1445	Bacteria,Firmicutes,Bacilli,Bacillales,Bacillaceae,Bacillus alcalophilus.
BACAH	412694 {ECO:0000313|EMBL:CDI31088.1}	Bacteria,Firmicutes,Bacilli,Bacillales,Bacillaceae,Bacillus,Bacillus thuringiensis (strain Al Hakam).
LEUMM	203120 {ECO:0000313|EMBL:CDI39430.1}	Bacteria,Firmicutes,Bacilli,Lactobacillales,Leuconostocaceae,NCDO 523).
BUTSP	129886 {ECO:0000313|EMBL:AAF81709.1}	Bacteria,Proteobacteria,Gammaproteobacteria,Enterobacteriales,Enterobacteriaceae,Buttiauxella sp. (strain PNBS).
BACAD	28030 {ECO:0000313|EMBL:CAA80247.1}	Bacteria,Firmicutes,Bacilli,Bacillales,Bacillaceae,Bacillus acidopullulyticus.
MYXXA	34 {ECO:0000313|EMBL:AAD31008.1}	Bacteria,Proteobacteria,Deltaproteobacteria,Myxococcales,Cystobacterineae,Myxococcaceae,Myxococcus xanthus.
LEUMC	1234889 {ECO:0000313|EMBL:EQC82992.1}	Bacteria,Firmicutes,Bacilli,Lactobacillales,Leuconostocaceae,Leuconostoc mesenteroides subsp. cremoris TIFN8.
LEUME	33966 {ECO:0000313|EMBL:CAM97983.1}	Bacteria,Firmicutes,Bacilli,Lactobacillales,Leuconostocaceae,Leuconostoc mesenteroides subsp. dextranicum.
ZINIC	871271 {ECO:0000313|EMBL:ADM89761.1, ECO:0000313|Proteomes:UP000001303}	Bacteria,Proteobacteria,Betaproteobacteria,Burkholderiales,Oxalobacteraceae,Zinderia insecticola (strain CARI).
BACAC	568206 {ECO:0000313|EMBL:ACP16851.1}	Bacteria,Firmicutes,Bacilli,Bacillales,Bacillaceae,Bacillus,Bacillus anthracis (strain CDC 684 / NRRL 3495).
HISSO	731 {ECO:0000313|EMBL:AAO11733.1}	Bacteria,Proteobacteria,Gammaproteobacteria,Pasteurellales,Pasteurellaceae,Histophilus somni (Haemophilus somnus).
BIFBA	866777 {ECO:0000313|EMBL:CDK10687.1}	Bacteria,Actinobacteria,Bifidobacteriales,Bifidobacteriaceae,Bifidobacterium breve (strain ACS-071-V-Sch8b).
BACAZ	1454 {ECO:0000313|EMBL:ACH85244.1}	Bacteria,Firmicutes,Bacilli,Bacillales,Bacillaceae,Bacillus azotoformans.
BACAT	334727 {ECO:0000313|EMBL:AFJ42290.1}	Bacteria,Firmicutes,Bacilli,Bacillales,Bacillaceae,Bacillus atrophaeus C89.
LEUMU	45248 {ECO:0000313|EMBL:AEK70355.1}	Bacteria,Proteobacteria,Gammaproteobacteria,Thiotrichales,Thiotrichaceae,Leucothrix mucor.
BACAS	692420 {ECO:0000313|EMBL:AEK27338.1}	Bacteria,Firmicutes,Bacilli,Bacillales,Bacillaceae,NBRC 15535 / NRRL B-14393).
FRASU	298654 {ECO:0000313|EMBL:CDK10162.1}	Bacteria,Actinobacteria,Frankiales,Frankiaceae,Frankia sp. (strain EuI1c).
FRAST	573569 {ECO:0000313|EMBL:ACJ24169.1}	Bacteria,Proteobacteria,Gammaproteobacteria,Thiotrichales,Francisellaceae,Francisella sp. (strain TX077308).
DESVM	883 {ECO:0000313|EMBL:ACF17989.1}	Bacteria,Proteobacteria,Deltaproteobacteria,Desulfovibrionales,Desulfovibrionaceae,Desulfovibrio vulgaris (strain Miyazaki F / DSM 19637).
DESVH	882 {ECO:0000313|EMBL:CAG27083.1}	Bacteria,Proteobacteria,Deltaproteobacteria,Desulfovibrionales,Desulfovibrionaceae,8303).
BLAVI	1079 {ECO:0000313|EMBL:BAS00169.1}	Bacteria,Proteobacteria,Alphaproteobacteria,Rhizobiales,Hyphomicrobiaceae,Blastochloris viridis (Rhodopseudomonas viridis).
SOLUE	234267 {ECO:0000313|EMBL:CDK09537.1}	Bacteria,Acidobacteria,Solibacteres,Solibacterales,Solibacteraceae,Solibacter usitatus (strain Ellin6076).
STRP8	186103 {ECO:0000313|EMBL:AAL97009.1}	Bacteria,Firmicutes,Bacilli,Lactobacillales,Streptococcaceae,Streptococcus pyogenes serotype M18 (strain MGAS8232).
STRP9	294934 {ECO:0000313|EMBL:CDI39339.1}	Bacteria,Firmicutes,Bacilli,Lactobacillales,Streptococcaceae,Streptococcus pyogenes M49 591.
FRASC	106370 {ECO:0000313|EMBL:ADM85838.1}	Bacteria,Actinobacteria,Frankiales,Frankiaceae,Frankia sp. (strain CcI3).
BORBG	521009 {ECO:0000313|EMBL:ACS94929.1}	Bacteria,Spirochaetes,Spirochaetales,Borreliaceae,Borrelia,Borrelia burgdorferi 297.
STRP0	525381 {ECO:0000313|EMBL:CDK11117.1}	Bacteria,Firmicutes,Bacilli,Lactobacillales,Streptococcaceae,Streptococcus pneumoniae serotype A19 (strain TCH8431).
DESVV	391774 {ECO:0000313|EMBL:CDK09460.1}	Bacteria,Proteobacteria,Deltaproteobacteria,Desulfovibrionales,Desulfovibrionaceae,Desulfovibrio vulgaris subsp. vulgaris (strain DP4).
GEOBB	404380 {ECO:0000313|EMBL:CDI38259.1}	Bacteria,Proteobacteria,Deltaproteobacteria,Desulfuromonadales,Geobacteraceae,Geobacter bemidjiensis (strain Bem / ATCC BAA-1014 / DSM 16622).
STRP3	198466 {ECO:0000313|EMBL:CDK11484.1}	Bacteria,Firmicutes,Bacilli,Lactobacillales,Streptococcaceae,Streptococcus pyogenes serotype M3 (strain ATCC BAA-595 / MGAS315).
STRP4	512566 {ECO:0000313|EMBL:CDI38691.1}	Bacteria,Firmicutes,Bacilli,Lactobacillales,Streptococcaceae,Streptococcus pneumoniae serotype 19F (strain G54).
STRP5	301449 {ECO:0000313|EMBL:AAZ82131.1}	Bacteria,Firmicutes,Bacilli,Lactobacillales,Streptococcaceae,Streptococcus pyogenes serotype M5.
STRP6	286636 {ECO:0000313|EMBL:CDI39349.1}	Bacteria,Firmicutes,Bacilli,Lactobacillales,Streptococcaceae,Streptococcus pyogenes serotype M6 (strain ATCC BAA-946 / MGAS10394).
STRP7	488221 {ECO:0000313|EMBL:ACO16427.1}	Bacteria,Firmicutes,Bacilli,Lactobacillales,Streptococcaceae,Streptococcus pneumoniae (strain 70585).
STRPH	1923 {ECO:0000313|EMBL:ADV39298.1}	Bacteria,Actinobacteria,Streptomycetales,Streptomycetaceae,Streptomyces phaeochromogenes.
STRPI	487214 {ECO:0000313|EMBL:CDI38793.1}	Bacteria,Firmicutes,Bacilli,Lactobacillales,Streptococcaceae,Streptococcus pneumoniae (strain Hungary19A-6).
STRPJ	561276 {ECO:0000313|EMBL:CAR69297.1}	Bacteria,Firmicutes,Bacilli,Lactobacillales,Streptococcaceae,Streptococcus pneumoniae (strain ATCC 700669 / Spain 23F-1).
STRPL	1922 {ECO:0000313|EMBL:BAK52490.1}	Bacteria,Actinobacteria,Streptomycetales,Streptomycetaceae,Streptomyces plicatus.
STRPM	319701 {ECO:0000313|EMBL:CDK11475.1}	Bacteria,Firmicutes,Bacilli,Lactobacillales,Streptococcaceae,Streptococcus pyogenes serotype M28 (strain MGAS6180).
METMR	34058 {ECO:0000313|EMBL:AAK97414.1}	Bacteria,Proteobacteria,Gammaproteobacteria,Methylococcales,Methylococcaceae,Methylobacter marinus.
STRPO	1340 {ECO:0000313|EMBL:BAD91450.1}	Bacteria,Firmicutes,Bacilli,Lactobacillales,Streptococcaceae,Streptococcus porcinus.
STRPA	1318 {ECO:0000313|EMBL:ACF35270.1}	Bacteria,Firmicutes,Bacilli,Lactobacillales,Streptococcaceae,Streptococcus parasanguinis.
STRPB	370553 {ECO:0000313|PDB:5a0l-1}	Bacteria,Firmicutes,Bacilli,Lactobacillales,Streptococcaceae,Streptococcus pyogenes serotype M12 (strain MGAS2096).
STRPC	370551 {ECO:0000313|EMBL:CDK11492.1}	Bacteria,Firmicutes,Bacilli,Lactobacillales,Streptococcaceae,Streptococcus pyogenes serotype M12 (strain MGAS9429).
STRPD	370552 {ECO:0000313|EMBL:CDK11476.1}	Bacteria,Firmicutes,Bacilli,Lactobacillales,Streptococcaceae,Streptococcus pyogenes serotype M2 (strain MGAS10270).
STRPE	1950 {ECO:0000313|EMBL:AEX66190.1}	Bacteria,Actinobacteria,Streptomycetales,Streptomycetaceae,Streptomyces peucetius.
VIBGA	687 {ECO:0000313|EMBL:AIB54893.1}	Bacteria,Proteobacteria,Gammaproteobacteria,Vibrionales,Vibrionaceae,Vibrio gazogenes.
STRPG	160491 {ECO:0000313|EMBL:CDK11479.1}	Bacteria,Firmicutes,Bacilli,Lactobacillales,Streptococcaceae,Streptococcus pyogenes serotype M5 (strain Manfredo).
DESDA	525146 {ECO:0000313|EMBL:CDK09463.1}	Bacteria,Proteobacteria,Deltaproteobacteria,Desulfovibrionales,Desulfovibrionaceae,Desulfovibrio desulfuricans (strain ATCC 27774 / DSM 6949).
METME	17 {ECO:0000313|EMBL:CAA75186.1}	Bacteria,Proteobacteria,Betaproteobacteria,Methylophilales,Methylophilaceae,Methylophilus methylotrophus (Bacterium W3A1).
STRPZ	471876 {ECO:0000313|EMBL:CDI39324.1}	Bacteria,Firmicutes,Bacilli,Lactobacillales,Streptococcaceae,Streptococcus pyogenes serotype M49 (strain NZ131).
DESDE	126333 {ECO:0000313|EMBL:CAB92397.1}	Bacteria,Proteobacteria,Deltaproteobacteria,Desulfovibrionales,Desulfovibrionaceae,Desulfovibrio desulfuricans subsp. aestuarii.
METML	583345 {ECO:0000313|EMBL:CDK05825.1}	Bacteria,Proteobacteria,Betaproteobacteria,Methylophilales,Methylophilaceae,Methylotenera mobilis (strain JLW8 / ATCC BAA-1282 / DSM 17540).
[truncated: 20,380 more rows]
